# Supplementary material for: MASM, a Matrine Derivative, Offers Radioprotection by Modulating Lethal Total-Body Irradiation-Induced Multiple Signaling Pathways in Wistar Rats
Source: Molecules. 2016 May 17;21(5):649. doi: 10.3390/molecules21050649 (PMC6273364; doi:10.3390/molecules21050649)
Supplement: Supplementary file 1 [file molecules-21-00649-s001.zip]

Archive with 4 entries (3 files):
- molecules-125330-supple-final/
- molecules-125330-supple-final/additional file 1.xlsx
- molecules-125330-supple-final/additional file 2.xls
- molecules-125330-supple-final/additional file 3.xls
