# Supplementary material for: MASM, a Matrine Derivative, Offers Radioprotection by Modulating Lethal Total-Body Irradiation-Induced Multiple Signaling Pathways in Wistar Rats
Source: Molecules. 2016 May 17;21(5):649. doi: 10.3390/molecules21050649 (PMC6273364; doi:10.3390/molecules21050649)
Supplement: Supplementary file 1 [file molecules-21-00649-s001.zip › molecules-125330-supple-final/additional file 1.xlsx]

## Sheet: Sheet1
probeset	C41_NS	C42_NS	C43_NS	M1_NS	M3_NS	M5_NS	T31_NS	T32_NS	T34_NS	T35_NS	pvalues	qvalues	mean1	mean2	mean3	stdvar1	stdvar2	stdvar3
A_44_P999910	7.87021	7.73672	7.72891	8.13805	8.18074	8.11676	7.86272	7.93956	8.11176	7.96659	0.00298315	0.0268616	7.77861	8.14518	7.97016	0.0794205	0.032578	0.104152
A_44_P998638	8.00332	8.16526	8.07522	9.27276	8.72682	8.83324	8.49567	8.22087	8.61927	8.27966	0.00350862	0.0286251	8.08127	8.94427	8.40387	0.0811359	0.28941	0.185956
A_44_P998234	7.38877	7.33019	7.57027	8.4359	8.42238	8.07854	7.9644	8.34394	8.37855	8.43751	0.000975486	0.0156036	7.42975	8.31227	8.2811	0.125175	0.202529	0.214638
A_44_P998060	3.95804	3.98502	3.42314	3.05698	3.43096	3.52287	4.47334	4.34159	4.89902	4.59836	0.00132606	0.0182724	3.78873	3.33693	4.57808	0.316899	0.246768	0.238264
A_44_P996611	9.44206	9.40153	9.47193	9.76932	9.60654	9.78694	9.6478	9.60466	9.7421	9.63566	0.00335961	0.028152	9.43851	9.72093	9.65755	0.035334	0.0994618	0.0592181
A_44_P996410	7.08777	7.27976	7.65129	6.39028	6.59573	6.21588	6.14659	6.67464	6.42478	6.61626	0.00307335	0.0272257	7.33961	6.40063	6.46557	0.286491	0.190139	0.237928
A_44_P996338	8.69339	8.89611	8.63768	9.14079	9.02618	9.09826	8.71656	8.90611	8.70413	8.6693	0.00679969	0.0375459	8.74239	9.08841	8.74902	0.136008	0.0579326	0.106619
A_44_P996233	9.39139	9.35352	9.24019	8.68781	8.71006	8.53548	8.78711	8.82071	8.83028	8.64764	5.3043e-05	0.00363026	9.32837	8.64445	8.77144	0.0786777	0.0950244	0.0845838
A_44_P996006	8.70374	8.57529	8.61969	9.17102	8.86017	9.01273	8.89107	8.88312	8.9412	8.90611	0.00360773	0.0290231	8.63291	9.01464	8.90537	0.0652381	0.155435	0.0257153
A_44_P995681	5.27729	6.44025	6.47042	1.49655	2.17732	2.08768	2.58376	1.91667	1.40932	1.63582	3.11027e-05	0.00274049	6.06265	1.92052	1.88639	0.680308	0.369889	0.509126
A_44_P995132	9.58792	9.74569	9.68938	9.19185	9.07711	9.49389	9.26923	9.30598	9.3718	9.22145	0.00887413	0.0421912	9.67433	9.25428	9.29212	0.0799529	0.215287	0.0634012
A_44_P994783	10.7327	10.537	10.7918	10.0379	10.0297	9.93629	9.95662	9.98503	9.84714	10.0481	4.18336e-05	0.00323933	10.6872	10.0013	9.95923	0.133387	0.0564377	0.0839449
A_44_P994492	6.95249	6.55795	6.72939	7.67284	7.53921	7.78006	8.04468	7.58244	8.11808	7.84895	0.000358404	0.00964934	6.74661	7.66404	7.89854	0.197832	0.120668	0.239398
A_44_P994368	4.69932	4.74122	4.43807	6.97985	6.75226	6.13522	5.71251	5.60307	5.10948	6.08732	0.000876814	0.014687	4.62621	6.62244	5.62809	0.164268	0.437021	0.403156
A_44_P994095	9.74856	9.73498	9.72706	9.98338	10.0697	9.92708	10.0199	9.93764	9.95843	10.0417	0.000536181	0.0118624	9.73687	9.9934	9.98942	0.0108714	0.0718571	0.049343
A_44_P992780	12.3042	12.2404	11.3226	10.9443	10.2712	10.0475	10.9145	10.7748	10.899	10.6357	0.00491993	0.03263	11.9557	10.421	10.806	0.549204	0.466815	0.129603
A_44_P992578	4.74122	5.239	5.33903	2.93007	2.17523	3.15835	2.95723	1.20238	1.2307	2.64353	0.00167335	0.0205356	5.10642	2.75455	2.00846	0.320198	0.514527	0.92343
A_44_P992478	11.8661	11.8423	11.8869	11.632	11.3211	11.3526	11.9659	12.0102	11.7845	11.9251	0.00173736	0.0209435	11.8651	11.4352	11.9214	0.0223107	0.171126	0.0976537
A_44_P992412	11.2042	11.1782	11.1052	11.2364	11.1324	11.155	11.3766	11.3969	11.3802	11.398	0.000229505	0.00776856	11.1625	11.1746	11.3879	0.0513179	0.0546911	0.0110954
A_44_P992056	6.99802	7.70338	7.5055	6.32921	6.19255	6.18615	6.20005	6.47199	6.32171	6.41737	0.000458026	0.0108604	7.4023	6.23597	6.35278	0.363831	0.0808123	0.119269
A_44_P991949	8.04346	7.97979	8.0324	7.78669	7.67386	7.55889	8.13669	8.19735	8.06042	8.16271	0.000223648	0.00766835	8.01855	7.67315	8.13929	0.0340193	0.1139	0.0581547
A_44_P991940	3.8508	2.98155	2.96537	2.30041	1.65094	2.76094	4.62974	4.30755	3.76957	3.83035	0.00420688	0.0309981	3.2659	2.23743	4.1343	0.506595	0.557674	0.408612
A_44_P991787	12.4867	12.239	12.3384	10.9635	10.8801	10.6641	11.0852	11.1211	11.0558	11.1898	1.48784e-06	0.000707325	12.3547	10.8359	11.113	0.124626	0.154529	0.057771
A_44_P991662	8.93234	9.3714	8.94454	8.58681	8.45106	8.19854	8.5775	8.79379	8.60177	8.58016	0.00788987	0.0401725	9.08276	8.41214	8.63831	0.250043	0.197038	0.104226
A_44_P991459	7.12114	7.26908	7.29474	6.63997	6.73585	6.84487	7.58631	7.50663	7.20617	7.37538	0.000800154	0.0139887	7.22832	6.74023	7.41862	0.0937013	0.102524	0.166203
A_44_P991399	11.8252	11.8184	11.8731	11.803	11.7523	11.7717	11.6044	11.7117	11.5944	11.7414	0.00907354	0.0425314	11.8389	11.7757	11.663	0.0298356	0.0256071	0.0745561
A_44_P991239	10.6183	10.605	10.3402	10.0633	10.1503	10.1725	10.1348	10.2945	10.0441	10.1912	0.00615482	0.0357771	10.5212	10.1287	10.1661	0.156849	0.0577515	0.104828
A_44_P989691	1.46753	1.43841	1.41522	1.31395	1.29916	1.36651	1.40982	1.44269	1.45798	1.38834	0.00545715	0.034095	1.44039	1.32654	1.42471	0.0262113	0.0353976	0.0314907
A_44_P989677	8.12612	8.8179	8.37855	7.90739	8.16669	8.24075	7.32592	7.63219	7.31924	7.58761	0.00266523	0.0254593	8.44086	8.10494	7.46624	0.350071	0.175047	0.166904
A_44_P988945	6.27243	6.5576	6.11081	5.51368	5.67501	5.53206	5.59355	5.88617	5.56399	5.57265	0.00152814	0.0196925	6.31361	5.57358	5.65409	0.226226	0.0883169	0.155217
A_44_P988121	10.3131	10.2499	10.4143	10.6621	10.8604	10.6278	10.6906	10.5801	10.679	10.6028	0.00209624	0.0228277	10.3258	10.7168	10.6381	0.0829035	0.125566	0.0549125
A_44_P988046	9.43492	9.18301	9.26923	9.50445	9.39494	9.53899	9.66234	9.50445	9.69989	9.67492	0.00834422	0.041049	9.29572	9.47946	9.6354	0.128031	0.0752062	0.0886837
A_44_P987567	1.42427	1.39492	1.48332	2.62172	2.74973	2.42861	1.45488	1.48945	1.42806	2.27259	0.0030991	0.0272829	1.43417	2.60002	1.66124	0.0450227	0.161657	0.408339
A_44_P987286	5.64275	5.59068	5.43471	4.99215	4.7049	5.03253	6.30814	6.32035	5.77569	6.213	0.000281676	0.00852617	5.55604	4.90986	6.15429	0.108258	0.178648	0.256926
A_44_P987226	8.84615	8.86702	8.64635	9.24434	9.44514	9.21185	9.39169	9.32843	9.29723	9.18301	0.000842922	0.0143769	8.78651	9.30044	9.30009	0.121827	0.126359	0.0873888
A_44_P987213	3.63707	3.14802	3.34513	2.08609	2.46851	2.37042	2.88769	3.7171	3.1795	3.82187	0.00705493	0.0379542	3.37674	2.30834	3.40154	0.246051	0.198623	0.443323
A_44_P987040	8.68709	8.53317	8.93508	10.0548	9.62837	10.3229	9.5445	9.34943	9.07676	9.79608	0.00331934	0.0280621	8.71845	10.002	9.44169	0.20278	0.350249	0.304325
A_44_P986685	1.53445	1.47985	1.53371	1.43396	1.41936	1.40408	1.48359	1.5228	1.54662	1.46691	0.00989691	0.0443751	1.516	1.41913	1.50498	0.031313	0.0149435	0.036325
A_44_P982756	2.36026	2.55429	2.47573	2.54117	2.41561	3.00425	3.29658	3.04319	2.99045	3.47272	0.00875192	0.0419503	2.46343	2.65368	3.20074	0.0975984	0.310029	0.225242
A_44_P981712	5.35255	5.2456	5.28783	4.70968	4.3325	3.86897	4.52746	4.58444	4.66988	4.8436	0.0046094	0.0318916	5.29533	4.30372	4.65634	0.0538721	0.421095	0.137879
A_44_P981062	7.62331	7.86042	7.70061	7.58606	7.67912	7.7779	7.24872	7.30091	7.29504	7.342	0.000506755	0.0114791	7.72811	7.68103	7.29667	0.120925	0.0959309	0.0381838
A_44_P981019	3.69582	4.13987	3.33894	1.74404	2.82597	1.66455	1.55737	1.60364	1.35421	1.30485	0.000583524	0.0121567	3.72488	2.07818	1.45502	0.401256	0.648816	0.147512
A_44_P979645	5.78384	5.88515	5.94259	4.76735	6.94677	6.43905	4.11984	4.47966	3.87262	4.14599	0.00923051	0.0429303	5.87053	6.05106	4.15453	0.0803791	1.14034	0.249303
A_44_P978840	5.50736	5.33574	5.67745	4.26531	4.52523	4.22638	4.4639	5.06211	4.33106	4.30555	0.00199375	0.0222801	5.50685	4.33897	4.54066	0.170855	0.162471	0.354503
A_44_P978172	4.29281	4.64788	3.9836	1.83155	2.9583	2.49613	2.70925	1.45832	1.47605	1.41534	0.00136524	0.0185906	4.3081	2.42866	1.76474	0.332404	0.566401	0.630192
A_44_P978150	6.5159	6.40815	6.48048	6.3959	6.28395	6.26637	6.86795	6.86057	6.48038	6.79179	0.00818783	0.0408178	6.46817	6.31541	6.75017	0.0549188	0.0702631	0.183103
A_44_P978083	8.95614	8.69206	8.81242	8.38667	8.23711	8.50804	8.57342	8.56636	8.66197	8.60777	0.00413598	0.0308164	8.82021	8.37728	8.60238	0.132213	0.135709	0.0436492
A_44_P978012	5.838	5.9825	5.38261	3.8508	2.9098	3.80116	5.97983	5.62568	5.75378	6.86387	0.000622893	0.0125151	5.73437	3.52059	6.05579	0.313084	0.529539	0.558263
A_44_P977792	5.64251	5.76549	6.05296	5.26189	5.0737	5.07094	5.62093	5.38301	5.82035	5.75765	0.00550657	0.0341831	5.82032	5.13551	5.64549	0.21065	0.109455	0.193784
A_44_P977733	6.16967	6.33122	6.31698	5.67168	5.56818	5.69878	5.86236	5.68428	5.89321	5.70696	0.000161782	0.00667821	6.27263	5.64622	5.7867	0.0894455	0.0689223	0.106329
A_44_P977479	8.44544	8.53002	8.51111	8.14046	8.1611	8.12748	8.18755	8.20712	8.24813	8.20829	4.32267e-06	0.00114616	8.49552	8.14301	8.21277	0.0443931	0.0169566	0.0254207
A_44_P977311	7.89392	7.61565	7.39744	6.49705	6.56384	6.95719	7.19653	6.72222	6.85956	7.34322	0.00875284	0.0419503	7.63567	6.6727	7.03038	0.248842	0.248635	0.288453
A_44_P976960	5.32497	5.57598	5.033	4.64481	4.5537	4.44388	4.53555	4.57976	4.76996	4.8281	0.00258762	0.0250629	5.31132	4.54747	4.67834	0.27175	0.100608	0.142513
A_44_P976775	6.39559	6.12723	6.18983	6.34701	6.37419	6.30367	6.52797	6.80698	6.50747	6.67531	0.00844218	0.0412792	6.23755	6.34162	6.62943	0.140401	0.0355673	0.139997
A_44_P976687	6.07709	6.16096	6.25722	1.68279	1.62053	2.00467	2.3042	1.37375	1.43569	1.34318	6.69508e-07	0.000488183	6.16509	1.76933	1.6142	0.0901349	0.206171	0.461605
A_44_P976680	6.91505	7.05078	6.98015	3.60522	3.36096	3.58561	3.80235	2.62118	3.86099	3.48149	1.08934e-05	0.00171742	6.98199	3.51726	3.4415	0.0678846	0.135719	0.571753
A_44_P976576	8.24198	7.89147	7.86659	6.87644	6.94539	6.7192	7.31438	7.41424	7.6103	7.45795	0.000112387	0.00558744	8.00001	6.84701	7.44922	0.209919	0.115932	0.123056
A_44_P976187	10.5018	10.4855	10.4801	10.3269	10.306	10.3882	10.2366	10.209	10.3273	10.2111	0.000514773	0.0115722	10.4891	10.3404	10.246	0.0112772	0.0427339	0.0556229
A_44_P976124	8.57495	8.64013	8.48126	8.96388	9.11226	8.90204	8.80309	8.82141	8.78673	8.54754	0.00642313	0.036542	8.56545	8.99273	8.73969	0.0798641	0.108037	0.128882
A_44_P975931	6.43973	6.52542	6.31671	5.14761	5.34295	5.63229	6.13206	5.91241	6.27473	6.09446	0.000380766	0.00988637	6.42729	5.37429	6.10342	0.104913	0.243855	0.149143
A_44_P975601	12.5356	13.7001	13.7965	11.5599	11.7307	11.6093	11.4019	11.8408	11.6939	11.3793	0.00140692	0.0187947	13.3441	11.6333	11.579	0.701796	0.0879012	0.225836
A_44_P975513	8.23178	7.98489	8.26238	7.69634	7.6103	7.72696	7.83104	7.95371	7.99682	8.1611	0.00616645	0.0357801	8.15968	7.67787	7.98567	0.152148	0.0604858	0.136421
A_44_P975437	4.57173	4.19439	4.44574	5.02141	5.40909	5.74504	5.56372	5.67998	5.27225	5.68428	0.00139653	0.0187184	4.40396	5.39185	5.55006	0.19211	0.362123	0.193444
A_44_P975418	10.7776	10.7791	10.637	9.89605	9.78923	9.57473	9.64598	9.59785	9.70086	9.65976	5.13819e-06	0.00123176	10.7312	9.75334	9.65111	0.0815804	0.163639	0.0424782
A_44_P975304	8.99259	9.0271	8.99661	8.73403	8.79041	8.89327	8.84357	8.75616	8.73951	8.76305	0.00192888	0.0220313	9.00544	8.8059	8.77557	0.018872	0.0807418	0.0463952
A_44_P975018	2.08633	2.56092	2.47084	1.72979	1.81535	1.8441	2.47706	3.03252	2.77883	2.39306	0.00569699	0.0346696	2.3727	1.79641	2.67037	0.252061	0.0594574	0.292796
A_44_P974994	4.81983	4.91463	4.68669	4.46241	4.33412	4.54101	5.76859	5.91055	5.5763	5.74224	5.47298e-06	0.00127703	4.80705	4.44585	5.74942	0.114502	0.104433	0.137055
A_44_P974849	8.89296	8.96458	8.79472	9.20299	8.8823	8.88514	9.3173	9.32218	9.34155	9.40447	0.00213354	0.0230463	8.88409	8.99014	9.34638	0.0852815	0.184341	0.0401212
A_44_P974365	3.73681	3.39706	3.30988	3.21865	3.49016	3.85751	4.73977	4.25369	4.41459	5.21474	0.00419465	0.0309664	3.48125	3.52211	4.65569	0.225574	0.320624	0.424004
A_44_P974320	7.4662	7.55442	7.50922	6.81591	7.08922	6.7512	6.8831	7.11993	6.96106	6.74203	0.00156468	0.0199431	7.50995	6.88544	6.92653	0.0441135	0.179415	0.157608
A_44_P974203	6.58811	6.77443	6.88243	6.23353	6.15535	6.44222	7.03981	7.21998	6.82407	7.23727	0.00139907	0.0187184	6.74832	6.27703	7.08028	0.14889	0.148298	0.192739
A_44_P974107	7.33285	7.29962	7.32813	7.8614	7.85544	7.75761	7.79292	7.66632	7.85398	7.78313	3.03634e-05	0.00274049	7.3202	7.82482	7.77409	0.0179818	0.0582776	0.0783863
A_44_P973681	7.89786	8.9086	8.33083	6.50174	6.87045	6.40528	6.64873	6.42593	5.99932	6.4454	0.000316452	0.00895144	8.37909	6.59249	6.37985	0.507094	0.245505	0.272957
A_44_P972303	12.0206	12.3058	12.0155	11.2495	11.3851	11.1671	11.2239	11.5149	11.2578	11.3329	0.000186371	0.00709502	12.1139	11.2672	11.3324	0.16619	0.110084	0.129946
A_44_P971500	12.235	12.2701	12.154	11.5056	11.0315	11.4628	11.7083	11.631	11.7512	11.7433	0.000506324	0.0114791	12.2197	11.3333	11.7085	0.0595381	0.262251	0.0548926
A_44_P968271	1.35004	1.33697	1.36386	1.73613	2.12539	2.12087	1.3579	1.37342	1.38784	1.31655	0.00040477	0.0101527	1.35029	1.99413	1.35893	0.0134463	0.223445	0.0307803
A_44_P964460	5.40086	5.88057	5.3164	1.55808	3.51939	2.88308	3.37131	2.05955	2.81328	1.7429	0.00204555	0.0225565	5.53261	2.65352	2.49676	0.304287	1.0006	0.735862
A_44_P962896	8.70533	8.91441	8.92843	7.95089	7.78493	7.62589	7.90795	7.78245	7.95437	7.86621	1.83033e-05	0.00216314	8.84939	7.78724	7.87775	0.124953	0.162509	0.073026
A_44_P962786	6.82235	6.33069	6.40855	7.35899	7.81983	7.83011	7.22994	7.41225	7.00336	7.3085	0.0014961	0.0194563	6.52053	7.66965	7.23851	0.264267	0.269083	0.173642
A_44_P962013	7.75433	8.7482	7.86425	6.96218	6.77471	6.92889	7.22078	7.71801	7.51635	7.68834	0.00803286	0.0404839	8.12226	6.88859	7.53587	0.54486	0.100019	0.228097
A_44_P961164	4.33576	3.98073	3.89119	2.66995	2.21381	3.21222	3.33274	3.49108	3.1109	3.45349	0.00347948	0.0285738	4.06923	2.69866	3.34705	0.235127	0.499826	0.171311
A_44_P961127	3.40348	3.01544	2.94715	1.58644	1.57265	1.58713	1.77095	1.77256	2.22343	1.74266	6.73356e-05	0.00409157	3.12202	1.58208	1.8774	0.246126	0.00816741	0.231093
A_44_P960947	9.42893	9.27595	9.56019	10.2514	10.1132	10.3179	10.3898	10.4666	10.2724	10.1926	6.26507e-05	0.00398686	9.42169	10.2275	10.3303	0.142255	0.1044	0.121699
A_44_P960755	8.28616	9.38843	9.06043	7.5934	8.53435	8.08523	7.44867	7.62888	7.17744	7.26625	0.00587131	0.0351035	8.91167	8.07099	7.38031	0.565994	0.470633	0.200522
A_44_P960606	1.92871	1.72305	1.80063	4.90836	5.90307	5.71873	4.9478	5.26464	4.8921	5.16433	2.87434e-06	0.000887788	1.81746	5.51005	5.06722	0.103858	0.529171	0.176382
A_44_P960566	8.39699	7.81957	8.12234	10.3436	10.1801	10.5352	10.6948	10.094	10.4709	9.48739	0.000305009	0.00885182	8.11297	10.353	10.1868	0.288824	0.177755	0.528058
A_44_P960266	6.45229	6.72939	6.88226	6.37019	6.2325	6.1404	6.2397	6.37327	6.202	6.22603	0.00913314	0.0427239	6.68798	6.2477	6.26025	0.217956	0.115648	0.0769413
A_44_P959751	9.77165	9.70655	10.131	10.5173	10.7586	10.4222	10.5018	10.4124	10.4103	10.537	0.00195735	0.0220788	9.86974	10.5661	10.4654	0.228609	0.173404	0.0640352
A_44_P959692	13.5319	13.4613	13.5208	13.5917	13.5062	13.4523	13.7364	13.7211	13.6633	13.6537	0.00254672	0.024912	13.5046	13.5167	13.6936	0.0379693	0.0702863	0.0412233
A_44_P959552	1.69139	1.6133	1.61715	1.47462	1.47242	1.51337	1.62707	1.66243	1.77847	1.60776	0.00968605	0.0439932	1.64061	1.4868	1.66893	0.0440147	0.023033	0.0764554
A_44_P959399	10.7718	10.7929	10.5801	10.8998	10.8819	10.8857	10.9222	11.0344	10.9332	10.9779	0.00703477	0.0379368	10.7149	10.8891	10.9669	0.117269	0.00943809	0.051014
A_44_P959369	6.49569	6.49429	6.39731	6.35675	6.22238	6.22658	7.09788	7.0066	6.97464	7.06685	2.00996e-06	0.000790039	6.46243	6.26857	7.03649	0.0563964	0.0763934	0.0560059
A_44_P959263	8.25435	7.98738	8.17875	8.2219	8.08109	7.95984	8.60911	8.37313	8.53943	8.54276	0.00405561	0.0304582	8.14016	8.08761	8.51611	0.137606	0.131151	0.100578
A_44_P959251	9.33152	9.17242	9.164	8.71146	9.07605	8.73734	8.60856	8.14689	8.31208	8.65227	0.0037234	0.0293776	9.22265	8.84161	8.42995	0.0943779	0.203436	0.241759
A_44_P959127	13.0597	12.8271	12.7923	13.3881	13.3069	13.2284	13.1149	13.0535	13.1483	13.0695	0.00300208	0.0269164	12.893	13.3078	13.0966	0.145387	0.079865	0.0431898
A_44_P959044	8.32095	8.2326	8.34339	8.10027	8.12582	8.01013	8.10381	8.12275	8.01878	8.01543	0.00237364	0.0241645	8.29898	8.07874	8.06519	0.0585741	0.0607756	0.0560773
A_44_P958992	5.86607	5.70235	5.30384	4.93789	4.84292	5.03366	6.29001	6.42437	5.96106	6.0492	0.000419839	0.0103046	5.62409	4.93816	6.18116	0.289168	0.0953721	0.213588
A_44_P958935	11.7005	11.4548	11.5629	11.9331	11.7691	11.7787	11.9308	11.7963	11.9895	11.8996	0.00820738	0.0408304	11.5727	11.827	11.9041	0.123177	0.0920317	0.0809216
A_44_P958682	11.6442	11.8135	11.6072	10.4299	9.50058	10.413	10.9878	11.5093	10.9498	10.7851	0.00298138	0.0268616	11.6883	10.1145	11.058	0.110034	0.531718	0.313455
A_44_P958535	5.51546	5.62171	5.11552	4.42757	4.38942	4.62226	4.88168	4.97393	4.9033	5.0054	0.00063982	0.0126491	5.41756	4.47975	4.94108	0.266919	0.124881	0.058227
A_44_P958487	4.13212	4.75174	4.90787	1.55046	1.54327	1.71762	1.7218	3.12871	2.90872	2.2431	0.000316625	0.00895144	4.59724	1.60378	2.50058	0.410304	0.0986501	0.641331
A_44_P957913	4.44953	4.45981	4.86319	3.94333	3.49298	3.96957	4.41187	4.48464	4.44735	4.44275	0.00310117	0.0272829	4.59084	3.80196	4.44665	0.235917	0.267909	0.0298255
A_44_P950925	1.82007	1.64681	2.4518	4.56314	4.33712	4.08106	1.66243	1.74006	3.53491	1.60755	0.00523119	0.0335035	1.97289	4.3271	2.13624	0.423695	0.241195	0.934034
A_44_P950747	6.78881	7.26526	7.12171	5.96356	5.7429	5.9048	5.18492	5.99233	5.56773	5.08333	0.000715513	0.0132258	7.05859	5.87042	5.45707	0.244413	0.114278	0.413318
A_44_P950655	1.37468	1.35298	1.35414	2.33611	1.96249	1.99492	1.34176	1.35693	1.34322	1.35893	8.71158e-05	0.00475786	1.3606	2.09784	1.35021	0.0122102	0.206986	0.00897008
A_44_P950583	9.05642	9.05457	9.32036	8.66197	8.32831	8.37996	8.74568	8.93388	8.71519	8.73557	0.00191056	0.0218897	9.14379	8.45674	8.78258	0.15292	0.179594	0.101663
A_44_P950537	6.57902	6.29468	6.41299	5.70819	6.10461	5.91566	7.07175	6.70703	6.97953	6.94759	0.000287272	0.00855907	6.42889	5.90949	6.92648	0.142835	0.198285	0.155479
A_44_P947801	7.94728	7.73182	7.9303	7.30875	6.86516	7.21132	7.22803	7.36201	7.14759	7.59308	0.00499323	0.0328293	7.8698	7.12841	7.33268	0.119797	0.233127	0.194831
A_44_P947511	5.38727	5.32329	5.32819	5.74831	5.75242	5.89146	5.95875	5.72204	6.07997	5.93036	0.000603813	0.0123012	5.34625	5.7974	5.92278	0.0356049	0.0814882	0.148725
A_44_P947255	4.14625	4.0694	4.39653	3.32579	3.16918	3.31094	3.34994	3.21338	3.2663	3.14198	2.49862e-05	0.00251321	4.20406	3.26864	3.2429	0.171055	0.0864517	0.087677
A_44_P945781	5.83723	5.67318	5.37371	4.03535	4.04295	4.24962	5.26912	5.25438	5.67232	5.24608	6.15005e-05	0.00394343	5.62804	4.10931	5.36047	0.235036	0.121575	0.208114
A_44_P945669	5.14594	5.62542	5.26216	3.93702	3.8488	3.71565	4.20066	3.92956	4.17221	4.53166	0.000153023	0.00652244	5.3445	3.83383	4.20852	0.250119	0.111444	0.247398
A_44_P945544	7.15312	7.17043	7.4955	6.69632	6.51455	6.84028	6.48913	6.618	6.7462	6.52491	0.00165694	0.0204776	7.27301	6.68372	6.59456	0.192871	0.163231	0.114763
A_44_P945456	6.30014	5.32275	6.45298	7.64505	7.01098	7.48186	5.64011	6.05695	4.7479	5.89611	0.0086629	0.0417979	6.02529	7.3793	5.58527	0.6132	0.32924	0.584039
A_44_P944882	4.66447	3.75135	4.24507	5.47587	5.26667	5.66842	5.00061	4.67852	4.44723	5.01715	0.00633267	0.0363231	4.2203	5.47032	4.78588	0.457065	0.200937	0.274354
A_44_P943774	7.63591	7.47098	7.73901	6.87856	6.81041	7.11126	7.53562	7.46075	7.48751	7.3649	0.000518812	0.0116108	7.6153	6.93341	7.46219	0.135198	0.157749	0.0718828
A_44_P943514	12.3458	12.4365	12.2139	11.9617	11.7822	11.539	11.7406	11.5992	11.8522	11.9765	0.00583915	0.0350649	12.3321	11.761	11.7921	0.111956	0.212156	0.160718
A_44_P941132	11.1103	11.3499	11.2418	11.7482	11.58	11.4702	11.4676	11.7233	11.7651	11.7669	0.00907748	0.0425317	11.234	11.5995	11.6807	0.119988	0.140017	0.143516
A_44_P938073	9.12965	8.96258	8.93357	9.06968	8.93892	8.89265	9.29982	9.37094	9.27195	9.42188	0.00129549	0.0181401	9.0086	8.96708	9.34115	0.105833	0.0918161	0.0680725
A_44_P936929	6.70935	6.44	6.35294	7.45452	6.91586	7.21073	6.61473	6.87939	6.70962	6.64458	0.00796603	0.0403269	6.50076	7.19371	6.71208	0.185811	0.269734	0.118368
A_44_P934549	4.61442	5.78307	5.78191	3.08263	3.29313	4.25972	4.38176	4.52148	4.02286	4.07081	0.00936776	0.0433349	5.39313	3.54516	4.24923	0.674382	0.627714	0.241356
A_44_P932227	1.38521	1.35421	1.33194	7.57286	3.87452	4.89588	1.33878	1.35604	1.36503	2.02164	0.00272869	0.0258211	1.35712	5.44775	1.52037	0.0267567	1.90993	0.334357
A_44_P931730	7.73329	7.16584	7.05764	6.03782	5.98031	5.54728	6.38764	6.31815	6.1856	6.88575	0.00220501	0.0233723	7.31892	5.85514	6.44428	0.362908	0.26816	0.306013
A_44_P931240	14.8419	15.0567	14.7734	14.4314	14.395	14.2895	14.4992	14.872	14.5926	14.7197	0.00739555	0.038784	14.8907	14.3719	14.6709	0.147843	0.073714	0.161669
A_44_P931158	2.92238	3.43783	3.20489	3.7648	3.58598	3.33015	2.84579	2.84738	2.96537	3.02784	0.00967561	0.0439686	3.18836	3.56031	2.92159	0.258122	0.218463	0.0902928
A_44_P930923	1.5771	1.50581	1.61314	2.87709	2.78602	2.30874	1.54098	1.57257	1.62201	1.4955	0.000108733	0.00553146	1.56535	2.65728	1.55776	0.0546188	0.305261	0.0532498
A_44_P930764	5.50303	5.60866	5.58085	5.10603	5.20451	5.33963	5.44208	5.3041	5.55507	5.47767	0.00911557	0.0426645	5.56418	5.21672	5.44473	0.054755	0.117275	0.104948
A_44_P930681	2.39644	1.98437	2.54006	4.27298	4.63043	4.8571	4.15276	3.35844	4.07437	5.3531	0.00388423	0.0299611	2.30695	4.58683	4.23467	0.28845	0.294492	0.826854
A_44_P930637	6.39951	6.18316	6.10376	6.76011	7.22965	6.60275	7.00166	6.90254	6.75283	6.7933	0.00899205	0.0424039	6.22881	6.86417	6.86258	0.153069	0.326145	0.112228
A_44_P929498	8.26748	8.20235	8.29447	8.01583	8.14363	8.31487	7.91707	8.03281	7.8543	7.94641	0.00902139	0.0424342	8.25476	8.15811	7.93765	0.0473568	0.150045	0.0741673
A_44_P929443	4.13105	4.69879	4.71311	1.91814	1.69477	1.94328	2.18395	2.44844	2.79284	1.79945	5.08032e-05	0.0035705	4.51432	1.85206	2.30617	0.331995	0.136802	0.419837
A_44_P929321	5.49036	5.45596	5.50808	4.95387	5.05484	4.99681	6.43259	6.42804	6.06871	6.41357	5.07168e-06	0.00123176	5.4848	5.00184	6.33573	0.0264994	0.0506769	0.178198
A_44_P929313	2.86768	2.00824	2.83393	2.73283	2.23074	1.90857	3.50282	3.32686	3.34465	3.48647	0.00857403	0.0415984	2.56995	2.29071	3.4152	0.486749	0.415392	0.0922619
A_44_P929247	6.31366	6.39209	6.58269	6.53824	6.5163	6.25907	6.7997	6.82049	6.9117	6.90004	0.00255457	0.0249121	6.42948	6.43787	6.85798	0.138357	0.15523	0.0561437
A_44_P928761	6.13901	6.14234	6.03228	5.80482	5.48836	5.43732	7.04571	7.22994	6.3959	7.10115	0.000821523	0.0141828	6.10454	5.57684	6.94318	0.0626054	0.19908	0.372921
A_44_P928592	9.68982	9.73262	9.81433	9.51746	9.42458	9.33833	9.90381	9.84894	9.97551	9.91604	0.000107146	0.00546662	9.74559	9.42679	9.91107	0.0632587	0.089584	0.0519295
A_44_P928424	1.63314	1.57155	1.58053	1.44923	1.44911	1.50253	1.58132	1.60812	1.68961	1.57444	0.00619883	0.0358847	1.59507	1.46696	1.61337	0.0332718	0.0308081	0.0528592
A_44_P928367	10.5638	11.5261	11.3762	9.37217	9.41011	9.59309	9.0173	9.30257	9.08029	9.15249	0.000111443	0.00557214	11.1554	9.45846	9.13816	0.517742	0.118129	0.122736
A_44_P925486	3.52	4.11863	3.42707	3.29382	3.31468	3.7101	4.56713	4.8168	4.27219	4.76552	0.00227368	0.023745	3.68857	3.43954	4.60541	0.37533	0.23455	0.246859
A_44_P923554	8.91826	9.6189	8.9986	7.545	8.57862	8.26483	7.9309	7.7465	7.02232	6.99472	0.00567521	0.0346296	9.17858	8.12948	7.42361	0.383432	0.529938	0.48531
A_44_P918939	2.82213	2.63094	2.42263	2.06952	1.90914	1.9952	3.83068	3.39467	3.39228	3.85059	4.84176e-05	0.00343039	2.62523	1.99129	3.61706	0.199812	0.0802617	0.258299
A_44_P917186	5.61764	4.68327	4.29042	3.37957	2.93967	3.23632	3.45021	2.7998	3.52708	3.60113	0.00440216	0.0313522	4.86378	3.18519	3.34456	0.681773	0.224364	0.368358
A_44_P916289	1.42522	1.40461	1.42381	2.70558	2.71708	1.84223	1.3892	1.43211	1.41813	1.38163	0.00302493	0.0270221	1.41788	2.42163	1.40527	0.0115135	0.501808	0.0238272
A_44_P915877	11.9558	12.0651	11.8367	11.6879	11.6352	11.5608	11.7286	11.846	11.7986	11.719	0.00510581	0.0331669	11.9525	11.628	11.7731	0.114268	0.063814	0.0602002
A_44_P915860	4.9827	6.14968	6.91774	1.32489	2.44277	2.83164	1.53711	3.53961	1.44798	2.91715	0.00239398	0.0242724	6.01671	2.19977	2.36047	0.974349	0.782217	1.03454
A_44_P915481	8.42388	8.31286	8.35188	9.3016	8.9657	9.39451	9.14967	9.17425	9.00488	9.0752	0.00018811	0.00710221	8.36288	9.2206	9.101	0.0563225	0.22559	0.0766775
A_44_P915360	7.10242	7.12739	7.2945	5.6936	6.38999	6.68354	5.9919	6.01371	5.99743	6.47895	0.00796183	0.0403269	7.17477	6.25571	6.1205	0.104437	0.508445	0.239148
A_44_P915168	10.2991	10.5474	10.3739	10.2888	10.4343	10.2134	9.93355	10.0349	9.9464	9.97762	0.00120338	0.0174897	10.4068	10.3122	9.97312	0.127403	0.112288	0.0451539
A_44_P914911	9.55565	9.68091	9.62506	9.41432	9.49678	9.26752	9.36988	9.37258	9.2208	9.3141	0.00636142	0.0364163	9.62054	9.39287	9.31934	0.0627511	0.116128	0.071007
A_44_P914632	10.6138	10.6693	10.5881	9.83039	9.87353	9.94021	10.1112	10.1807	10.1132	10.2152	1.1719e-06	0.000675717	10.6237	9.88138	10.1551	0.0415	0.0553268	0.0514693
A_44_P914577	8.38034	8.62117	8.68484	9.34584	9.45554	9.40394	8.94263	9.05371	8.97195	8.9655	4.59467e-05	0.00333794	8.56211	9.40178	8.98345	0.160613	0.0548791	0.0485001
A_44_P914438	7.97121	8.22364	8.82637	13.4832	13.7091	14.1222	13.1004	13.2501	12.8205	13.6039	5.5434e-07	0.000440953	8.34041	13.7715	13.1937	0.439376	0.324033	0.326329
A_44_P914323	13.5895	13.579	13.5503	13.2228	13.02	13.3643	13.5563	13.8514	13.6684	13.5433	0.00716067	0.0382865	13.5729	13.2024	13.6548	0.0203131	0.173039	0.142561
A_44_P914096	9.40531	9.33833	9.289	9.10746	8.9754	8.70626	10.3836	10.2995	9.49389	10.3402	0.00323632	0.0278085	9.34422	8.92971	10.1293	0.0583765	0.204467	0.424999
A_44_P913962	7.15151	6.96195	7.01869	6.31781	6.60369	6.28956	7.90995	7.72723	7.24734	7.70884	0.000396781	0.0100779	7.04405	6.40368	7.64834	0.0972935	0.173786	0.28233
A_44_P913854	3.76089	3.60403	3.52394	5.10763	4.80562	4.54555	3.97901	3.86549	3.91147	3.88014	0.000122201	0.00576419	3.62962	4.8196	3.90903	0.12053	0.281303	0.0504459
A_44_P913644	8.88017	8.65406	8.89963	8.84087	8.99412	8.87978	9.38178	9.04357	9.4327	9.25083	0.00718191	0.0383064	8.81129	8.90492	9.27722	0.136508	0.0796612	0.173583
A_44_P913600	5.02209	5.32619	5.26912	5.39395	5.05526	5.75574	6.08051	5.80677	6.06178	6.17901	0.0049213	0.03263	5.2058	5.40165	6.03202	0.161634	0.350305	0.158724
A_44_P913589	1.48646	2.0509	1.77893	1.48502	1.6802	1.58824	2.36873	3.15835	2.8212	2.75877	0.00111118	0.0167779	1.77209	1.58449	2.77676	0.282284	0.0976408	0.323724
A_44_P913360	10.4876	10.312	10.3656	10.4229	10.278	10.04	10.7968	10.8441	10.6378	10.8549	0.00248804	0.0246837	10.3884	10.2469	10.7834	0.090001	0.193305	0.100269
A_44_P911233	7.60883	7.58373	7.74905	7.28735	7.19996	7.24341	7.12055	7.34464	7.18899	6.89616	0.00409364	0.0306149	7.64721	7.24358	7.13759	0.0890896	0.0436952	0.18627
A_44_P910901	3.5252	3.10122	3.20152	4.32336	3.36542	3.6777	4.70968	4.66138	4.32571	4.65721	0.00242328	0.0244227	3.27598	3.78883	4.5885	0.221585	0.48854	0.176801
A_44_P910533	8.15992	8.34698	8.40477	7.2841	7.40464	7.17415	7.28489	7.37609	7.52225	7.14022	5.90463e-05	0.00388463	8.30389	7.28763	7.33086	0.127984	0.115287	0.160347
A_44_P906987	1.55009	1.63454	1.54431	1.95573	2.30011	2.11806	1.49154	1.5317	1.56204	1.4779	0.000196894	0.00728466	1.57631	2.12463	1.5158	0.0505122	0.172285	0.0383654
A_44_P906702	1.50813	1.46407	1.50075	1.41088	1.40189	1.40819	1.45837	1.4989	1.51246	1.44645	0.00737252	0.0387574	1.49098	1.40699	1.47904	0.023601	0.00461251	0.0316289
A_44_P904150	8.86856	8.39999	8.35821	9.54584	9.28754	9.34206	9.18182	9.33942	9.08544	9.46216	0.00237797	0.0241944	8.54225	9.39181	9.26721	0.283357	0.136147	0.166886
A_44_P902653	5.3844	5.53946	5.52643	5.29243	5.27477	5.25534	5.41718	5.58205	5.65858	5.61423	0.00711522	0.0381114	5.48343	5.27418	5.56801	0.0860103	0.018551	0.105335
A_44_P902442	1.52444	1.2913	1.29913	1.79022	2.99664	2.70578	1.2798	1.278	1.32329	1.26709	0.00515373	0.0332955	1.37162	2.49755	1.28705	0.132403	0.629591	0.0248083
A_44_P902375	8.0882	7.93149	8.19447	7.95725	7.85967	7.61193	8.5709	8.55297	8.31048	8.53271	0.00120587	0.0174897	8.07139	7.80962	8.49177	0.13229	0.178015	0.121858
A_44_P902209	12.1737	12.0566	12.2194	11.6154	11.4256	11.3713	11.5527	11.6145	11.7482	11.6931	0.000173539	0.00699755	12.1499	11.4708	11.6521	0.0839869	0.12815	0.0860526
A_44_P902199	10.5642	10.3599	10.2519	10.6028	10.4848	10.5415	10.9256	10.6285	10.7907	10.9326	0.00942326	0.0434601	10.392	10.5431	10.8194	0.158618	0.0590334	0.143045
A_44_P901264	10.3087	10.2514	10.2417	10.2528	9.98732	10.0744	10.4522	10.4438	10.5388	10.3113	0.00858907	0.0416368	10.2672	10.1049	10.4365	0.0362076	0.135345	0.0939014
A_44_P901064	5.46623	4.60397	5.99932	7.52659	6.66349	7.88797	7.83456	8.00184	7.79	7.05734	0.00274057	0.0258307	5.35651	7.35935	7.67094	0.704118	0.629141	0.419103
A_44_P900672	6.07084	5.499	5.78384	6.36831	6.4642	6.36038	6.45275	6.21921	6.44415	6.57156	0.00511257	0.0331739	5.78456	6.39763	6.42192	0.285923	0.0577852	0.147112
A_44_P900646	10.0199	9.72541	9.67492	10.2991	10.1891	10.5812	9.73129	9.80159	9.68852	10.0368	0.00941979	0.0434601	9.80675	10.3565	9.81456	0.186338	0.202268	0.155346
A_44_P900349	6.59245	6.4077	6.35517	6.0533	6.11221	6.13481	6.21005	6.36626	6.39832	6.35557	0.00527753	0.0336054	6.45177	6.10011	6.33255	0.124629	0.0420805	0.0836636
A_44_P900125	1.84755	2.20585	1.7673	3.00303	2.50292	2.62957	1.65997	1.74801	1.92379	1.62726	0.00123199	0.0176832	1.94023	2.71184	1.73976	0.233501	0.260009	0.13286
A_44_P899896	9.54298	9.90659	9.4327	10.237	10.09	9.91842	10.1641	10.32	10.1926	10.3269	0.00511145	0.0331739	9.62742	10.0818	10.2509	0.247976	0.159459	0.0845938
A_44_P899616	4.90256	5.80588	5.82799	1.57518	2.52485	1.95192	2.10042	1.5612	1.71738	1.53491	1.43547e-05	0.00191761	5.51214	2.01732	1.72848	0.528032	0.478204	0.260712
A_44_P899549	8.24594	8.18164	8.3116	8.38512	8.27501	8.57495	8.73882	8.61872	8.60601	8.78863	0.00264585	0.025288	8.24639	8.41169	8.68805	0.0649807	0.151727	0.0898715
A_44_P899293	6.6456	6.54761	6.44396	5.90214	5.57469	5.59329	6.38581	6.23133	6.22953	6.84787	0.00399645	0.0302761	6.54572	5.69004	6.42363	0.100833	0.183922	0.292154
A_44_P899264	9.18575	9.23895	8.76459	7.79	8.20266	8.15928	8.5811	8.38961	7.96188	7.83456	0.00748276	0.0391007	9.0631	8.05065	8.19179	0.259881	0.226769	0.351741
A_44_P899239	11.0517	12.4075	11.9179	10.099	10.9288	10.8703	10.009	10.1375	9.59309	9.81189	0.00347705	0.0285738	11.7924	10.6327	9.88787	0.68656	0.463162	0.237809
A_44_P899175	9.10127	9.35715	9.30535	8.81644	9.03195	8.82749	9.77215	9.39838	9.41277	9.58208	0.00244042	0.0244931	9.25459	8.89196	9.54134	0.13528	0.121363	0.175025
A_44_P898566	9.17354	8.99718	9.24264	9.76803	9.18475	9.21855	9.8725	9.71005	9.9902	10.0878	0.00552591	0.0342434	9.13779	9.39044	9.91514	0.126574	0.32744	0.162611
A_44_P898412	9.0333	8.77859	8.66263	8.78408	8.96653	8.80723	9.88006	9.70352	9.42807	9.76351	0.000352197	0.0095262	8.82484	8.85261	9.69379	0.189611	0.0993281	0.191712
A_44_P898168	5.21941	6.03762	5.77964	3.89174	4.06759	4.16262	4.04518	4.28653	3.84752	2.51514	0.00628948	0.0362059	5.67889	4.04065	3.67359	0.418307	0.137436	0.792889
A_44_P898125	7.21476	6.97672	6.93196	6.90721	7.10827	7.07075	8.11654	7.93254	7.62051	7.95668	0.000294858	0.008731	7.04114	7.02874	7.90657	0.152009	0.106907	0.207446
A_44_P898105	8.06191	8.15491	8.54897	7.79348	7.67013	7.64505	8.57862	8.64129	8.27142	8.51995	0.00193734	0.0220313	8.25526	7.70288	8.50282	0.258573	0.0794548	0.162028
A_44_P897570	5.16787	5.30366	5.45362	4.61442	4.74887	4.59386	4.92406	4.77022	4.83963	5.05484	0.000819466	0.0141706	5.30838	4.65238	4.89719	0.142935	0.084185	0.122488
A_44_P896040	9.27135	9.20932	9.70138	8.65719	8.68266	8.55015	8.48698	8.68744	9.0752	8.625	0.00689642	0.0376633	9.39402	8.63	8.71865	0.267982	0.0703144	0.252023
A_44_P895602	1.50091	1.4678	1.46319	1.34966	1.34256	1.42099	1.44983	1.47698	1.49567	1.44559	0.00562396	0.0345715	1.4773	1.37107	1.46702	0.0205767	0.0433779	0.0236267
A_44_P895399	11.4114	11.5712	11.3186	11.7249	11.9201	12.0292	11.3859	11.6361	11.4905	11.4711	0.00567398	0.0346296	11.4337	11.8914	11.4959	0.12778	0.154144	0.103936
A_44_P894727	6.06871	6.06762	5.72637	6.62887	6.80868	6.2963	6.62053	6.60156	6.6823	6.78084	0.0031123	0.0272872	5.95423	6.57795	6.67131	0.197332	0.259955	0.0807485
A_44_P893828	7.42607	7.55679	7.54934	7.0364	7.14546	6.91687	7.25161	7.31958	7.39191	7.39321	0.000699004	0.0131392	7.51073	7.03291	7.33908	0.0734197	0.114334	0.0677034
A_44_P889400	8.56051	8.67838	8.49353	7.53538	7.9916	7.38584	7.9188	8.15765	8.08394	7.96622	0.00158743	0.0200724	8.57747	7.63761	8.03165	0.0935859	0.315554	0.108977
A_44_P888860	5.4097	5.06449	5.06384	3.8855	4.0047	3.55836	4.49962	4.33312	4.50966	4.94535	0.000648647	0.012715	5.17935	3.81619	4.57194	0.199492	0.231101	0.261776
A_44_P888790	7.25136	7.5147	7.58058	6.8586	6.8252	6.91433	6.90721	7.07343	7.16615	6.82456	0.00312656	0.0273437	7.44888	6.86604	6.99284	0.1742	0.0450257	0.155116
A_44_P888412	5.51862	5.20659	5.23817	4.33364	4.43559	4.26436	4.56188	4.72623	4.64189	5.37323	0.00824888	0.0408515	5.32113	4.34453	4.82581	0.171762	0.0861343	0.371068
A_44_P888000	6.97527	7.28614	7.2019	6.28063	5.9534	6.27903	6.8065	6.88066	6.92318	6.61886	0.000381718	0.0098871	7.15444	6.17102	6.8073	0.16078	0.188467	0.13456
A_44_P886690	8.64359	8.39587	8.08555	7.10299	6.85448	6.64027	7.6529	7.74686	7.5982	7.61611	0.000114992	0.00567189	8.375	6.86591	7.65352	0.279606	0.231573	0.0662642
A_44_P886240	9.23687	8.86496	9.09347	8.59376	8.38822	8.36548	8.67157	8.63279	8.749	8.87633	0.00316859	0.0275187	9.0651	8.44916	8.73242	0.187573	0.12575	0.107417
A_44_P886115	4.31437	4.85025	4.76412	5.51918	5.43793	5.61588	4.82604	5.25699	4.76	4.73532	0.00531399	0.033755	4.64291	5.52433	4.89459	0.287765	0.0890859	0.244621
A_44_P885959	5.56346	5.49478	5.34919	6.14515	6.01965	5.89012	6.01567	5.85556	5.98474	6.15365	0.00107712	0.01657	5.46914	6.01831	6.00241	0.10941	0.127521	0.122373
A_44_P885692	6.36251	6.4852	6.4119	6.32367	6.18079	6.11654	6.44814	6.48435	6.45065	6.61646	0.00724116	0.0384296	6.41987	6.207	6.4999	0.0617321	0.106023	0.0794434
A_44_P885652	7.37998	7.37012	7.5405	6.73498	6.65696	6.80431	7.07301	7.10417	6.84607	7.07758	0.00021373	0.00757787	7.4302	6.73209	7.02521	0.0956483	0.0737162	0.120212
A_44_P885558	8.29273	8.38638	7.97902	5.97959	5.91473	6.26764	6.63443	6.06327	6.13754	6.31873	1.17374e-05	0.00178612	8.21938	6.05399	6.28849	0.213352	0.187848	0.25436
A_44_P885514	1.52181	1.49154	1.50441	1.40653	1.40072	1.45837	1.49345	1.52028	1.52735	1.48646	0.00335355	0.0281473	1.50592	1.42187	1.50688	0.015192	0.0317385	0.0199666
A_44_P885445	4.50871	4.75582	4.64189	3.25627	3.74526	3.89369	3.35066	2.91213	1.56686	2.94919	0.00695886	0.0377496	4.63547	3.63174	2.69471	0.123684	0.333526	0.777679
A_44_P885402	1.46686	1.44404	1.45567	2.94509	2.11147	1.99311	1.44774	1.46851	1.46308	1.44434	0.00707774	0.0380407	1.45552	2.34989	1.45592	0.0114144	0.518844	0.0117017
A_44_P885330	6.93594	6.62622	6.67314	6.12392	6.22658	6.24653	6.26274	6.02027	6.10278	6.5163	0.00886188	0.0421912	6.7451	6.19901	6.22552	0.166928	0.065795	0.218425
A_44_P885189	6.13612	6.74895	6.40294	4.83432	4.86862	4.65281	5.20389	5.16022	5.52782	5.50519	0.000101974	0.00532701	6.42933	4.78525	5.34928	0.307267	0.11597	0.194136
A_44_P885104	6.73305	6.54304	6.52881	5.78721	5.79793	5.97259	6.46775	6.37892	6.43384	6.70034	0.000274903	0.00842523	6.60163	5.85258	6.49521	0.114034	0.104077	0.141565
A_44_P884766	6.04828	5.94619	7.21809	9.45849	8.66476	8.78525	9.78548	10.0346	10.1693	10.0135	5.17876e-05	0.00359636	6.40419	8.9695	10.0007	0.706706	0.427741	0.159232
A_44_P884037	7.15931	7.32312	7.32427	6.83303	6.60733	6.99113	7.05047	6.99154	7.1036	6.95457	0.00783119	0.0399667	7.2689	6.8105	7.02504	0.0949072	0.19289	0.0655907
A_44_P883793	10.6081	10.9256	10.3308	11.4957	11.6598	11.4034	12.0165	11.5112	11.9026	11.8283	0.000628166	0.0125513	10.6215	11.5196	11.8147	0.297663	0.129874	0.216587
A_44_P883770	8.89862	8.82243	9.00069	8.63168	8.65719	8.84314	8.55772	8.66228	8.55228	8.59257	0.00554344	0.0343278	8.90725	8.71067	8.59121	0.089445	0.115431	0.0506278
A_44_P883727	2.04418	1.8365	1.97808	1.54927	1.50358	1.48528	1.8457	1.9095	2.18778	1.74489	0.00902747	0.0424342	1.95292	1.51271	1.92197	0.106102	0.0329542	0.189723
A_44_P883659	13.0791	13.0365	12.9658	13.227	13.1718	13.1023	13.1881	13.1817	13.2153	13.2125	0.00485797	0.0325068	13.0271	13.167	13.1994	0.0571864	0.0624629	0.0169824
A_44_P883350	10.139	9.907	9.99132	10.114	10.0974	9.86144	10.6327	10.4896	10.4517	10.6094	0.000598283	0.012294	10.0124	10.0243	10.5459	0.117415	0.141251	0.0887065
A_44_P883204	7.14546	7.10417	7.21449	7.24145	7.19607	7.1149	7.58466	7.62615	7.59616	7.5708	8.596e-06	0.00155839	7.15471	7.18414	7.59444	0.0557402	0.064113	0.0235452
A_44_P883146	5.2181	5.44514	5.21883	5.84697	5.88897	5.70719	5.3175	5.3078	5.39808	5.52573	0.00127787	0.0179765	5.29402	5.81438	5.38728	0.130872	0.0951709	0.100785
A_44_P882921	9.06651	8.96005	8.92999	9.04319	8.99907	8.78112	9.2297	9.20965	9.27276	9.16017	0.00915262	0.0427578	8.98552	8.94113	9.21807	0.0717342	0.140316	0.0467213
A_44_P882856	6.90401	6.84234	6.83703	6.51031	6.23775	6.54642	7.26604	7.12806	6.91343	7.28815	0.00113661	0.0170254	6.86113	6.43149	7.14892	0.037232	0.168752	0.172236
A_44_P882551	6.89013	6.67351	6.90401	7.27545	7.39296	7.56853	7.45452	7.44101	7.41102	7.53985	0.000279073	0.00849354	6.82255	7.41231	7.4616	0.129261	0.147491	0.0552467
A_44_P882219	7.42766	7.51403	7.34796	7.63733	7.72608	7.74149	7.34119	7.54257	7.28815	7.32226	0.0058573	0.0350796	7.42988	7.70163	7.37355	0.0830606	0.0562165	0.114802
A_44_P881475	11.6423	11.3723	11.8326	12.9881	12.5965	12.7347	12.279	12.2425	11.9637	12.6492	0.00214342	0.0231114	11.6157	12.7731	12.2836	0.231326	0.198592	0.281501
A_44_P881100	2.56676	2.76056	2.75687	1.58137	2.1484	2.03019	2.95366	3.34703	3.07645	2.91809	0.000609578	0.0123754	2.69473	1.91999	3.07381	0.110841	0.299147	0.194373
A_44_P880370	1.87829	2.07899	2.45383	2.93282	2.20763	2.18263	1.40228	1.42001	1.43277	1.63137	0.00737885	0.0387777	2.13704	2.44102	1.47161	0.292127	0.426089	0.107237
A_44_P880046	8.37679	8.77513	8.58749	7.82412	7.63591	8.22565	8.06903	7.87117	7.9694	7.96967	0.00704736	0.0379542	8.57981	7.89523	7.96982	0.199278	0.30123	0.0807761
A_44_P879120	5.7663	5.99648	5.78454	6.2061	6.03457	6.64392	6.52211	6.6266	6.39085	6.60292	0.00728194	0.0385813	5.84911	6.29486	6.53562	0.127956	0.314222	0.106378
A_44_P878711	6.02215	5.57853	5.70879	5.14363	5.04839	4.5283	5.04589	5.14761	5.20983	5.41691	0.00836884	0.0410749	5.76982	4.90678	5.20506	0.22802	0.33121	0.156566
A_44_P876215	9.68429	9.70352	9.89103	9.28713	9.45384	9.34742	9.48454	9.5238	9.53511	9.48142	0.00127198	0.0179659	9.75961	9.3628	9.50622	0.114218	0.0844086	0.0272593
A_44_P874141	5.24131	4.89257	5.11735	4.72303	4.21882	4.26113	4.85233	4.77404	4.81196	4.94812	0.00731223	0.0386296	5.08374	4.40099	4.84662	0.176781	0.279696	0.0748399
A_44_P872848	6.09783	6.06382	6.56914	7.04089	6.91725	7.18488	6.78084	6.86541	7.12245	6.53566	0.00915174	0.0427578	6.2436	7.04767	6.82609	0.282439	0.133945	0.242052
A_44_P871726	4.59067	4.62928	4.71617	3.59173	3.30964	3.783	4.19785	3.82448	4.21628	4.7316	0.00577799	0.0348872	4.64537	3.56146	4.24255	0.0642826	0.238124	0.372668
A_44_P870887	6.68203	6.61583	4.86738	7.67386	7.85594	7.52599	7.87362	8.10002	7.89347	7.62276	0.00937629	0.0433629	6.05508	7.68526	7.87247	1.02911	0.165271	0.195428
A_44_P870442	11.6293	11.8226	11.6991	11.2633	11.3608	11.3551	11.8352	12.0598	11.7307	11.7579	0.00165894	0.0204776	11.717	11.3264	11.8459	0.0979256	0.0547359	0.149288
A_44_P870394	9.56334	9.34348	9.09695	8.47322	8.73951	8.50761	8.65514	9.06782	8.92333	8.82879	0.00449841	0.0315858	9.33459	8.57344	8.86877	0.23332	0.144842	0.173043
A_44_P869850	7.64982	7.75495	7.5296	7.65402	7.86781	7.43951	7.96752	8.27806	8.22465	8.00125	0.0096292	0.0438408	7.64479	7.65378	8.11787	0.112759	0.214151	0.156278
A_44_P869774	7.57439	8.01177	7.64594	8.4041	8.62117	8.15174	9.08966	8.81905	8.46432	8.67113	0.00319293	0.0276068	7.74404	8.39233	8.76104	0.234609	0.234936	0.262987
A_44_P869511	8.47149	8.20396	8.47115	8.84949	8.5709	8.99661	8.27501	8.17048	8.42334	8.27692	0.00887187	0.0421912	8.3822	8.80567	8.28644	0.154362	0.216212	0.10394
A_44_P868863	7.00363	6.56217	6.8426	5.94175	6.38425	6.1822	6.43792	6.44439	6.49133	6.48038	0.00771457	0.0396724	6.8028	6.1694	6.4635	0.223403	0.221528	0.0263221
A_44_P868650	9.65738	9.26559	9.4096	8.9879	8.86328	8.84264	8.96428	9.00415	9.0938	8.96902	0.00185754	0.021585	9.44419	8.89794	9.00782	0.198172	0.0785874	0.0600208
A_44_P868262	10.7451	10.7574	10.7981	10.1555	10.2241	10.3701	10.1238	10.2754	10.2199	10.2528	5.48793e-05	0.00370806	10.7669	10.2499	10.218	0.0277699	0.109575	0.066793
A_44_P868087	9.35624	9.289	9.5153	9.50092	9.56585	9.29251	9.74856	9.86837	10.003	10.0959	0.00244511	0.0245212	9.38685	9.45309	9.92895	0.116212	0.142811	0.152266
A_44_P867809	10.8896	10.6492	10.6189	10.7412	10.8998	10.8844	11.2301	11.0786	10.9988	11.1139	0.00675385	0.0374738	10.7192	10.8418	11.1054	0.148312	0.0874915	0.09609
A_44_P867698	5.19778	5.24954	4.92359	5.47767	5.47785	6.21953	6.02635	5.9806	6.14538	5.91454	0.00759203	0.0394245	5.12364	5.72502	6.01672	0.175166	0.42826	0.0972815
A_44_P867671	1.62541	1.54473	1.57607	1.45791	1.45909	1.47985	1.54808	1.58808	1.62842	1.53596	0.00781354	0.0399232	1.58207	1.46562	1.57514	0.0406698	0.0123388	0.0419273
A_44_P867355	11.5244	11.3582	11.7095	11.9212	11.7933	11.8433	11.4078	11.4947	11.4	11.5894	0.00865293	0.0417915	11.5307	11.8526	11.473	0.175718	0.0644638	0.088677
A_44_P867153	4.16637	3.78135	3.65937	3.54415	3.50257	3.1408	4.27072	4.43372	4.35127	4.42072	0.00090011	0.0149226	3.86903	3.39584	4.36911	0.264628	0.221847	0.0749137
A_44_P866659	5.90194	5.72621	5.94707	7.38202	7.73901	9.9468	8.49713	8.14717	7.89053	8.85086	0.00811959	0.0406665	5.85841	8.35594	8.34642	0.116692	1.38923	0.418214
A_44_P866539	9.44149	9.27482	9.21892	10.2446	10.6447	10.9737	10.2011	10.1121	10.2043	10.3577	0.000394015	0.0100597	9.31174	10.621	10.2188	0.115788	0.365118	0.102012
A_44_P864792	4.67621	5.03659	4.8552	2.4508	3.98939	3.76662	3.30356	3.15601	3.04762	3.74926	0.00980294	0.0441915	4.856	3.40227	3.31411	0.180187	0.831491	0.30848
A_44_P863933	6.27618	6.52426	6.43452	5.73733	6.43472	5.80282	5.34787	5.59355	5.26338	5.51546	0.00297994	0.0268616	6.41165	5.99163	5.43006	0.125612	0.385127	0.151173
A_44_P861738	6.90936	6.64779	6.82498	6.81109	6.64667	6.46306	7.58687	7.19218	6.99409	7.52108	0.0095392	0.0437087	6.79404	6.64027	7.32355	0.1335	0.174101	0.27938
A_44_P861705	1.48209	1.42639	1.43678	2.51275	2.60912	3.03821	1.42552	1.44103	1.49958	1.42078	2.01317e-05	0.00230265	1.44842	2.72002	1.44673	0.0296229	0.279736	0.0362789
A_44_P861558	7.12835	7.09346	7.39191	7.65188	7.53177	7.65047	7.17965	7.01755	7.2575	7.22583	0.00366882	0.0291751	7.20457	7.61137	7.17013	0.163169	0.0689442	0.106629
A_44_P859205	3.24927	3.11556	3.4164	2.22091	2.59128	1.93142	3.49921	3.64147	3.30748	3.04342	0.00160988	0.0201811	3.26041	2.24787	3.3729	0.150727	0.330757	0.258793
A_44_P858189	1.47661	1.45223	1.46634	1.37541	1.36549	1.43167	1.45146	1.48055	1.47536	1.44197	0.00885965	0.0421912	1.46506	1.39086	1.46234	0.0122379	0.0356881	0.0185674
A_44_P856786	6.337	6.05561	6.12605	6.93701	6.95923	6.77406	6.44782	6.63268	6.68454	6.40026	0.000912378	0.0150628	6.17289	6.8901	6.54133	0.146426	0.101108	0.138441
A_44_P855773	4.62338	4.58203	4.76101	3.19318	3.3172	3.17601	4.36685	4.22373	4.00868	4.34481	6.32209e-06	0.00133297	4.65547	3.2288	4.23602	0.0937054	0.077037	0.164097
A_44_P855500	7.97574	7.89312	7.72848	7.76078	7.93184	7.65979	8.60424	8.4784	8.13735	8.55138	0.00242583	0.0244227	7.86578	7.78414	8.44284	0.125878	0.137517	0.210097
A_44_P855088	7.12518	7.82392	7.63084	6.03639	7.08261	6.71679	6.08022	5.55107	5.65085	5.16544	0.00179402	0.0212785	7.52665	6.61193	5.61189	0.360838	0.530933	0.375884
A_44_P854339	9.24522	9.40122	9.60116	6.30437	7.31438	5.98933	9.4057	8.67326	8.83621	10.4058	0.00116578	0.0172152	9.41587	6.53603	9.33025	0.178424	0.692233	0.782784
A_44_P854254	8.93163	8.46013	8.66443	9.71564	9.39358	9.6524	9.61823	9.6128	9.07387	9.62602	0.00401866	0.0303001	8.6854	9.5872	9.48273	0.236444	0.170642	0.272626
A_44_P853991	6.40201	6.05858	6.06294	6.08544	5.84379	6.21668	6.7966	6.75094	6.56691	6.67591	0.00222509	0.0234622	6.17451	6.04864	6.69759	0.197035	0.189152	0.100329
A_44_P853879	12.8271	12.5734	12.7961	11.7941	12.1408	12.1059	11.8245	11.9765	12.2021	12.2817	0.00334999	0.0281473	12.7322	12.0136	12.0712	0.138427	0.190885	0.209207
A_44_P853775	9.03284	9.2208	8.86328	8.61754	8.8874	8.61518	8.3651	8.42732	8.05013	8.52029	0.00495642	0.0326843	9.03897	8.70671	8.34071	0.178839	0.156487	0.203944
A_44_P853694	4.98416	4.32022	4.5747	4.41237	4.51689	4.50721	5.82176	5.63385	5.0737	5.75049	0.00280776	0.0261083	4.62636	4.47882	5.56995	0.33497	0.0577505	0.339777
A_44_P853384	6.74506	6.9896	6.96895	6.84811	6.22323	6.70274	5.77302	5.84234	6.20329	5.74526	0.00197438	0.0221202	6.90121	6.59136	5.89098	0.135617	0.32699	0.212174
A_44_P853254	14.5381	14.8744	14.9296	14.2277	14.1222	14.1745	14.0303	14.2758	14.1872	14.0798	0.000987391	0.0157514	14.7807	14.1748	14.1433	0.211911	0.0527701	0.109958
A_44_P853145	11.4612	11.2828	11.28	11.1275	11.0711	11.0103	11.1965	11.2156	11.2876	11.1991	0.00610527	0.0356634	11.3414	11.0696	11.2247	0.103794	0.0586313	0.0427663
A_44_P853085	13.3881	13.3142	13.2567	12.8694	12.9751	12.8271	13.1119	13.2255	13.0467	12.9421	0.00267072	0.0254978	13.3197	12.8905	13.0815	0.0658485	0.0762153	0.118728
A_44_P853038	8.75498	8.69506	8.72064	9.01981	9.18448	9.08313	8.59601	8.55856	8.79341	8.71239	0.000700189	0.0131473	8.72356	9.09581	8.66509	0.0300662	0.0830636	0.107742
A_44_P853006	12.6087	12.6923	12.6993	12.4375	12.4161	12.453	12.4349	12.5934	12.4581	12.5987	0.00855566	0.0415984	12.6667	12.4355	12.5213	0.0504176	0.018483	0.0868834
A_44_P852957	11.9308	11.9549	11.888	10.8411	11.0558	10.4425	11.4336	11.2171	11.5293	11.0711	0.00107008	0.0165335	11.9246	10.7798	11.3128	0.0338697	0.311208	0.207411
A_44_P852634	7.01949	7.3125	7.11329	7.1538	7.39433	6.911	8.03226	7.83456	7.93149	8.05672	0.0004178	0.0102979	7.14842	7.15304	7.96376	0.149631	0.241663	0.101762
A_44_P852623	11.5086	11.3124	11.3012	11.4548	11.4451	11.1855	11.9135	11.8078	11.6991	11.9627	0.00217562	0.0233221	11.3741	11.3618	11.8458	0.116694	0.152718	0.117199
A_44_P852603	11.6001	11.3819	11.2379	11.173	11.2483	11.3338	12.3108	11.9939	11.7767	12.2154	0.0014552	0.0191151	11.4066	11.2517	12.0742	0.182341	0.0804314	0.238678
A_44_P852433	1.87634	2.32818	2.08089	1.51042	1.7029	1.78157	2.8248	2.40065	2.40437	3.30612	0.00845566	0.0413104	2.09514	1.66496	2.73399	0.226253	0.139504	0.430249
A_44_P852055	6.47551	6.25441	6.4852	5.45344	5.57442	5.98562	5.72013	5.70404	5.861	5.81229	0.00223518	0.0234851	6.40504	5.67116	5.77436	0.130538	0.278969	0.0749001
A_44_P852017	9.90527	9.75053	9.93801	9.02183	9.19481	8.95208	9.25122	9.13959	9.66874	9.15494	0.00273887	0.0258307	9.86461	9.05624	9.30362	0.100138	0.124968	0.248375
A_44_P852000	6.69325	7.35454	7.13939	6.31555	6.33221	5.81416	5.6998	6.22708	5.80482	5.9294	0.0029341	0.0266597	7.06239	6.15397	5.91527	0.3373	0.294403	0.228077
A_44_P851720	7.95984	8.0731	8.23178	6.76255	7.1292	7.33719	7.79538	7.72269	8.00697	7.71645	0.000933839	0.0153017	8.08824	7.07631	7.81037	0.1366	0.290947	0.135876
A_44_P851664	11.0262	10.9354	10.8903	11.2765	11.2818	11.3684	11.0631	11.0704	11.2171	11.158	0.00102121	0.0160279	10.9506	11.3089	11.1272	0.0692471	0.0516353	0.0738499
A_44_P851620	7.82128	7.80912	7.77858	7.49106	7.67858	7.58687	7.32349	7.48325	7.2868	7.4271	0.000659844	0.0128018	7.80299	7.5855	7.38016	0.0220027	0.0937681	0.0908459
A_44_P851614	2.51953	3.16185	2.58781	4.91771	4.34767	3.94292	3.52158	3.5741	3.69391	3.92799	0.00194878	0.0220545	2.75639	4.40277	3.6794	0.352788	0.489725	0.180744
A_44_P850918	6.96929	7.78561	7.55567	4.85459	5.58985	5.34314	5.08973	5.32984	4.89719	4.64451	9.78167e-05	0.00517158	7.43686	5.26253	4.99032	0.420928	0.374202	0.290638
A_44_P850592	7.75462	7.64198	7.68403	9.51487	9.74569	9.41973	9.40122	9.86674	9.40089	9.87428	8.51184e-06	0.00155839	7.69354	9.5601	9.63578	0.0569198	0.167619	0.27106
A_44_P850336	5.37392	5.29891	5.01588	4.66261	4.2275	5.0599	6.35765	5.99648	5.67541	6.2524	0.00174441	0.0209664	5.22957	4.65	6.07049	0.188821	0.416343	0.303931
A_44_P849099	6.87764	6.74064	6.50792	5.99743	6.31158	6.46369	7.14421	7.05028	6.92834	6.75938	0.00609908	0.0356634	6.70873	6.25757	6.97055	0.186915	0.237779	0.166224
A_44_P848951	8.93388	8.52113	8.98544	7.88004	8.09929	8.27577	7.90223	7.45093	7.90861	7.78493	0.00137549	0.0186593	8.81348	8.08504	7.76167	0.254493	0.198253	0.214826
A_44_P845409	6.11755	7.21331	6.62603	3.18922	2.81658	3.64236	3.9256	2.21119	3.97603	3.66723	0.000534626	0.011843	6.6523	3.21605	3.44501	0.548351	0.413545	0.833595
A_44_P844997	1.60997	2.34504	1.37683	3.25121	2.57971	3.46701	2.08523	1.42766	1.59375	1.96885	0.00770879	0.0396724	1.77728	3.09931	1.76887	0.50532	0.46274	0.309393
A_44_P843496	8.04606	7.41276	7.69148	8.05308	7.15347	7.72583	8.51995	8.43322	8.59456	8.84825	0.00889022	0.0422058	7.71676	7.64413	8.59899	0.317407	0.455338	0.178769
A_44_P842353	7.22057	7.08342	7.16013	6.58729	6.61646	6.90116	6.71657	6.84628	6.94439	6.83303	0.00544636	0.0340884	7.15471	6.70164	6.83507	0.0687344	0.173407	0.093317
A_44_P840837	2.25542	1.93811	2.01953	3.11632	3.3277	3.19977	1.95014	1.98596	2.4573	2.53844	0.00084993	0.0144131	2.07102	3.21459	2.23296	0.164801	0.106468	0.30803
A_44_P840399	5.62568	5.12365	5.04452	5.64573	5.70161	5.92005	6.24234	5.90046	6.07578	6.37892	0.004669	0.0320421	5.26461	5.7558	6.14937	0.315183	0.144962	0.207129
A_44_P839176	7.65099	7.81394	7.7139	7.23613	7.17571	7.29215	7.35592	7.59721	7.18214	7.26816	0.00532301	0.0337662	7.72627	7.23467	7.35086	0.0821804	0.0582319	0.178906
A_44_P838967	3.47635	4.05174	3.83583	3.13061	2.31151	2.34001	3.49591	3.62569	3.29333	3.60279	0.00500792	0.0328603	3.78797	2.59404	3.50443	0.290664	0.4649	0.151672
A_44_P837580	11.1982	11.2379	11.1297	11.4746	11.1738	11.2531	11.4612	11.5944	11.8009	11.7071	0.00594124	0.0352327	11.1886	11.3005	11.6409	0.0547267	0.155875	0.14655
A_44_P837569	9.66234	9.69821	9.81288	9.35511	9.3236	9.40725	9.34614	9.45058	9.33572	9.24683	0.000471431	0.0109885	9.72448	9.36199	9.34482	0.0786357	0.0422431	0.0834097
A_44_P837289	6.54324	6.46306	6.29001	5.92322	5.82149	5.43775	6.57611	6.56625	6.22636	6.65724	0.00289978	0.0265567	6.4321	5.72749	6.50649	0.129421	0.256024	0.191154
A_44_P837196	9.29202	9.28418	9.21343	8.88693	8.86582	8.89519	9.20402	9.30568	9.04952	9.20932	0.000812717	0.0141377	9.26321	8.88265	9.19213	0.0432931	0.015145	0.105938
A_44_P837006	6.90116	6.83303	6.88196	6.67796	6.41383	6.5683	6.94677	6.97197	6.87228	7.03416	0.00124295	0.0177679	6.87205	6.55336	6.9563	0.0351287	0.132699	0.0669746
A_44_P836950	12.8	12.7503	12.8934	13.3793	13.3973	13.3524	13.4917	13.5597	13.3603	13.4847	1.06967e-05	0.00171742	12.8146	13.3763	13.4741	0.072676	0.0225761	0.0830804
A_44_P836677	13.7811	13.7829	13.8048	14.0833	14.2209	14.0148	13.8184	13.8031	13.8699	13.8371	0.000594256	0.012294	13.7896	14.1063	13.8321	0.0131707	0.104939	0.0287551
A_44_P836120	8.0331	9.04625	8.69875	6.93099	7.7614	7.65878	7.22888	7.21594	6.77517	7.01869	0.00388467	0.0299611	8.5927	7.45039	7.05967	0.514832	0.45273	0.212661
A_44_P835214	11.0916	11.0904	10.7668	10.6919	10.6579	10.6531	10.6046	10.7078	10.594	10.5917	0.00740191	0.0388057	10.9829	10.6676	10.6245	0.187174	0.0211172	0.055762
A_44_P834990	1.72595	1.647	1.64017	3.37653	2.8248	2.17623	1.66016	1.70095	1.84702	1.63038	0.00573569	0.0347661	1.67104	2.79252	1.70963	0.0476779	0.600803	0.096055
A_44_P834734	10.2457	10.0485	10.2642	9.94271	9.80118	9.63699	9.75151	9.81433	9.91788	9.8195	0.00605584	0.0355332	10.1861	9.79363	9.82581	0.119523	0.152996	0.0687251
A_44_P833822	6.37964	6.44348	6.15523	5.56194	5.45344	5.7127	5.36422	5.49409	5.23348	5.2862	6.65946e-05	0.00407484	6.32611	5.57603	5.3445	0.151397	0.130199	0.113268
A_44_P833772	7.99706	7.80188	8.00125	7.66414	7.37319	7.4168	7.57111	7.73604	7.56499	7.61675	0.00558558	0.0344789	7.9334	7.48471	7.62222	0.113917	0.156916	0.0793128
A_44_P832019	7.69265	8.97838	8.41227	6.37359	7.27145	6.69309	6.75851	7.22438	6.64945	6.6013	0.00534904	0.0338547	8.3611	6.77938	6.80841	0.64439	0.455104	0.285002
A_44_P828963	4.91186	4.86563	4.77254	5.20634	4.82664	3.99016	3.40541	3.92399	3.75706	3.50208	0.00669088	0.0373137	4.85001	4.67438	3.64714	0.0709646	0.622226	0.236785
A_44_P828260	3.20289	3.53645	3.69213	4.96671	4.82155	4.75678	2.73572	2.79059	4.00822	2.54253	0.003554	0.0288102	3.47715	4.84835	3.01927	0.249954	0.107501	0.667832
A_44_P825558	12.1258	12.1943	12.0991	11.8512	11.4685	11.5439	11.3304	11.6458	11.4124	11.6554	0.00283898	0.0262452	12.1397	11.6212	11.511	0.049099	0.202718	0.164655
A_44_P825282	11.1234	10.9988	10.9414	10.6676	10.3478	10.4599	10.3093	10.6252	10.3996	10.5185	0.00195959	0.0220788	11.0212	10.4918	10.4631	0.0930369	0.162252	0.137865
A_44_P825266	9.34248	9.47193	9.38966	9.48382	9.32928	9.30598	9.63446	9.67767	9.67225	9.64129	0.00104473	0.0162658	9.40136	9.37303	9.65642	0.0655162	0.0966499	0.0217042
A_44_P824731	3.21892	4.63778	4.90196	1.35356	1.61207	1.68509	1.37331	1.41097	2.4508	1.35647	0.00124984	0.017808	4.25289	1.55024	1.64789	0.905131	0.174197	0.535762
A_44_P824215	1.16049	1.16405	1.16103	1.16646	1.16854	1.16721	1.16142	1.16477	1.16254	1.16153	0.00581032	0.0349899	1.16185	1.16741	1.16256	0.00191838	0.00105545	0.00155498
A_44_P823666	8.54158	8.53048	8.62868	8.29058	8.15037	8.25293	8.31739	8.5742	8.41196	8.46842	0.00555536	0.034365	8.56691	8.23129	8.44299	0.0537782	0.0725653	0.107392
A_44_P823561	3.11997	3.11022	2.37823	1.31964	1.90316	1.54445	3.44301	2.96247	2.4569	3.12325	0.00440408	0.0313522	2.86947	1.58908	2.99641	0.425457	0.294313	0.411402
A_44_P823194	7.09823	6.89667	6.60984	5.78918	6.0399	6.26403	6.3068	6.33069	6.34497	6.21568	0.00249752	0.0247349	6.86825	6.03103	6.29953	0.245435	0.237548	0.0580782
A_44_P823094	10.4984	10.6105	10.5917	10.1761	10.651	10.586	10.0575	10.177	9.91888	10.0978	0.00826321	0.0408515	10.5669	10.471	10.0628	0.0600267	0.257471	0.10801
A_44_P822943	9.62458	9.56378	9.49678	9.08102	8.97353	9.12057	9.85574	10.1183	9.82748	9.78212	8.3934e-05	0.00464824	9.56171	9.05837	9.89591	0.0639245	0.0760906	0.15134
A_44_P822920	6.49246	6.58195	6.4179	6.46832	6.37127	6.52491	6.07206	6.26615	6.17459	6.26919	0.00440543	0.0313522	6.49744	6.45483	6.19549	0.0821384	0.0776999	0.0932673
A_44_P822557	6.08886	6.04854	6.30485	6.66451	6.74064	6.87255	6.50474	6.40584	6.64518	6.39028	0.00138161	0.0186593	6.14742	6.75923	6.48651	0.137821	0.105261	0.117298
A_44_P822051	9.99275	9.95944	9.9579	9.60031	9.60466	9.41894	10.4242	10.5723	10.3101	10.4863	1.30098e-05	0.00187351	9.97003	9.5413	10.4482	0.0196902	0.105989	0.110303
A_44_P821972	2.31908	2.91949	3.01251	3.19939	3.16801	2.0845	4.81246	4.36999	4.02694	4.51689	0.00236348	0.0241309	2.75036	2.8173	4.43157	0.376384	0.634816	0.326534
A_44_P821851	4.96545	5.28168	5.34995	3.74476	3.8364	4.43533	5.6523	5.68263	5.00609	5.24682	0.00158299	0.0200724	5.19903	4.0055	5.39696	0.205142	0.375057	0.327681
A_44_P821788	1.16057	1.16311	1.16018	1.93473	1.85904	2.08536	3.99472	3.40787	2.21079	3.44916	0.00240585	0.0243085	1.16129	1.95971	3.26564	0.00159181	0.115211	0.752369
A_44_P821599	4.50966	4.7593	4.99867	3.63466	3.9442	3.98939	5.04648	5.10828	4.9081	4.91404	0.000193358	0.00719949	4.75588	3.85608	4.99423	0.244526	0.193087	0.0993081
A_44_P821513	4.82392	4.59095	4.76334	3.79416	4.30004	3.73714	5.43879	4.73116	4.89042	5.01302	0.00333011	0.028126	4.72607	3.94378	5.01835	0.12087	0.309846	0.303121
A_44_P820225	7.59721	7.8258	7.78099	7.42636	7.18383	7.31958	7.55728	7.52225	7.32592	7.44633	0.00723809	0.0384296	7.73467	7.30992	7.46294	0.121128	0.121554	0.102417
A_44_P819834	7.55345	7.7465	7.70572	8.55691	8.43468	8.1455	7.70083	7.87021	7.58947	7.80003	0.00102751	0.0160835	7.66856	8.37903	7.74013	0.101749	0.211276	0.122139
A_44_P817539	7.78465	7.84365	7.86986	7.91395	7.86621	8.06042	8.47028	8.3651	8.19759	8.33953	0.000415122	0.0102979	7.83272	7.94686	8.34312	0.0436411	0.101202	0.112317
A_44_P816687	14.2341	14.0636	14.0667	14.33	14.2873	14.3616	14.4612	14.3318	14.294	14.4333	0.00804289	0.0405154	14.1215	14.3263	14.3801	0.0975548	0.0372917	0.0798676
A_44_P812772	3.46631	4.69932	3.64017	5.51103	5.96106	5.52189	5.075	5.78721	5.67847	4.92969	0.00585207	0.0350796	3.93527	5.66466	5.36759	0.667375	0.256746	0.428212
A_44_P811606	3.88631	4.42139	4.16063	4.05994	4.21055	4.38148	3.10097	3.47828	3.75091	3.49779	0.00698976	0.0378808	4.15611	4.21732	3.45698	0.26757	0.160878	0.267867
A_44_P810851	2.2591	1.97654	2.35708	3.74846	3.09057	3.83312	3.43096	4.10144	3.98323	3.08465	0.00396475	0.0302323	2.19757	3.55738	3.65007	0.197591	0.406487	0.476949
A_44_P810179	11.3012	11.3674	11.4652	11.1616	11.0225	11.0151	11.0225	11.1094	11.0364	11.0488	0.000775264	0.0137446	11.3779	11.0664	11.0542	0.0824993	0.0825495	0.0382848
A_44_P810132	6.47278	6.17176	6.78353	7.45504	7.43	7.06948	7.4814	7.42433	7.47176	7.53921	0.000848754	0.0144131	6.47602	7.31818	7.47917	0.305898	0.215741	0.0471592
A_44_P809962	11.4628	11.2788	11.4915	10.6895	10.8896	11.0537	10.7654	10.9102	11.144	10.7166	0.0085721	0.0415984	11.411	10.8776	10.884	0.1154	0.182426	0.191807
A_44_P809901	1.61385	1.55676	1.57056	1.44704	1.4468	1.49993	1.57361	1.59447	1.64654	1.56468	0.00300918	0.0269226	1.58039	1.46459	1.59483	0.0297891	0.0306055	0.0366666
A_44_P809720	5.56057	5.42093	5.0461	1.88561	2.74566	2.48427	2.64413	3.39317	2.74085	4.28414	0.000965775	0.0154636	5.34254	2.37185	3.26557	0.266044	0.44091	0.756147
A_44_P809199	7.01985	6.84664	6.43195	5.48349	4.41416	5.00144	6.32338	6.49305	6.05119	5.87582	0.00169583	0.0206953	6.76615	4.96636	6.18586	0.302105	0.53553	0.275401
A_44_P809189	7.83316	7.63884	7.60399	7.43506	7.27314	7.33666	7.62481	7.54697	7.45433	7.63733	0.00938987	0.0433793	7.692	7.34829	7.56586	0.123487	0.0815859	0.0844175
A_44_P809032	4.84234	5.42595	5.37898	4.06629	4.39196	4.53879	4.35551	4.59992	4.2335	4.65496	0.00689751	0.0376633	5.21575	4.33234	4.46097	0.324242	0.241825	0.199835
A_44_P808472	7.22078	7.45855	7.43609	6.80054	6.94938	6.98616	7.08261	7.12408	7.01063	6.9354	0.00239811	0.0242724	7.37181	6.91202	7.03818	0.131275	0.0982841	0.0830164
A_44_P807777	6.82752	6.85708	7.065	4.21031	4.53959	4.83933	4.61385	4.59167	5.31723	4.73195	3.26811e-05	0.00283875	6.91654	4.52974	4.81367	0.129423	0.314627	0.341301
A_44_P807296	8.21901	8.34655	8.54225	7.57051	7.45121	7.8412	8.22565	8.25933	8.12171	8.09464	0.00107789	0.01657	8.36927	7.62098	8.17533	0.162813	0.199832	0.0795278
A_44_P807184	10.1048	10.1375	9.92708	10.5399	10.5388	10.8582	10.516	10.4505	10.5273	10.3381	0.00222761	0.0234656	10.0564	10.6456	10.458	0.113219	0.184115	0.0867734
A_44_P807146	10.5908	10.4679	10.4494	9.83544	9.55464	10.1794	10.2043	10.0277	10.1417	10.1531	0.00919937	0.0428629	10.5027	9.85649	10.1317	0.0768562	0.312916	0.0744674
A_44_P807034	3.85016	4.7711	3.85507	5.18492	5.04316	5.6396	3.77312	3.63725	4.37113	4.08976	0.00753285	0.0392453	4.15877	5.28923	3.96782	0.530291	0.311603	0.328993
A_44_P806572	11.3226	11.4326	11.3812	11.247	11.2754	10.7873	11.9397	11.987	11.6361	11.9427	0.00238244	0.0242118	11.3788	11.1032	11.8764	0.0550341	0.273995	0.161609
A_44_P806560	5.32984	5.58836	5.41037	5.51417	5.04667	5.18492	6.05145	6.00253	5.8553	6.25296	0.00163559	0.0204204	5.44286	5.24858	6.04056	0.132287	0.240163	0.164317
A_44_P806406	1.60869	1.53572	1.68691	1.45226	1.4013	1.38742	1.61356	1.63329	1.68388	1.51262	0.00947376	0.0435551	1.61044	1.41366	1.61084	0.0756085	0.0341432	0.0718654
A_44_P805242	11.1991	10.915	10.9361	10.8359	10.7007	10.8693	11.1573	11.213	11.139	11.1058	0.00817979	0.0408146	11.0167	10.802	11.1538	0.158316	0.0892854	0.0448512
A_44_P804315	11.42	11.2851	11.6391	10.9234	10.4557	10.4205	10.7893	11.0055	10.5989	10.915	0.00435752	0.0312503	11.4481	10.5999	10.8272	0.17867	0.280745	0.176129
A_44_P804088	4.74427	5.07963	4.92384	4.35043	3.68304	3.80769	4.73628	4.74766	4.66138	4.50239	0.0026779	0.0255386	4.91591	3.94705	4.66193	0.167824	0.354848	0.113036
A_44_P803846	1.47608	1.44572	1.46796	1.38336	1.37189	1.41277	1.43758	1.47655	1.47367	1.42634	0.00773542	0.0397204	1.46325	1.38934	1.45353	0.0157141	0.0210867	0.0253602
A_44_P803822	11.2052	10.9749	10.9839	11.7158	11.5215	11.4879	11.4165	11.7414	11.3597	11.5264	0.00589277	0.0351363	11.0547	11.5751	11.511	0.130475	0.123049	0.168465
A_44_P803484	11.3537	11.5026	11.518	10.7893	10.795	10.6171	10.7668	10.7582	10.8325	10.616	3.63992e-05	0.00299054	11.4581	10.7338	10.7434	0.0907454	0.101147	0.0911341
A_44_P802511	6.53276	6.48849	6.69375	7.32788	7.88703	7.48751	7.25186	7.55647	7.45559	7.47176	0.000547886	0.0119254	6.57167	7.56747	7.43392	0.108021	0.288021	0.129183
A_44_P802466	3.91568	3.69892	3.85232	2.42733	2.93462	2.48057	3.11608	3.18389	3.62427	3.69791	0.00179232	0.0212785	3.82231	2.61417	3.40554	0.111454	0.278789	0.2979
A_44_P802347	6.49133	6.43384	6.0955	6.65366	6.64458	7.08886	7.1173	6.91896	7.0749	7.03123	0.0053769	0.0339573	6.34022	6.7957	7.0356	0.213877	0.253926	0.0853273
A_44_P801977	2.78565	2.84178	2.25931	1.3892	1.7147	1.67205	1.41117	1.3965	1.46006	1.35817	0.000211884	0.00756729	2.62891	1.59198	1.40648	0.321313	0.176906	0.0421367
A_44_P801735	4.40609	5.6619	5.02896	3.53055	4.62092	4.49013	2.92681	3.4295	2.88259	2.80302	0.00319194	0.0276068	5.03232	4.21386	3.01048	0.627912	0.595374	0.284004
A_44_P799251	9.6395	9.91269	9.71802	8.53677	9.03034	8.70533	8.37679	8.6142	8.73272	9.03372	0.00119785	0.0174699	9.75673	8.75748	8.68936	0.14065	0.250884	0.273138
A_44_P799106	5.62316	5.77302	5.76389	5.28367	5.04507	5.29526	5.63288	5.53601	5.61812	5.61764	0.00059953	0.012294	5.72002	5.208	5.60116	0.0840089	0.141221	0.0440063
A_44_P797721	1.38471	1.36711	1.40793	4.02769	3.39976	3.75871	1.40747	1.4153	2.87813	2.47616	0.00225134	0.0235778	1.38658	3.72872	2.04427	0.020477	0.315037	0.748993
A_44_P797354	6.82549	7.05876	6.69893	7.9059	8.01222	8.12582	7.45559	7.87749	6.89462	7.76551	0.00793459	0.0402578	6.86106	8.01465	7.4983	0.182531	0.10998	0.440243
A_44_P796146	1.66125	1.59037	1.59903	1.46292	1.46168	1.50855	1.60641	1.63597	1.73817	1.59153	0.00842599	0.0412461	1.61688	1.47771	1.64302	0.0386639	0.0267126	0.0660703
A_44_P794536	9.66816	9.79405	9.89038	9.23733	8.65551	9.04653	9.34917	9.34248	9.42419	9.33761	0.00223282	0.0234822	9.7842	8.97979	9.36336	0.111439	0.296592	0.0408254
A_44_P793922	1.67804	1.58348	1.60641	1.47248	1.47308	1.5023	1.5996	1.6383	1.71201	1.58151	0.00856071	0.0415984	1.62264	1.48262	1.63285	0.0493297	0.0170463	0.0578409
A_44_P793692	5.81774	6.59052	6.51935	5.35087	5.35468	5.93238	5.32329	5.38407	5.18904	5.28157	0.00771392	0.0396724	6.3092	5.54598	5.29449	0.427107	0.334644	0.0819365
A_44_P793666	1.49976	1.45703	1.53059	1.41246	1.3746	1.35108	1.50452	1.51797	1.5378	1.4426	0.00730497	0.0386215	1.49579	1.37938	1.50072	0.0369438	0.0309706	0.0410919
A_44_P793538	1.60046	1.55687	1.55872	1.42879	1.428	1.48517	1.5412	1.5771	1.65072	1.53589	0.00864775	0.0417823	1.57202	1.44732	1.57623	0.0246489	0.0327788	0.0529271
A_44_P793157	2.11619	2.23985	1.91348	3.68088	3.91545	3.99802	1.88877	1.95028	2.28932	1.80808	6.59678e-06	0.00135816	2.08984	3.86478	1.98411	0.164771	0.164525	0.211638
A_44_P792703	3.52737	2.77486	4.66036	1.43631	1.77403	1.48681	2.47846	2.88308	3.58598	2.89534	0.00994835	0.0444803	3.6542	1.56572	2.96072	0.949124	0.182165	0.459649
A_44_P792646	6.86387	7.24274	6.9181	7.2312	8.04974	8.00125	6.55188	6.62418	6.21192	6.45091	0.00211	0.0229096	7.00824	7.76073	6.45972	0.204885	0.459227	0.179836
A_44_P792124	3.62937	3.61598	2.46705	4.71808	4.84051	4.48741	5.55676	5.37392	5.74149	4.65257	0.00230152	0.0239172	3.23747	4.682	5.33119	0.667235	0.179295	0.476647
A_44_P792030	8.32545	7.2945	7.48564	3.05008	2.91428	4.72905	3.74451	4.63643	4.94091	3.07258	0.000866745	0.0145574	7.70186	3.56447	4.09861	0.548435	1.01084	0.851831
A_44_P791798	7.58543	7.02105	8.14407	6.45756	6.19592	6.47536	6.82287	6.65435	6.73098	6.7449	0.00581219	0.0349899	7.58352	6.37628	6.73827	0.561512	0.156449	0.0690353
A_44_P791696	8.80309	8.43403	8.63963	9.34535	8.87565	9.27195	9.27902	9.09926	9.18475	9.43396	0.00886722	0.0421912	8.62558	9.16432	9.24925	0.184933	0.252675	0.143366
A_44_P791395	3.52337	3.12075	3.08119	5.16886	5.02505	4.65874	2.38351	3.14598	3.56874	3.40737	0.0010386	0.0162136	3.24177	4.95088	3.1264	0.244672	0.263025	0.525002
A_44_P791286	5.47261	5.02685	5.17817	5.63117	5.58233	5.33386	5.80516	5.91497	5.87567	5.8541	0.0027035	0.0256791	5.22588	5.51579	5.86248	0.226676	0.159434	0.0457729
A_44_P791255	7.61351	7.78037	8.1556	7.34143	7.32871	7.43644	8.31822	8.14282	8.0522	8.25337	0.0012679	0.0179517	7.84982	7.36886	8.19165	0.277638	0.0588724	0.117846
A_44_P791231	1.35288	1.34864	1.34229	1.76035	1.75852	1.69982	1.31524	1.32902	1.39709	1.31289	1.37189e-06	0.000685946	1.34794	1.73956	1.33856	0.00533169	0.0344322	0.0396654
A_44_P791053	1.90807	1.75762	1.9095	1.50829	1.45492	1.44886	1.79423	1.83452	2.02931	1.66466	0.00558504	0.0344789	1.8584	1.47069	1.83068	0.0872793	0.0327024	0.150954
A_44_P790941	5.08041	5.27065	5.29726	5.88515	6.06469	5.4774	6.48038	6.56435	6.42933	6.18615	0.000363421	0.00972541	5.21611	5.80908	6.41505	0.118265	0.300943	0.162437
A_44_P790928	6.38892	6.91343	6.47389	5.82069	5.88515	5.76529	7.04672	7.19996	6.63597	6.98124	0.000775785	0.0137446	6.59208	5.82371	6.96597	0.28152	0.0599865	0.238334
A_44_P790924	1.27795	1.27524	1.28136	1.80434	2.28324	2.59511	1.26407	1.26122	1.30445	1.25091	0.00110665	0.0167384	1.27818	2.22757	1.27016	0.00307009	0.398314	0.0235472
A_44_P790393	7.39729	7.39558	7.66779	7.24587	7.13904	6.89349	7.47483	7.5844	7.73604	7.57904	0.0074932	0.0391436	7.48689	7.0928	7.59358	0.156667	0.180682	0.107536
A_44_P789473	6.97701	7.23613	7.10085	6.50526	6.61626	6.82782	6.35844	6.75322	6.51002	6.49133	0.00487205	0.0325103	7.10466	6.64978	6.52825	0.129605	0.16387	0.164461
A_44_P789324	9.97301	9.71908	10.0798	10.518	10.4801	10.6621	10.0683	10.3359	9.81816	10.1486	0.00881906	0.0420695	9.92398	10.5534	10.0928	0.185305	0.0960364	0.214662
A_44_P787014	1.48774	1.45713	1.44319	1.33215	1.32589	1.39261	1.43222	1.46168	1.48186	1.41714	0.00449736	0.0315858	1.46269	1.35022	1.44822	0.0227905	0.0368443	0.0290653
A_44_P784011	7.65221	7.43088	7.44465	6.58102	6.62951	7.01228	7.41773	7.09669	7.27226	7.76439	0.00985722	0.0442661	7.50925	6.74094	7.38777	0.124002	0.23624	0.28332
A_44_P782424	5.25975	5.54728	5.32546	4.89099	4.94535	4.89498	5.1368	5.12834	5.07009	5.16649	0.000954226	0.0153907	5.3775	4.91044	5.12543	0.150661	0.0302988	0.0403601
A_44_P782073	7.56019	7.54077	7.32129	7.92881	7.68403	8.2215	8.07886	8.11654	8.2876	8.04097	0.00509352	0.0331221	7.47409	7.94478	8.13099	0.132678	0.269088	0.108867
A_44_P780510	5.76099	5.96484	5.63717	4.01658	4.53692	4.04092	4.43186	3.8364	3.84295	4.1898	0.000121473	0.00576419	5.78767	4.19814	4.07525	0.165453	0.293645	0.289427
A_44_P779731	8.44632	8.78253	8.88433	7.615	7.80188	7.78493	8.03744	7.51127	7.94184	7.59168	0.00121297	0.0175319	8.70439	7.73393	7.77056	0.229224	0.103351	0.258066
A_44_P778617	9.28028	8.81469	8.45561	9.64909	9.64491	9.59536	9.40603	9.69364	9.60858	9.68324	0.00735303	0.0387317	8.8502	9.62979	9.59787	0.413481	0.0298854	0.133388
A_44_P778186	5.24101	4.53692	4.67779	7.14513	7.01	7.59661	5.20343	5.55404	5.89694	5.50542	8.92795e-05	0.00479261	4.81857	7.25058	5.53996	0.372563	0.307191	0.284064
A_44_P778129	1.60299	1.54705	1.5642	1.44566	1.44605	1.49379	1.56246	1.58628	1.62789	1.55009	0.00310745	0.0272872	1.57141	1.46183	1.58168	0.028663	0.0276746	0.0342709
A_44_P777928	6.32652	6.14362	6.12281	6.83588	6.92671	7.10005	6.94897	6.88173	6.66035	7.09547	0.000711753	0.0131926	6.19765	6.95421	6.89663	0.11209	0.134218	0.181041
A_44_P777646	4.71958	4.48859	4.55697	4.21378	4.33602	4.04476	4.13401	3.94216	4.15069	4.27662	0.00702892	0.0379368	4.58838	4.19819	4.12587	0.118655	0.146255	0.138032
A_44_P777199	10.0481	10.1873	10.1296	10.1976	10.1899	10.0258	10.3663	10.4869	10.4343	10.3758	0.00170956	0.0207759	10.1217	10.1378	10.4158	0.0699346	0.0970104	0.0560979
A_44_P777164	7.38943	7.32555	6.8671	8.40081	7.94584	8.27932	8.02371	8.00221	7.83557	8.2196	0.00173771	0.0209435	7.19403	8.20866	8.02027	0.284921	0.235574	0.157251
A_44_P777113	8.42542	8.65765	8.32642	9.3136	9.2208	9.11603	9.02183	9.0726	8.92373	8.95614	0.000239422	0.00794321	8.46983	9.21681	8.99357	0.170023	0.098846	0.06664
A_44_P777088	4.21691	4.33412	4.67621	1.87014	2.58004	2.67531	2.27259	2.68777	2.20896	2.80732	0.000187349	0.00710221	4.40908	2.37517	2.49416	0.23865	0.439948	0.297761
A_44_P776915	5.6566	5.71526	5.94983	4.44248	4.49151	4.17746	5.0239	4.80146	4.8353	5.93107	0.0070522	0.0379542	5.7739	4.37048	5.14793	0.155163	0.168948	0.531184
A_44_P776282	8.59716	8.56051	8.50255	9.22784	8.97318	9.84894	9.40029	9.19651	9.296	9.3236	0.00857212	0.0415984	8.5534	9.34999	9.3041	0.0477036	0.450474	0.0842117
A_44_P776098	6.57422	7.04003	6.25038	9.25083	8.66263	8.55472	7.80094	8.32311	7.36299	8.89519	0.00363012	0.0290343	6.62155	8.82273	8.09555	0.396949	0.374652	0.66198
A_44_P775932	7.49789	7.57475	7.54835	7.87021	7.83038	8.32381	8.09929	8.05417	8.22239	8.10961	0.00457502	0.0317836	7.54033	8.00813	8.12137	0.0390504	0.274111	0.0715229
A_44_P775534	2.35742	2.57554	2.80639	1.61068	2.47084	2.18749	3.7421	4.22773	3.40166	3.93355	0.00077389	0.0137446	2.57979	2.08967	3.82626	0.224513	0.438346	0.346439
A_44_P775388	4.68968	5.24724	5.1996	4.29061	4.2779	4.47453	5.35921	5.20065	5.24468	5.47816	0.000923609	0.0151909	5.04551	4.34768	5.32067	0.309073	0.110036	0.124455
A_44_P775284	1.16381	1.16894	1.16405	1.79369	1.82155	1.33134	1.16064	1.1647	1.17098	1.16064	0.00635439	0.0363999	1.1656	1.64886	1.16424	0.00289556	0.275334	0.00488439
A_44_P774839	4.82318	4.51068	4.67852	4.04989	3.35139	3.20055	3.58168	3.88571	4.08681	3.92448	0.00521904	0.0335035	4.67079	3.53395	3.86967	0.156391	0.453145	0.21083
A_44_P774707	7.93672	7.91466	7.6529	8.13669	8.03795	8.2702	8.37717	8.36105	8.23803	8.31739	0.00233991	0.0240319	7.83476	8.14828	8.32341	0.157883	0.116559	0.0622694
A_44_P774368	10.506	10.6312	10.8965	10.1232	9.90603	10.2457	9.86837	10.0356	10.0291	9.72284	0.00178133	0.0212352	10.6779	10.0916	9.91396	0.19936	0.17201	0.149041
A_44_P773350	6.98178	6.67839	6.60733	7.16871	7.63968	7.34778	7.05554	7.04519	7.01839	7.00605	0.00723872	0.0384296	6.75583	7.38539	7.03129	0.198875	0.237727	0.0229847
A_44_P773265	6.64749	6.87709	6.5035	6.00349	6.13206	6.01702	6.12545	6.44	6.2198	5.98424	0.00542326	0.0340407	6.67603	6.05086	6.19237	0.188424	0.0706498	0.19137
A_44_P772130	6.02764	5.84614	5.78721	4.6266	4.61894	4.68795	4.60784	4.92111	4.64859	5.33452	0.000625128	0.0125332	5.887	4.6445	4.87802	0.125316	0.0378269	0.334608
A_44_P771985	1.50855	1.4764	1.57771	1.41097	1.36156	1.34371	1.54864	1.54421	1.56378	1.45281	0.00672877	0.0373821	1.52089	1.37208	1.52736	0.0517671	0.0348451	0.0504034
A_44_P768625	7.86937	10.3182	9.56334	6.42804	6.62838	7.15401	6.96106	6.81499	5.86455	6.2397	0.00487421	0.0325103	9.25032	6.73681	6.47007	1.25408	0.374936	0.509827
A_44_P768489	4.53166	4.73035	4.20131	4.7977	5.08507	4.99888	4.19819	4.1382	4.33216	4.23051	0.00251281	0.0247892	4.48777	4.96055	4.22477	0.267234	0.147474	0.0811724
A_44_P766678	8.2845	9.12257	8.51717	7.69768	9.11924	8.44516	7.40948	7.38163	7.08679	7.1036	0.00991665	0.044418	8.64141	8.42069	7.24537	0.432626	0.711098	0.173924
A_44_P766654	5.56135	4.82923	5.06555	3.33974	3.40631	4.27995	4.3151	4.19849	4.4644	4.50941	0.00451727	0.0316209	5.15204	3.67533	4.37185	0.373646	0.524673	0.142317
A_44_P765452	3.54776	3.464	3.38165	1.94271	2.03732	1.98115	3.35746	2.84058	3.1593	3.24521	1.6379e-05	0.00204738	3.46447	1.98706	3.15064	0.0830575	0.0475842	0.222056
A_44_P764622	8.28134	8.22465	8.1899	7.33263	7.34075	7.84624	7.97383	8.08139	7.98947	7.7653	0.0052088	0.0334756	8.23196	7.50654	7.9525	0.0461585	0.294216	0.133511
A_44_P764174	7.65909	6.99744	6.70526	3.44412	3.43457	3.24197	2.60139	3.74078	3.89778	3.81898	3.77246e-05	0.00305639	7.1206	3.37355	3.51473	0.488694	0.114058	0.612261
A_44_P764112	10.8309	11.0081	11.0558	10.9666	11.0409	11.1204	10.6555	10.698	10.6081	10.6948	0.000939453	0.0153219	10.9649	11.0426	10.6641	0.118487	0.0768822	0.0420525
A_44_P763705	1.43341	1.40159	1.38154	1.2918	1.27351	1.34943	1.37773	1.40541	1.41325	1.36669	0.00749852	0.039148	1.40551	1.30492	1.39077	0.0261529	0.0396218	0.0221338
A_44_P763294	5.66842	5.77898	5.53174	5.283	4.84643	4.70142	5.06358	5.2727	5.38116	5.30432	0.00872561	0.0419503	5.65972	4.94362	5.25544	0.123847	0.302727	0.135774
A_44_P762596	4.47334	4.64136	4.64603	3.10331	3.75281	3.62837	4.66171	4.63972	4.81543	4.47966	0.000373645	0.00982645	4.58691	3.49483	4.64913	0.0983843	0.344728	0.137386
A_44_P762373	12.1804	12.3274	12.4618	11.6786	11.6344	12.024	11.96	11.9047	12.0131	11.7422	0.00867322	0.0418095	12.3232	11.779	11.905	0.140775	0.213354	0.117217
A_44_P762292	14.3548	14.3797	14.3894	14.2736	14.3184	14.3215	14.2501	14.1284	14.1916	14.2843	0.0092234	0.0429281	14.3746	14.3045	14.2136	0.0178589	0.0268198	0.068496
A_44_P761708	7.29394	7.15835	7.30896	6.88575	6.69893	6.80473	6.85347	6.9703	6.941	7.04185	0.00082984	0.0142514	7.25375	6.79647	6.95165	0.0829605	0.093684	0.0779662
A_44_P761492	8.69244	8.73356	9.01119	8.36661	8.01727	8.28724	8.4791	8.57819	8.47691	8.56482	0.00406086	0.0304582	8.8124	8.22371	8.52475	0.173381	0.183131	0.0542612
A_44_P761444	5.88298	4.93098	5.55676	4.16725	4.22949	3.54339	4.62695	4.4677	4.72414	4.45296	0.00329156	0.0279758	5.45691	3.98004	4.56794	0.483795	0.37943	0.130574
A_44_P761087	12.0088	12.2685	12.0519	12.9903	13.4875	13.3658	12.7547	12.7824	12.7479	12.0689	0.00381708	0.029728	12.1097	13.2812	12.5885	0.139203	0.259164	0.346717
A_44_P760998	5.92691	5.89303	5.93838	6.59002	6.45162	6.27494	6.57747	6.45782	6.3953	6.33378	0.000747901	0.013577	5.91944	6.43886	6.44109	0.0235777	0.15793	0.104073
A_44_P760780	4.77995	5.17888	4.91771	2.31151	2.61721	1.99792	2.03154	2.6031	2.63252	1.41069	0.000115455	0.00567189	4.95885	2.30888	2.16946	0.202621	0.309653	0.576546
A_44_P760697	5.35971	5.29561	5.46575	7.5338	7.31673	7.98015	8.13922	8.28588	8.28038	8.24465	6.51433e-07	0.000488183	5.37369	7.61023	8.23753	0.0859298	0.338249	0.0680456
A_44_P760628	7.57555	7.31055	7.75319	6.87477	6.82235	6.56599	7.76295	7.61565	7.26408	7.67566	0.0023348	0.0240319	7.54643	6.75437	7.57958	0.222754	0.165235	0.21886
A_44_P760606	11.2525	11.0809	11.3324	11.8184	11.5471	11.6226	11.7433	11.6163	11.836	12.0639	0.00523612	0.0335035	11.2219	11.6627	11.8149	0.128511	0.140003	0.188869
A_44_P760360	3.74184	3.38679	3.15351	3.39268	3.30795	2.84203	4.37591	4.32047	3.78009	4.77533	0.00802205	0.0404839	3.42738	3.18088	4.31295	0.296256	0.296502	0.408965
A_44_P760330	5.75765	5.30823	5.77349	5.2821	5.26366	5.58501	6.24559	6.19978	6.18983	6.28077	0.00084394	0.0143769	5.61312	5.37692	6.229	0.264167	0.180441	0.0422034
A_44_P760299	7.55827	7.08047	7.43761	7.40397	7.27359	7.22057	7.97121	8.17875	8.09763	8.17801	0.000369976	0.00981006	7.35879	7.29938	8.1064	0.248461	0.0943826	0.0978381
A_44_P760225	10.4629	10.2621	10.2648	10.1498	10.1986	9.57184	10.9339	10.9295	10.458	10.8555	0.00947511	0.0435551	10.33	9.97342	10.7942	0.115184	0.348623	0.227004
A_44_P760160	4.1366	4.01604	3.7861	4.21524	4.25894	4.08959	4.59609	4.27759	4.65635	4.55826	0.00648303	0.0367043	3.97958	4.18792	4.52207	0.178073	0.0879194	0.167921
A_44_P760131	5.4294	5.6703	5.58941	5.94379	6.53728	5.78001	6.51455	6.83846	6.41326	7.05253	0.00432964	0.0312191	5.56304	6.08703	6.7047	0.122592	0.398439	0.294376
A_44_P760124	4.83273	4.81886	4.63997	4.13676	3.87284	4.14137	5.27945	5.30699	4.45481	5.29771	0.00710222	0.0381114	4.76385	4.05032	5.08474	0.10751	0.153722	0.420108
A_44_P759911	11.4239	11.3713	11.4297	11.245	11.1109	11.0672	11.6663	11.6721	11.5141	11.6721	0.000167884	0.00683919	11.4083	11.1411	11.6312	0.0321611	0.0926595	0.0780751
A_44_P759344	4.01906	4.09821	3.90354	5.42222	5.0509	5.18189	4.35967	4.54787	4.61849	5.09024	0.0012132	0.0175319	4.00694	5.21834	4.65407	0.0979001	0.188325	0.310623
A_44_P758868	10.2772	10.3295	10.5584	9.92455	9.80947	9.88406	9.80532	9.91941	9.907	9.97189	0.000466581	0.0109689	10.3884	9.87269	9.9009	0.149558	0.0583791	0.0696544
A_44_P758613	5.17043	5.0723	4.93224	5.52573	5.34513	5.62586	5.23117	5.22538	5.4267	5.37592	0.00829852	0.0409313	5.05833	5.49891	5.31479	0.119709	0.142275	0.102056
A_44_P758203	8.19331	8.17092	8.32067	8.64315	8.54254	8.66197	8.28014	8.46169	8.39395	8.43815	0.00137393	0.0186593	8.2283	8.61589	8.39348	0.0807765	0.0642109	0.0806109
A_44_P757948	8.64081	8.74653	9.2208	8.03501	7.91395	8.27045	8.31011	8.15037	8.40119	8.20729	0.00486553	0.0325103	8.86938	8.07314	8.26724	0.308894	0.181278	0.111106
A_44_P755803	8.57529	8.76365	8.51235	8.80553	9.42556	9.18119	8.51071	8.54754	8.36388	8.41916	0.00612649	0.0356942	8.61709	9.13743	8.46032	0.130761	0.312321	0.083949
A_44_P752274	3.33974	3.4103	3.10406	3.97416	4.81612	4.45123	3.99493	3.58752	3.7171	3.74901	0.00383612	0.0298163	3.2847	4.41383	3.76214	0.16037	0.42222	0.17018
A_44_P751844	6.28546	6.22398	6.56252	8.02858	7.26369	8.02371	7.05876	6.85651	6.79349	6.51154	0.00166506	0.0205057	6.35732	7.77199	6.80508	0.180345	0.440213	0.226053
A_44_P748761	1.7088	1.61571	1.78317	1.45591	1.39113	1.39608	1.69113	1.7198	1.80808	1.55019	0.00614937	0.035764	1.70256	1.41437	1.6923	0.0839043	0.0360576	0.107016
A_44_P748551	5.67168	5.8015	5.63318	6.49876	6.36659	6.08886	6.33358	6.33465	6.28912	6.2793	0.000577492	0.0120886	5.70212	6.31807	6.30916	0.0881951	0.209214	0.0290933
A_44_P748166	1.66576	1.57634	1.63061	1.46834	1.46846	1.50037	1.59108	1.62707	1.69078	1.57558	0.00547551	0.0341312	1.62424	1.47905	1.62113	0.045051	0.0184567	0.0512005
A_44_P747708	5.06934	4.65114	4.64381	5.60237	5.32395	5.38797	5.51011	5.35255	5.93629	5.7738	0.00489818	0.0325677	4.78809	5.43809	5.64319	0.243591	0.145825	0.2615
A_44_P747104	7.36754	7.39612	7.2184	7.85837	7.75433	7.5527	7.25243	7.35101	7.47042	7.13627	0.00965843	0.0439248	7.32736	7.7218	7.30253	0.095431	0.155409	0.142232
A_44_P746394	3.71825	3.91521	3.8479	2.66932	3.08898	3.34381	2.63252	2.85737	1.80149	2.74541	0.00684459	0.0376077	3.82712	3.03404	2.5092	0.100108	0.340581	0.480651
A_44_P745177	9.06929	8.73403	8.81355	8.33511	8.3033	8.27212	8.19596	8.13922	8.19023	8.58701	0.00438818	0.0313344	8.87229	8.30351	8.2781	0.175178	0.0314971	0.20751
A_44_P744765	9.71396	9.74128	9.90278	9.48589	9.53083	9.3693	10.1601	10.1536	10.0816	10.0565	3.96612e-05	0.00315202	9.786	9.46201	10.113	0.102048	0.0833675	0.0517764
A_44_P744575	1.45996	1.39685	1.53896	4.31487	3.69335	3.89871	1.40189	1.40978	1.46789	2.52203	0.00018399	0.00709502	1.46526	3.96898	1.7004	0.0712047	0.316661	0.548545
A_44_P744488	8.93978	9.39272	9.39403	9.05566	9.35201	8.88997	10.0591	10.0697	10.1654	10.1567	0.000387781	0.00996186	9.24218	9.09921	10.1128	0.261879	0.234081	0.0560778
A_44_P744264	11.6939	11.6926	11.8579	12.0447	12.0948	12.0722	11.9521	11.8184	11.9511	12.0712	0.00711655	0.0381114	11.7481	12.0706	11.9482	0.0950665	0.0250981	0.1033
A_44_P742628	4.79684	5.07909	5.06211	5.03791	4.63881	4.74971	5.54148	5.47587	5.22868	5.70048	0.00501603	0.0328766	4.97935	4.80881	5.48663	0.158281	0.206009	0.196125
A_44_P740753	1.51279	1.48336	1.49855	1.40184	1.39487	1.44909	1.4822	1.51134	1.51656	1.47367	0.00362886	0.0290343	1.49823	1.41526	1.49594	0.0147184	0.0294978	0.0211917
A_44_P740619	3.96715	4.36543	3.47409	2.50522	2.49502	1.88908	3.01341	2.96166	2.79117	3.11116	0.00120839	0.0174911	3.93556	2.29644	2.96935	0.446509	0.352821	0.133988
A_44_P738805	5.01203	4.72492	4.94562	5.08276	5.08973	4.99945	5.48759	5.20634	5.56284	5.62409	0.00331143	0.0280358	4.89419	5.05731	5.47022	0.150306	0.0502304	0.184561
A_44_P737735	3.45349	4.16456	4.18375	1.73434	1.2921	1.72699	3.21985	3.87041	2.59864	1.96869	0.00574395	0.0347696	3.93394	1.58447	2.9144	0.416187	0.253232	0.816768
A_44_P735674	1.60852	1.55778	1.56805	2.46083	2.77692	2.66932	2.31908	1.58976	1.65321	1.56853	0.0027688	0.0259872	1.57811	2.63569	1.78264	0.0268246	0.160705	0.35943
A_44_P733106	3.47932	3.52616	3.19349	2.22675	2.67686	2.42619	3.40291	3.66981	3.99043	3.81869	0.000417308	0.0102979	3.39966	2.44327	3.72046	0.180074	0.225539	0.248958
A_44_P732751	6.9264	7.0193	7.01839	7.09909	7.20975	7.43033	7.48673	7.43153	7.47199	7.43	0.00125063	0.017808	6.98803	7.24639	7.45506	0.053376	0.16863	0.0286996
A_44_P732644	2.12895	1.92542	1.93014	1.50855	1.50113	1.46126	1.84199	1.93014	2.29444	1.79628	0.00970103	0.0440041	1.99484	1.49031	1.96571	0.116172	0.0254322	0.226085
A_44_P732329	1.44085	1.34422	1.39831	2.38996	2.01138	1.99226	1.45255	1.62034	1.41158	1.32288	0.000726312	0.0133335	1.39446	2.1312	1.45184	0.048433	0.2243	0.124695
A_44_P731768	4.51251	4.73116	4.24076	4.72843	5.08482	4.98114	5.298	5.16319	5.52497	5.01505	0.00796424	0.0403269	4.49481	4.93146	5.2503	0.245679	0.183314	0.216526
A_44_P730985	5.9254	5.78433	5.73508	5.62677	5.23998	5.05947	5.84055	5.99367	5.9294	5.94983	0.00503639	0.0328991	5.81494	5.30874	5.92837	0.098781	0.289833	0.0643885
A_44_P730758	6.83635	6.82049	6.97176	7.13092	7.34756	7.22292	6.96381	6.97897	6.99443	6.76166	0.00675926	0.037492	6.8762	7.2338	6.92472	0.0831353	0.108727	0.109421
A_44_P730583	5.36374	5.01127	5.05744	4.49064	4.48401	4.74137	5.00567	4.85116	4.81357	4.69018	0.00822187	0.0408304	5.14415	4.572	4.84014	0.191569	0.146712	0.130021
A_44_P730508	9.40831	9.27948	9.41597	8.9754	8.98688	9.18247	9.36297	9.23931	9.42146	9.28467	0.00659378	0.0369962	9.36792	9.04825	9.3271	0.0766872	0.116381	0.0810326
A_44_P729396	7.55203	7.5296	7.63667	7.25161	7.48673	7.63035	7.13295	7.15312	6.99524	7.10417	0.00231289	0.0240068	7.57277	7.45623	7.09637	0.0564639	0.191203	0.0703487
A_44_P728960	8.5976	8.49928	8.72024	8.78112	8.71275	8.75948	8.93855	8.91033	8.94334	8.95858	0.000736488	0.0134116	8.60571	8.75112	8.9377	0.1107	0.0349408	0.0201461
A_44_P728932	13.7234	13.5583	13.4262	13.9636	14.0636	13.8217	14.0734	13.9396	13.9396	14.045	0.00355233	0.0288102	13.5693	13.9496	13.9994	0.148893	0.121515	0.0699864
A_44_P728660	5.2166	4.81522	5.18066	6.45491	6.46017	5.91264	4.74971	5.16686	5.41191	5.12419	0.00133468	0.0183623	5.07082	6.27591	5.11317	0.222091	0.314611	0.27347
A_44_P728623	7.88736	8.20829	8.02682	8.40786	8.46212	8.45084	8.68227	8.83874	8.47571	9.11328	0.00538687	0.0339809	8.04082	8.44027	8.7775	0.160922	0.0286295	0.26873
A_44_P728452	3.28718	3.68891	3.12871	2.80205	2.90483	3.1382	4.91228	5.21698	3.82956	4.61347	0.00290946	0.0265633	3.36827	2.94836	4.64307	0.28877	0.172251	0.595688
A_44_P727972	2.58004	2.81819	2.67907	3.71646	3.89518	3.72622	2.80127	3.41618	2.69354	3.41895	0.00468427	0.0320715	2.69244	3.77929	3.08249	0.119636	0.100483	0.389412
A_44_P727824	12.1006	11.9502	11.9765	12.4925	12.3807	12.3829	12.4607	12.4387	12.2476	12.3737	0.000848056	0.0144131	12.0091	12.4187	12.3802	0.0803066	0.0639315	0.095793
A_44_P727067	7.3148	7.30832	7.25059	7.07263	7.16487	6.88196	6.93255	6.72939	6.67407	6.82287	0.00163966	0.0204302	7.29124	7.03982	6.78972	0.0353503	0.14428	0.113303
A_44_P726568	7.88703	7.84814	7.96361	8.27501	8.13896	8.19267	7.91395	7.85837	7.97799	7.9479	0.000616486	0.0124435	7.89959	8.20221	7.92455	0.05875	0.0685218	0.0512954
A_44_P724632	7.34601	7.16327	7.24358	6.66967	6.42724	6.8879	7.00726	7.07263	7.09081	6.85234	0.00592004	0.0351477	7.25095	6.6616	7.00576	0.0915918	0.230439	0.10839
A_44_P724603	4.57866	4.90713	4.91813	6.78	6.97045	7.13092	6.96195	6.97408	6.6998	7.16901	2.39111e-06	0.000833134	4.80131	6.96046	6.95121	0.192896	0.175675	0.192598
A_44_P720741	3.45681	3.79482	3.32816	1.3094	2.20319	1.25415	1.30115	1.85144	1.34698	1.2907	0.000265461	0.00835533	3.5266	1.58891	1.44757	0.241031	0.532698	0.270354
A_44_P720147	5.55381	4.79219	4.82664	6.81147	6.68339	6.53046	5.31903	5.09727	5.67697	5.2869	0.000490567	0.011296	5.05755	6.67511	5.34504	0.430119	0.140689	0.241953
A_44_P718743	8.36064	8.25373	8.2033	7.79786	8.07595	8.01345	8.36803	8.7579	8.63529	8.72532	0.00183387	0.0214695	8.27255	7.96242	8.62164	0.0803408	0.145897	0.176845
A_44_P718340	12.8767	12.8044	12.8991	13.1628	13.2608	13.1761	13.1718	12.903	13.1718	13.1098	0.00739394	0.038784	12.8601	13.1999	13.0891	0.0494616	0.0531902	0.127452
A_44_P718045	5.15383	5.35566	5.17255	4.73804	4.44989	4.61926	4.84103	4.89877	5.17306	5.1368	0.0034611	0.0285032	5.22735	4.6024	5.01242	0.111519	0.144813	0.1669
A_44_P717436	1.88877	1.31956	1.47819	2.04019	2.38071	2.01745	3.08007	3.00179	2.64912	2.45415	0.0017724	0.0211576	1.56217	2.14612	2.79629	0.293751	0.203479	0.295229
A_44_P717057	8.50042	8.62299	8.61055	8.03071	7.04743	7.36711	7.53721	7.79847	7.60653	7.69822	0.00392786	0.0300952	8.57798	7.48175	7.66011	0.0674633	0.501564	0.113388
A_44_P716795	7.40397	7.62926	7.57164	7.01	6.85473	6.60472	7.11688	7.52027	7.4814	7.2275	0.0046904	0.0320883	7.53496	6.82315	7.33651	0.117035	0.20448	0.195688
A_44_P716610	6.01851	6.16289	5.60751	7.26233	7.63634	7.58871	7.06829	7.4506	7.9123	6.35317	0.00998417	0.0445267	5.92963	7.4958	7.19609	0.288159	0.203582	0.659439
A_44_P716549	6.90965	6.07691	6.7475	3.81869	2.66772	3.13174	3.72031	3.83266	3.23772	5.88565	0.00506014	0.0329927	6.57802	3.20605	4.16909	0.441484	0.579075	1.17312
A_44_P715994	3.59318	4.70755	3.75819	2.85323	2.2088	2.65908	4.11725	3.82027	3.91725	4.19184	0.00305446	0.0271698	4.01964	2.5737	4.01165	0.601431	0.33059	0.172394
A_44_P715868	8.28854	8.31329	8.31245	6.63186	6.98015	6.78047	6.45491	6.77604	6.51186	6.68022	1.69853e-06	0.000751875	8.30476	6.79749	6.60576	0.0140534	0.174766	0.148448
A_44_P715714	5.49241	5.58671	5.15917	4.96389	5.30087	5.40937	5.69314	5.92646	6.09969	6.0105	0.00665377	0.0371778	5.41276	5.22471	5.93245	0.224624	0.232298	0.174518
A_44_P715425	9.58208	9.41319	9.43947	9.39002	9.13179	9.32036	9.68852	9.74569	9.62602	9.54691	0.00662075	0.0370999	9.47825	9.28072	9.65178	0.0908753	0.133599	0.0853044
A_44_P715151	10.3207	10.1319	10.2759	10.1335	10.167	10.1837	9.92341	9.93801	9.94271	10.0241	0.00127684	0.0179765	10.2428	10.1614	9.95706	0.0986728	0.0255976	0.0454431
A_44_P715050	7.02785	7.15536	7.16615	6.94371	7.22057	7.26625	6.80669	6.77443	6.66991	6.54431	0.00385335	0.0298163	7.11646	7.14351	6.69883	0.0769218	0.174536	0.118405
A_44_P714816	9.88632	9.53899	9.54298	8.89891	8.61872	9.19137	9.19758	9.32987	9.1563	9.14295	0.00629847	0.0362457	9.6561	8.903	9.20667	0.199393	0.286346	0.085362
A_44_P714771	6.13073	6.32652	6.20983	6.67053	6.49226	6.74386	6.7192	6.94472	6.70034	6.6863	0.00154153	0.0197632	6.22236	6.63555	6.76264	0.0984985	0.129395	0.122131
A_44_P714639	6.38217	6.41242	6.45713	6.09628	6.04952	6.26333	6.48876	6.34518	6.5365	6.51379	0.00323453	0.0278085	6.41724	6.13638	6.47106	0.0377105	0.112403	0.0861526
A_44_P714409	8.96501	8.86293	8.69206	9.69234	9.76394	9.59785	9.68351	9.40447	9.71488	9.48053	0.000181676	0.00709502	8.84	9.68471	9.57085	0.137912	0.0833045	0.151961
A_44_P714007	10.5776	10.4413	10.3935	9.78879	9.30063	9.76998	9.54939	9.56378	9.8828	9.63858	0.00112911	0.0169781	10.4708	9.6198	9.65864	0.0955313	0.276573	0.154473
A_44_P713677	4.67779	4.49991	4.29439	4.57062	4.0521	4.48561	5.28044	5.25404	4.82784	5.17982	0.00568933	0.0346548	4.49069	4.36944	5.13553	0.191866	0.278092	0.209507
A_44_P713545	5.32347	5.49692	5.3858	4.99158	4.9275	5.19394	5.8493	5.78001	5.72974	5.77581	5.28969e-05	0.00363026	5.40206	5.03767	5.78372	0.0878585	0.139074	0.0492986
A_44_P712688	10.047	10.1238	10.1215	9.46748	9.33667	9.38515	9.90077	9.94498	9.84796	9.92044	1.50589e-06	0.000707325	10.0974	9.39643	9.90354	0.0436471	0.0661319	0.041233
A_44_P712075	1.43558	1.41569	1.43205	1.35264	1.34407	1.38988	1.40335	1.44202	1.42788	1.39595	0.00983377	0.0442393	1.42777	1.3622	1.4173	0.0106112	0.0243546	0.0213946
A_44_P711618	1.49577	1.44808	1.49561	2.81849	2.74181	2.91785	1.45349	1.48918	1.50791	1.89654	1.31681e-05	0.00187351	1.47982	2.82605	1.58678	0.0274887	0.0882617	0.207737
A_44_P711401	2.10788	1.85245	2.59624	3.81469	3.67555	3.64411	1.84841	1.93063	2.25465	1.78021	8.59441e-05	0.0047148	2.18552	3.71145	1.95347	0.377922	0.0907786	0.209989
A_44_P711313	5.81486	5.96811	5.79951	5.33299	5.13298	5.32956	5.02831	5.43658	5.28236	5.23004	0.00109052	0.0166087	5.86083	5.26518	5.24432	0.093229	0.1145	0.168594
A_44_P710024	6.79496	7.09547	6.9515	7.7465	7.75409	7.64754	6.89822	7.4955	7.18565	7.38717	0.00517957	0.0333735	6.94731	7.71604	7.24163	0.150301	0.0594447	0.262486
A_44_P707154	3.78347	3.22731	3.28917	1.90738	2.51227	2.64444	3.1217	3.44963	3.66851	3.64669	0.00442413	0.0314341	3.43332	2.35469	3.47163	0.304814	0.392982	0.253205
A_44_P706928	8.10893	7.08922	7.09909	5.73782	5.31903	4.99215	5.86526	5.84299	5.8604	6.77233	0.0030807	0.0272284	7.43241	5.34967	6.08525	0.585905	0.373776	0.458157
A_44_P706560	5.33006	5.14337	5.52328	5.20925	5.05844	5.00345	4.80377	4.90433	4.76307	4.84379	0.00322356	0.027762	5.33224	5.09038	4.82874	0.189965	0.10655	0.0602093
A_44_P705556	5.89878	6.02382	6.16772	4.84176	4.2242	3.87926	4.67681	4.61831	4.59891	5.32275	0.00148906	0.0194177	6.03011	4.31507	4.80419	0.134579	0.487643	0.347284
A_44_P705482	7.1538	6.91295	7.08288	6.7676	6.75851	6.62728	7.10242	7.32835	7.03188	7.20326	0.00397804	0.0302677	7.04988	6.7178	7.16648	0.123773	0.0785195	0.128809
A_44_P704966	7.20582	7.96009	7.66509	6.19552	6.27199	6.84968	6.559	6.46897	6.53213	6.59573	0.00220421	0.0233723	7.61033	6.43906	6.53896	0.380104	0.357651	0.0534474
A_44_P704353	1.44876	1.41749	1.3988	1.3009	1.28477	1.36044	1.39237	1.42138	1.43205	1.38041	0.00611011	0.0356661	1.42168	1.31537	1.40655	0.0252447	0.0398581	0.024181
A_44_P703840	8.74957	8.5208	8.47507	7.35516	8.10679	7.68271	7.82022	7.9188	7.9212	8.23145	0.00901674	0.0424342	8.58181	7.71488	7.97292	0.147069	0.376846	0.178658
A_44_P703333	5.21731	5.17401	5.01278	6.21192	6.04086	6.06789	5.35201	5.64375	5.58684	5.52269	4.59246e-05	0.00333794	5.1347	6.10689	5.52632	0.107782	0.0919594	0.126292
A_44_P700547	4.7719	5.29322	5.23998	1.3526	2.55717	2.39365	2.81154	1.33793	3.09223	2.93282	0.00150505	0.01951	5.1017	2.10114	2.54363	0.286854	0.65339	0.811976
A_44_P700270	5.28447	5.07257	5.90214	1.92379	1.40393	1.80077	2.82665	1.5421	1.59471	2.64832	8.9062e-05	0.00479261	5.41973	1.7095	2.15294	0.431007	0.271683	0.679225
A_44_P700105	7.92471	8.87895	8.69282	7.78154	8.51563	8.51813	7.43	7.36535	7.09447	7.05133	0.00599047	0.0353569	8.49883	8.27177	7.23529	0.505834	0.42455	0.190177
A_44_P700084	8.14926	8.04729	8.06191	8.52803	8.27882	8.40456	8.46169	8.44406	8.50042	8.78408	0.00620148	0.0358882	8.08615	8.40381	8.54756	0.0551384	0.124605	0.159428
A_44_P699986	3.98991	3.69951	3.968	3.95822	3.80412	3.97966	3.49495	3.56351	3.46806	3.37896	0.00200669	0.0223588	3.8858	3.914	3.47637	0.161708	0.0957588	0.0763668
A_44_P699625	11.5368	11.9714	11.9397	11.1587	11.7053	11.5034	11.0795	11.1222	11.1131	11.0344	0.00589251	0.0351363	11.816	11.4558	11.0873	0.242264	0.276387	0.0397512
A_44_P699410	10.3636	10.4953	10.6271	9.95164	9.98398	9.8725	10.1464	10.3194	10.12	10.0766	0.000947387	0.0153534	10.4953	9.93604	10.1656	0.131767	0.0573556	0.106489
A_44_P698940	6.0479	5.8982	5.68186	5.9934	6.43905	5.94379	5.37702	5.60195	5.39914	5.55903	0.00869668	0.0418915	5.87599	6.12541	5.48428	0.184025	0.272746	0.112826
A_44_P698919	6.45275	6.48676	6.061	5.62772	5.81855	5.7075	6.00762	5.92029	5.95457	5.98933	0.00296522	0.0268533	6.3335	5.71792	5.96795	0.236603	0.0958434	0.0386508
A_44_P698581	12.5668	12.4458	12.4132	12.7938	12.7824	12.7192	12.8753	12.7055	12.81	12.7796	0.000942684	0.015346	12.4753	12.7651	12.7926	0.0809427	0.0401665	0.0704925
A_44_P698554	8.95818	9.61975	9.04727	8.50135	7.97346	7.97979	8.0334	8.54612	8.08109	8.49793	0.00720173	0.0383654	9.2084	8.15153	8.28963	0.359016	0.302964	0.269764
A_44_P698400	5.17542	4.6266	4.84566	5.88534	6.35294	6.13457	5.01978	5.71773	5.18975	5.18904	0.00252316	0.0248468	4.88256	6.12428	5.27908	0.276265	0.233968	0.303169
A_44_P698367	11.1789	10.9121	11.1688	11.1602	11.1991	11.1519	11.5817	11.3316	11.6382	11.5317	0.00417637	0.0309211	11.0866	11.1704	11.5208	0.151186	0.0252215	0.133431
A_44_P698307	1.28494	1.29097	1.28172	2.37369	2.7392	2.90619	1.26034	2.3276	1.31733	1.25113	0.00550726	0.0341831	1.28588	2.67303	1.5391	0.00469488	0.272348	0.526482
A_44_P698199	10.8359	10.6676	10.6486	10.9518	10.9891	10.915	11.2713	11.078	11.0838	11.1871	0.000814048	0.014143	10.7174	10.952	11.155	0.103125	0.0370542	0.0923286
A_44_P696994	9.57704	10.8	9.7778	8.41043	9.04873	8.92724	8.79508	8.74921	8.50985	8.41944	0.0060796	0.0356187	10.0516	8.79547	8.6184	0.655845	0.338938	0.182297
A_44_P696774	3.88653	4.35991	4.13342	3.45408	2.90661	3.60299	4.74907	4.85263	4.60815	4.58124	0.00054299	0.0119254	4.12662	3.32123	4.69777	0.236764	0.366705	0.126783
A_44_P696248	10.671	10.622	10.7524	10.8724	10.8681	10.8625	10.5978	10.5989	10.4666	10.6966	0.00421807	0.0310123	10.6818	10.8676	10.59	0.0658578	0.00496552	0.0944181
A_44_P694928	2.04049	1.82464	1.96236	1.56378	1.51804	1.49093	1.96031	1.90169	2.18317	1.74214	0.00825848	0.0408515	1.9425	1.52425	1.94683	0.109287	0.0368236	0.182549
A_44_P693263	1.87772	1.74152	1.89491	1.49671	1.43506	1.4391	1.78231	1.81754	1.98985	1.64454	0.00466245	0.032023	1.83805	1.45696	1.80856	0.0840366	0.034487	0.142055
A_44_P689909	7.04442	7.36044	7.24019	7.89932	7.85661	7.87902	7.67041	7.42343	7.34227	7.31731	0.00159056	0.0200724	7.21502	7.87832	7.43836	0.159507	0.0213632	0.1612
A_44_P688114	1.62692	1.56432	1.57547	1.44995	1.45015	1.50262	1.58077	1.60374	1.66429	1.57306	0.00368626	0.029256	1.5889	1.46757	1.60547	0.0333943	0.0303534	0.0413266
A_44_P687542	5.16686	5.24468	4.90309	5.6571	5.7215	5.40728	5.36274	5.41691	5.40216	5.34513	0.00806945	0.0405675	5.10488	5.59529	5.38174	0.179032	0.165978	0.0334455
A_44_P685613	6.99113	6.92118	6.83765	6.73877	6.80274	6.78638	6.98829	6.98093	6.88663	6.97527	0.00889929	0.0422058	6.91665	6.77596	6.95778	0.0768419	0.0332328	0.0477319
A_44_P685354	1.78085	1.58615	1.60187	2.2995	2.38709	1.96202	1.60715	1.63843	1.72016	1.58967	0.00179768	0.0212785	1.65629	2.2162	1.63885	0.108157	0.224445	0.0578354
A_44_P685224	4.51973	4.61809	4.31409	3.65775	3.88142	3.96092	4.30822	4.2376	4.20527	4.63127	0.00563218	0.0345715	4.48397	3.83336	4.34559	0.155124	0.157193	0.195243
A_44_P684649	5.29526	6.31052	6.01736	3.85368	4.23122	4.39677	3.97442	4.92864	4.44128	3.61526	0.00519999	0.0334312	5.87438	4.16056	4.2399	0.522514	0.278357	0.570252
A_44_P684579	7.84719	7.9644	8.09049	8.3424	8.27327	8.51235	8.48348	8.41541	8.17564	8.34848	0.00812215	0.0406665	7.96736	8.37601	8.35575	0.121677	0.123031	0.132122
A_44_P684162	11.5415	11.6283	11.4219	10.476	10.6806	10.4164	10.6498	10.5957	10.9308	10.5018	0.000154708	0.00655542	11.5306	10.5243	10.6695	0.103629	0.138565	0.184596
A_44_P684075	9.85121	9.80718	9.81696	9.69908	9.64379	9.70086	9.74695	9.78179	9.7198	9.79331	0.00217564	0.0233221	9.82512	9.68125	9.76046	0.0231195	0.0324492	0.0335142
A_44_P683862	9.08481	8.98918	9.28219	8.84689	8.73193	8.75529	9.00381	8.98654	9.01471	9.05566	0.00567217	0.0346296	9.11873	8.77804	9.01518	0.149424	0.0607613	0.0293723
A_44_P683816	7.13043	7.20975	7.60287	6.12921	6.64253	6.76986	6.61059	6.61365	6.39951	6.4642	0.00565142	0.0346288	7.31435	6.51386	6.52199	0.252997	0.339148	0.10738
A_44_P683655	12.2242	12.3295	12.2981	12.1025	12.0886	12.0682	12.0371	12.0519	11.9397	12.0665	0.000576509	0.0120886	12.284	12.0864	12.0238	0.0540495	0.0172878	0.0573462
A_44_P683133	7.38408	7.46644	7.59308	7.36016	6.98124	7.57111	8.01878	7.93989	7.84998	8.06335	0.00443383	0.0314514	7.4812	7.30417	7.968	0.105278	0.298897	0.0937881
A_44_P681544	7.71965	7.83038	7.88451	7.51857	7.60253	7.57147	7.49351	7.14226	7.25105	7.49948	0.00621966	0.035934	7.81151	7.56419	7.34658	0.0840338	0.0424479	0.178736
A_44_P677625	2.26848	1.98038	2.07387	4.14599	3.98874	4.11433	1.97129	2.04592	2.42301	2.50844	7.63798e-06	0.00150185	2.10758	4.08302	2.23717	0.146977	0.0831696	0.26795
A_44_P676132	5.54321	5.84397	5.51573	6.94759	6.84234	7.13712	6.54281	6.23495	6.49404	6.59546	6.51026e-05	0.00405473	5.6343	6.97568	6.46682	0.182093	0.149385	0.160031
A_44_P674922	4.03075	2.93222	3.65453	5.93219	5.08012	5.76038	3.07408	3.90738	3.9883	3.93681	0.00189113	0.0217872	3.53916	5.5909	3.72664	0.558277	0.450609	0.436327
A_44_P672457	3.52447	4.31944	4.38723	1.49034	1.41656	1.33008	1.45987	1.46354	1.68294	1.43396	7.74027e-06	0.00150505	4.07705	1.41233	1.51008	0.479745	0.0802162	0.115991
A_44_P671854	9.05566	9.09532	9.27948	8.82488	8.54029	8.6142	8.61181	8.80807	8.95403	8.7808	0.00847373	0.0413526	9.14348	8.65979	8.78868	0.119432	0.147673	0.140309
A_44_P671098	8.79101	8.7508	8.92506	9.62696	9.45802	9.15559	9.24971	9.18967	9.04245	9.02745	0.00689423	0.0376633	8.82229	9.41352	9.12732	0.091245	0.238818	0.109611
A_44_P670272	4.65849	4.62466	4.55593	2.84157	3.20588	2.53512	2.68717	3.352	2.38273	2.55921	0.000309342	0.00889691	4.61302	2.86086	2.74528	0.0522601	0.335797	0.423301
A_44_P669746	8.14363	8.039	8.1687	7.81543	7.84927	7.73401	7.92638	7.86748	7.83316	7.94062	0.000783459	0.0138115	8.11711	7.79957	7.89191	0.0687962	0.0592434	0.0503638
A_44_P669716	7.41708	6.85289	6.92552	7.19218	7.15887	7.03343	7.87981	7.75368	7.66049	7.83135	0.00198371	0.022182	7.06516	7.12816	7.78133	0.306928	0.0837071	0.0958584
A_44_P669519	9.06043	8.89137	8.86776	8.09049	9.08801	8.20829	7.87814	7.7054	7.402	7.33608	0.00326478	0.0278701	8.93985	8.46226	7.58041	0.105086	0.545102	0.255469
A_44_P668867	7.32073	7.47878	7.30606	7.42907	7.6352	7.52659	7.05253	7.26526	7.12171	7.07233	0.0029778	0.0268616	7.36852	7.53029	7.12796	0.0957681	0.103116	0.0960458
A_44_P668572	9.32513	9.27828	9.23649	9.85226	9.45147	9.92341	9.76932	9.65935	9.93468	9.85938	0.00773872	0.0397204	9.27997	9.74238	9.80568	0.0443441	0.254435	0.118685
A_44_P668373	9.86042	9.52729	10.0686	9.16107	8.97939	8.78996	9.25418	9.56463	9.2025	9.22038	0.0050142	0.0328766	9.81878	8.97681	9.31042	0.273063	0.185566	0.170823
A_44_P668359	5.81129	5.15008	5.42222	6.79089	6.48787	6.64316	5.45817	5.59921	5.9055	5.68865	0.000835751	0.0142968	5.4612	6.64064	5.66288	0.332327	0.151528	0.18752
A_44_P668113	8.65448	8.79699	8.86496	8.32642	8.02002	8.02736	8.03795	8.37488	8.11039	8.47115	0.00559574	0.0344918	8.77215	8.1246	8.24859	0.107415	0.174818	0.207328
A_44_P667876	7.46324	7.14172	7.30481	7.04955	6.93045	6.797	7.47634	7.50086	7.35655	7.5302	0.00183411	0.0214695	7.30326	6.92567	7.46599	0.160765	0.126343	0.0762108
A_44_P667856	2.02476	1.82231	1.96429	1.54883	1.50446	1.48253	1.83688	1.8951	2.16588	1.73338	0.00943732	0.0434728	1.93712	1.51194	1.90781	0.103921	0.0337757	0.184589
A_44_P667748	4.37951	4.41697	4.31827	4.43425	4.87491	4.34532	5.00693	4.80438	5.05166	5.03868	0.00599647	0.0353752	4.37158	4.55149	4.97541	0.0498229	0.283598	0.115562
A_44_P667648	9.08881	9.15003	9.1089	8.532	8.47063	8.34883	9.33152	9.50781	9.17289	9.48639	4.62078e-05	0.00333794	9.11591	8.45049	9.37465	0.0312064	0.0932281	0.155763
A_44_P667478	13.5417	13.6069	13.5618	13.3627	13.2771	13.2771	13.4154	13.4353	13.5208	13.4409	0.000500653	0.0114528	13.5701	13.3057	13.4531	0.0333788	0.0494119	0.0464162
A_44_P667458	10.7256	10.7937	10.8174	10.8088	10.7873	10.5101	11.1447	11.1324	10.9911	11.1566	0.0030601	0.0271698	10.7789	10.702	11.1062	0.047681	0.166581	0.0773923
A_44_P667224	1.24169	1.25258	1.24158	1.62389	1.72111	1.55917	1.22385	1.23424	1.27192	1.2159	1.85343e-05	0.00216314	1.24528	1.63473	1.23648	0.00632376	0.0815112	0.0247905
A_44_P667125	4.86456	4.41117	4.93742	4.36045	4.3334	4.44723	6.13792	5.51973	5.42269	6.01685	0.000753468	0.0136098	4.73772	4.38036	5.7743	0.285135	0.0594674	0.355661
A_44_P667069	6.09969	6.09355	6.15494	6.34279	6.05119	6.21091	6.63862	6.37924	6.56802	6.61202	0.00276812	0.0259872	6.11606	6.20163	6.54948	0.0338071	0.146022	0.117166
A_44_P665433	3.12767	3.23927	2.72343	4.10117	4.18945	3.53933	2.30552	2.91287	2.78318	2.89633	0.00326305	0.0278701	3.03012	3.94332	2.72447	0.271403	0.352634	0.285185
A_44_P663461	6.19224	5.90949	5.90975	5.81057	5.59404	5.5905	5.99987	6.05458	6.26305	6.18663	0.00832366	0.0410202	6.00383	5.66503	6.12603	0.163168	0.126047	0.120371
A_44_P659530	9.57343	9.79926	10.0417	8.95779	8.87633	9.31877	9.20518	9.16601	9.44311	8.95274	0.00864513	0.0417823	9.80479	9.05096	9.19176	0.234178	0.235476	0.200953
A_44_P659230	1.24335	1.24898	1.24609	1.89422	2.2632	2.44114	1.23007	1.26181	1.27122	1.21986	0.000122034	0.00576419	1.24614	2.19952	1.24574	0.00281441	0.278964	0.0246479
A_44_P659155	3.07887	2.99582	3.1284	3.83528	3.79178	3.53523	3.29034	3.18205	3.36132	2.78052	0.00811696	0.0406665	3.0677	3.72076	3.15356	0.0669915	0.162142	0.259388
A_44_P658502	6.35097	6.50961	6.43941	5.80658	5.96053	5.77223	6.34755	6.01943	6.54517	6.55669	0.00861123	0.0417096	6.43333	5.84645	6.36721	0.0794956	0.100282	0.25094
A_44_P656668	1.86416	1.77219	1.92456	1.44928	1.36929	1.41624	1.80297	1.82106	1.95826	1.63843	0.00144233	0.0190353	1.85364	1.4116	1.80518	0.0767297	0.0401951	0.131017
A_44_P655753	9.31993	8.61927	8.86737	7.74743	7.96622	7.86559	7.80513	8.10479	8.57342	8.14651	0.00631125	0.0362673	8.93552	7.85974	8.15746	0.355268	0.109513	0.316259
A_44_P655158	6.64151	7.07517	6.33891	5.4892	5.70669	5.94899	5.78039	5.61142	5.65433	5.49036	0.00172448	0.0208991	6.6852	5.71496	5.63412	0.370066	0.230007	0.119702
A_44_P655112	1.49339	1.46871	1.47999	1.38309	1.37255	1.45008	1.47251	1.49442	1.49577	1.469	0.00758969	0.039424	1.4807	1.4019	1.48293	0.0123565	0.0420505	0.0141327
A_44_P654956	1.33628	1.44207	1.33598	1.95695	1.94353	1.58363	1.36249	1.35625	1.39356	1.30811	0.00252728	0.0248468	1.37144	1.82804	1.3551	0.0611611	0.211768	0.0353233
A_44_P654856	3.18513	4.57534	4.36543	1.39207	1.91783	2.16091	4.69284	4.70349	3.29382	3.21808	0.00897498	0.0423919	4.04197	1.8236	3.97706	0.749431	0.392989	0.83325
A_44_P654145	5.85237	6.43489	6.09464	4.71404	4.34301	4.7294	4.14306	4.6558	4.20429	4.57976	0.00011727	0.00568763	6.1273	4.59548	4.39573	0.292633	0.218786	0.259482
A_44_P654106	2.19573	1.96182	2.60065	3.39228	3.93637	3.3405	1.89072	1.97333	2.39617	2.06838	0.000615469	0.0124373	2.25273	3.55638	2.08215	0.323209	0.330097	0.221574
A_44_P654096	6.32762	6.20467	6.68483	5.91979	5.73582	5.87243	5.8744	5.99932	5.85507	5.82265	0.0041413	0.0308264	6.40571	5.84268	5.88786	0.249422	0.0955237	0.0773152
A_44_P654028	5.26506	4.78243	4.90141	4.56022	4.51068	4.44597	4.92359	4.95989	5.06274	5.02648	0.00566535	0.0346296	4.98297	4.50562	4.99318	0.251438	0.0572912	0.062976
A_44_P653818	11.0364	11.2633	11.0379	10.5334	10.4322	10.349	10.567	10.6966	10.5537	10.4494	0.000257969	0.0082649	11.1125	10.4382	10.5667	0.130556	0.0923323	0.101333
A_44_P653701	4.4937	4.72076	5.15895	5.85809	6.59934	7.61881	6.64182	8.17779	7.60436	7.517	0.00303217	0.0270592	4.79114	6.69208	7.48524	0.338163	0.884019	0.63408
A_44_P653448	9.39451	9.42188	9.23931	9.87098	9.83581	9.87465	9.82307	9.63231	9.66656	9.70352	0.000223068	0.00766835	9.3519	9.86048	9.70636	0.098464	0.02144	0.0830621
A_44_P653264	4.26297	4.25467	4.4965	3.17101	3.55469	3.91339	4.04476	4.04989	4.08656	3.90354	0.00877423	0.0420107	4.33805	3.54636	4.02119	0.137287	0.371259	0.0806077
A_44_P653240	10.9547	11.3992	11.1855	10.0331	10.0052	9.91157	9.99075	10.0506	10.2169	10.1719	2.69974e-05	0.00263941	11.1798	9.98332	10.1076	0.222297	0.0636805	0.104873
A_44_P653074	3.92893	3.62	3.64962	3.20005	2.98028	3.67	4.1522	4.02694	4.09176	4.07237	0.00513332	0.0332225	3.73285	3.28344	4.08582	0.170458	0.35234	0.0519261
A_44_P652919	8.6537	8.87978	8.91954	8.65483	8.74957	8.94545	8.4561	8.47971	8.39115	8.52736	0.00857045	0.0415984	8.81767	8.78328	8.46358	0.143391	0.148214	0.0566602
A_44_P652585	7.66486	7.53682	7.65188	8.18213	7.8617	8.0646	7.75203	7.55889	7.81326	7.63452	0.00765781	0.0395548	7.61785	8.03614	7.68968	0.0704772	0.162096	0.114466
A_44_P652274	5.25768	5.11039	4.83853	6.42672	6.95339	5.97189	5.6566	5.72792	5.05299	5.65683	0.0054242	0.0340407	5.06887	6.45066	5.52358	0.212638	0.491188	0.315519
A_44_P652213	7.96899	8.18074	8.13007	7.65047	7.64387	7.768	8.5526	8.53837	8.12064	8.54326	0.00126791	0.0179517	8.09327	7.68745	8.43872	0.110567	0.0698386	0.212135
A_44_P651845	8.41268	8.27284	8.65079	8.56749	8.49426	8.68343	9.0941	8.86551	9.08881	8.99127	0.00197653	0.0221254	8.44543	8.58173	9.00992	0.191089	0.0953874	0.107257
A_44_P651672	6.54413	6.52321	6.67053	6.1741	6.08624	6.07333	6.8091	6.77105	6.48116	6.87546	0.000948404	0.0153534	6.57929	6.11122	6.73419	0.0797087	0.0548363	0.17412
A_44_P650446	6.57282	6.71347	6.44782	7.29743	7.01572	7.30917	6.93594	7.05811	6.93132	6.88701	0.00131758	0.0182274	6.57803	7.20744	6.9531	0.1329	0.166138	0.0734019
A_44_P650082	5.96678	6.11081	5.86607	6.80669	6.51263	6.72616	6.62859	6.80544	6.69417	6.42033	0.0010023	0.0159456	5.98122	6.68182	6.63713	0.123007	0.151961	0.161923
A_44_P648481	1.55737	1.50596	1.53511	1.43546	1.43113	1.4496	1.5008	1.53922	1.56071	1.49241	0.00480064	0.0323939	1.53281	1.43873	1.52328	0.0257823	0.0096574	0.032217
A_44_P647689	6.71303	6.83031	6.93016	6.58987	6.05518	6.47086	6.98283	6.88279	6.96159	6.89442	0.00758422	0.0394097	6.8245	6.37197	6.93041	0.108679	0.28073	0.0492729
A_44_P643823	3.72435	3.66772	3.91147	4.24745	4.11695	4.21154	4.23823	4.41897	4.59721	4.35782	0.000894405	0.0148643	3.76785	4.19198	4.40306	0.127561	0.0674128	0.149624
A_44_P643284	3.44214	3.78465	3.65835	2.85607	2.67345	2.92254	3.49439	3.16738	3.97058	3.46294	0.00904206	0.0424783	3.62838	2.81735	3.52382	0.173214	0.128982	0.332272
A_44_P642722	5.7738	4.97275	5.40678	4.28348	4.53815	4.76523	4.02746	4.43425	4.53491	4.624	0.0090985	0.0426074	5.38444	4.52895	4.40516	0.400995	0.241003	0.263458
A_44_P639627	8.61969	8.69065	8.68198	9.06043	8.83804	9.0674	8.75972	8.73951	8.73025	8.65968	0.00290486	0.0265595	8.66411	8.98862	8.72229	0.038713	0.130454	0.0435172
A_44_P639080	2.93202	1.92254	2.21889	3.78581	3.41743	3.4333	1.92234	1.99246	2.36205	1.83437	0.00159925	0.02012	2.35782	3.54552	2.02781	0.51888	0.208254	0.232028
A_44_P638377	6.30252	6.23858	6.301	5.95764	5.81963	6.11238	6.45808	6.38217	6.53111	6.35417	0.00116044	0.01721	6.2807	5.96322	6.43138	0.0364824	0.146456	0.0796676
A_44_P638264	7.80366	7.68007	7.838	8.04324	7.99015	8.0642	8.28895	8.20036	8.16669	8.25435	8.09546e-05	0.00455967	7.77391	8.03253	8.22759	0.0830589	0.038167	0.0545661
A_44_P638239	7.26466	7.35331	7.32633	6.06469	5.75698	6.26969	6.45298	6.93227	6.79454	6.21252	0.00147581	0.0193169	7.31477	6.03045	6.59808	0.04544	0.258063	0.326594
A_44_P638146	7.368	7.93059	7.45684	8.41591	8.5252	8.63653	8.32002	8.02182	7.97069	8.38667	0.0035168	0.0286638	7.58515	8.52588	8.1748	0.302446	0.110311	0.208999
A_44_P637856	7.32129	7.3085	7.51185	7.75934	7.83372	7.61913	7.5405	7.72489	7.69364	7.69744	0.00729353	0.0386193	7.38055	7.7374	7.66412	0.11389	0.108967	0.0835824
A_44_P637734	5.53641	5.34495	5.5308	4.23502	4.53391	4.61109	4.56453	4.46587	4.78986	4.43559	0.000183947	0.00709502	5.47072	4.46001	4.56396	0.108956	0.198627	0.160343
A_44_P637629	9.83789	9.77548	9.74614	10.0336	9.99547	10.0728	10.2676	10.2763	10.2234	10.1322	4.81697e-05	0.00342671	9.7865	10.034	10.2249	0.0468585	0.0386844	0.0659654
A_44_P637482	10.7724	10.9065	10.8638	10.4687	10.3469	10.1493	10.7078	10.8958	11.0028	10.7356	0.00220187	0.0233723	10.8476	10.3217	10.8355	0.0685126	0.161239	0.138943
A_44_P637281	9.95099	9.73129	9.84505	10.1659	9.95389	10.0138	10.3402	10.1209	10.3286	10.455	0.00466255	0.032023	9.84244	10.0445	10.3112	0.109874	0.109287	0.139119
A_44_P636808	2.29873	2.10598	1.80677	1.50523	1.51947	1.41132	1.57459	1.72699	1.8688	1.58249	0.00861616	0.0417218	2.0705	1.47867	1.68822	0.247891	0.0587605	0.139291
A_44_P636769	6.20329	6.53382	6.33197	6.43592	6.3383	6.56252	6.91929	7.02988	6.77257	7.22262	0.00270222	0.0256791	6.35636	6.44558	6.98609	0.166606	0.112421	0.189665
A_44_P636724	6.82097	6.98412	6.78369	6.24454	6.40442	6.86516	8.13035	7.99303	7.6059	8.09343	0.000219786	0.00764663	6.86292	6.50471	7.95568	0.106602	0.322238	0.240296
A_44_P634946	8.88557	8.96116	8.93779	9.74393	9.84384	10.1288	10.2463	10.349	10.0007	10.6596	0.00016759	0.00683919	8.92818	9.90551	10.3139	0.0387005	0.199691	0.27287
A_44_P634909	6.56015	6.93155	6.36228	7.13383	7.27059	7.11253	7.3583	7.63694	7.42122	7.32788	0.00207179	0.0227455	6.61799	7.17232	7.43609	0.289011	0.0857728	0.139432
A_44_P634470	3.93519	3.53271	4.21937	5.23004	6.10316	6.01035	3.95822	3.42179	3.78776	3.46806	0.000252143	0.00815172	3.89575	5.78119	3.65896	0.345023	0.479552	0.25745
A_44_P632939	5.17012	4.33057	4.68046	6.82597	6.80373	6.94624	6.92085	7.10609	6.81758	7.57933	5.53776e-05	0.00371355	4.72705	6.85864	7.10596	0.421711	0.0766715	0.337394
A_44_P632544	1.42297	1.39377	1.36958	1.28649	1.26624	1.33957	1.36885	1.39701	1.4049	1.35277	0.00898911	0.0424015	1.39544	1.29743	1.38088	0.0267356	0.0378682	0.0243052
A_44_P632322	4.28977	4.52088	4.30004	3.11776	3.88438	4.19231	5.39839	5.21036	5.19976	4.66683	0.0049824	0.032816	4.37023	3.73148	5.11884	0.130564	0.553348	0.314849
A_44_P631676	5.46497	3.38839	4.6558	2.12932	1.90857	1.88702	4.50437	3.58458	4.7316	5.49609	0.00559067	0.0344849	4.50305	1.97497	4.57916	1.04668	0.134106	0.787144
A_44_P628676	1.63267	1.5729	1.58042	1.44717	1.44739	1.50075	1.57703	1.60709	1.6945	1.57011	0.00778284	0.0398478	1.59533	1.4651	1.61219	0.0325568	0.0308739	0.0571781
A_44_P626524	5.89321	5.56927	5.74831	5.55929	5.43257	5.11896	5.94755	6.05534	5.85749	5.84019	0.00864518	0.0417823	5.73693	5.37027	5.92514	0.16227	0.226677	0.0987381
A_44_P625669	8.56184	8.5526	8.17601	9.8785	9.56987	9.20047	9.27021	9.6478	9.48302	9.86674	0.00172107	0.0208867	8.43015	9.54961	9.56694	0.220138	0.339471	0.252659
A_44_P625333	8.31858	8.37237	8.10627	7.57164	7.71705	7.78817	7.55503	7.34842	7.55061	7.20684	0.000394192	0.0100597	8.26574	7.69229	7.41522	0.140701	0.110371	0.169081
A_44_P625180	6.67796	7.12715	6.95553	4.81915	5.17588	5.31587	4.95327	5.7018	5.22148	5.51313	0.000178974	0.00707259	6.92022	5.10363	5.34742	0.226668	0.256116	0.328767
A_44_P624643	5.35615	5.71989	4.78575	5.8433	6.05837	5.46658	6.7385	7.39265	6.21539	7.58657	0.00790001	0.040211	5.28726	5.78942	6.98328	0.470863	0.299554	0.627457
A_44_P624421	1.42474	1.44152	1.41283	1.67596	1.94249	1.59166	1.40112	1.42173	1.40756	1.40965	0.00671805	0.0373634	1.42636	1.73671	1.41002	0.014415	0.183132	0.00861001
A_44_P623963	1.36389	1.32394	1.31841	2.5697	2.53946	1.89443	1.32197	1.32942	1.34072	1.3267	0.000629	0.0125513	1.33541	2.33453	1.3297	0.0248159	0.381435	0.00796211
A_44_P623560	3.46701	4.42864	4.02562	2.72092	2.10905	2.45445	2.92371	3.28639	3.4615	2.74048	0.00451408	0.0316112	3.97376	2.42814	3.10302	0.482913	0.30678	0.329505
A_44_P623426	5.52108	5.83843	5.79483	4.2829	4.30197	4.98162	4.62824	4.17189	4.71581	4.43826	0.00132444	0.0182645	5.71811	4.52217	4.48855	0.172024	0.398014	0.240807
A_44_P623369	7.60116	7.64594	7.45759	7.8146	7.64032	7.69482	7.84751	7.86659	8.0063	7.93184	0.00330735	0.0280286	7.56823	7.71658	7.91306	0.098399	0.089156	0.0718833
A_44_P623083	6.96953	6.88243	7.03527	6.59397	6.60627	6.62079	6.71108	6.94402	6.91314	6.86057	0.00244019	0.0244931	6.96241	6.60701	6.8572	0.0766675	0.0134273	0.103324
A_44_P622907	1.66216	1.58137	1.59647	1.4653	1.46464	1.5063	1.6024	1.6312	1.71021	1.58713	0.00622705	0.0359561	1.61333	1.47875	1.63274	0.0429556	0.023866	0.0547874
A_44_P622283	10.8394	10.9707	10.8179	10.4674	10.476	10.5007	10.7756	10.866	10.8575	10.6214	0.00201672	0.0223588	10.876	10.4814	10.7801	0.0826734	0.0172513	0.113373
A_44_P622201	8.8067	8.58498	8.36661	10.582	10.5093	10.457	10.4058	10.7398	10.2072	10.9707	3.35356e-05	0.0028716	8.5861	10.5161	10.5809	0.220048	0.0627713	0.34031
A_44_P622113	7.58761	7.54627	7.70604	7.51073	7.6543	7.76551	7.44882	7.18899	7.2675	7.27812	0.00636728	0.0364273	7.61331	7.64351	7.29586	0.0829284	0.127733	0.109447
A_44_P621913	4.74184	4.59067	5.0195	1.4138	1.41088	1.52243	1.52578	1.54243	1.5723	1.52731	6.49321e-09	2.84078e-05	4.784	1.44904	1.54196	0.217504	0.0635778	0.0215811
A_44_P621838	5.12365	5.06643	5.1985	4.9315	4.92641	4.30979	5.50496	5.9401	5.46273	5.73947	0.0042631	0.0310219	5.12953	4.72257	5.66181	0.0662326	0.357486	0.221895
A_44_P621723	6.04346	6.07084	6.19376	5.82824	5.63845	5.72334	6.2656	6.20345	6.3777	6.40634	0.000219126	0.00763887	6.10269	5.73001	6.31327	0.0800513	0.095068	0.0951219
A_44_P621708	2.36059	2.36713	2.28093	1.60156	1.77014	1.39305	2.7696	3.12795	2.92917	2.67636	6.53391e-05	0.00405473	2.33622	1.58825	2.87577	0.0479893	0.188894	0.197892
A_44_P621304	8.22538	8.02182	8.17166	7.74765	7.77895	7.68466	9.12623	8.84492	8.49793	8.84054	0.000266333	0.00836775	8.13962	7.73709	8.8274	0.105491	0.0480247	0.257119
A_44_P621230	10.5511	10.1693	10.4903	10.8717	10.6591	10.7911	10.9518	10.7814	11.0151	10.9539	0.00526947	0.0335949	10.4036	10.774	10.9256	0.205147	0.107322	0.100481
A_44_P620398	8.93475	8.93855	8.81865	8.53117	8.23632	8.3457	8.64272	8.54051	8.82712	8.90783	0.00680183	0.0375459	8.89732	8.37106	8.72955	0.0681532	0.149051	0.167909
A_44_P619807	1.55957	1.48933	1.52913	1.48066	1.63306	1.38251	2.06415	1.92781	2.787	2.46971	0.00710073	0.0381114	1.52601	1.49874	2.31217	0.0352236	0.126248	0.391378
A_44_P619742	3.60449	3.57991	3.61135	3.21745	3.37322	3.01076	3.73973	3.54415	3.69747	3.48808	0.00662639	0.0371197	3.59859	3.20048	3.61736	0.0165307	0.181826	0.120365
A_44_P619079	5.4701	5.54407	5.04719	5.20173	5.70512	5.21855	6.14886	5.91411	5.95311	5.94847	0.00966804	0.0439456	5.35378	5.37514	5.99114	0.268083	0.285901	0.106575
A_44_P618099	11.0292	10.9598	10.9845	10.7844	10.851	10.8931	10.6307	10.7887	10.7668	10.637	0.00218639	0.0233588	10.9912	10.8428	10.7058	0.0352196	0.0548126	0.0835972
A_44_P617930	1.49469	2.49078	1.4534	3.72268	3.39201	2.92371	1.74963	2.22016	1.48907	1.91871	0.00435677	0.0312503	1.81295	3.34613	1.84439	0.587378	0.401453	0.306569
A_44_P617630	5.18213	5.51066	5.32984	4.74405	4.55917	4.79219	6.30962	5.96856	5.81105	6.12663	6.985e-05	0.00419618	5.34088	4.69847	6.05396	0.164543	0.123016	0.213652
A_44_P617381	9.58631	9.72758	9.679	9.50058	9.43583	9.62742	9.38887	9.24487	9.43396	9.28028	0.00503336	0.0328917	9.66429	9.52128	9.337	0.0717727	0.0974576	0.0890614
A_44_P616761	3.77312	3.7275	3.98225	4.86537	4.83098	5.14707	5.41037	5.69679	5.58285	5.23229	1.85007e-05	0.00216314	3.82762	4.94781	5.48057	0.135839	0.173424	0.203128
A_44_P616012	1.90375	1.97217	1.83058	1.54956	1.52404	1.48476	1.72016	1.79894	2.00649	1.65955	0.00827632	0.0408775	1.90217	1.51945	1.79629	0.0708052	0.0326413	0.15131
A_44_P614514	10.4263	10.5051	10.369	10.1829	9.94242	9.65285	10.4492	10.8774	10.5997	10.545	0.00575648	0.0348215	10.4335	9.92604	10.6178	0.0683396	0.265386	0.183914
A_44_P614304	6.32197	6.36765	6.23523	6.64182	6.41177	6.67945	6.66171	6.53947	6.58056	6.6076	0.0091966	0.0428629	6.30828	6.57768	6.59733	0.0672609	0.14491	0.0512476
A_44_P613318	4.87308	4.77826	4.74944	4.40004	4.38962	4.38863	4.71872	4.77601	4.76716	4.91995	0.000162586	0.006679	4.80026	4.39276	4.79546	0.0646927	0.00631937	0.0867291
A_44_P612439	3.56874	3.32074	3.6849	2.73655	2.4355	2.23562	3.3369	2.46248	2.84034	2.91265	0.0083739	0.0410749	3.52479	2.46922	2.88809	0.18602	0.252163	0.358448
A_44_P610017	7.88668	7.73814	8.01318	7.06397	6.66518	7.15931	7.42462	7.31273	7.20396	7.82022	0.00649865	0.0367414	7.87933	6.96282	7.44038	0.137667	0.262139	0.268775
A_44_P609899	3.73357	4.09669	4.24824	1.70406	2.45929	2.40837	2.74591	3.31023	3.39157	2.60786	0.00162158	0.0203133	4.02617	2.19057	3.01389	0.264485	0.422106	0.3946
A_44_P609428	9.58449	9.51393	9.2597	9.02682	8.86702	8.88312	8.98758	9.21545	9.24019	9.05812	0.00481187	0.0323939	9.45271	8.92565	9.12533	0.170831	0.0879855	0.122212
A_44_P608632	2.28275	1.99792	2.09345	4.74679	4.63022	4.24118	1.98395	3.47726	2.5829	1.87799	0.00119525	0.0174699	2.12471	4.5394	2.48052	0.144966	0.264756	0.733393
A_44_P608475	7.80548	8.38769	8.07488	7.28996	7.33388	7.04847	6.86832	7.5251	7.09113	7.10609	0.0037221	0.0293776	8.08935	7.2241	7.14766	0.291378	0.15368	0.274113
A_44_P608466	5.82625	5.35663	5.4311	6.40528	6.61928	6.58102	5.35687	5.55175	5.80863	5.57418	0.000487194	0.0112362	5.53799	6.53519	5.57285	0.252396	0.114123	0.185011
A_44_P607953	3.25031	3.66252	3.25463	3.2056	2.79774	2.73895	3.60537	3.67359	3.57137	3.91088	0.00596049	0.0352632	3.38915	2.9141	3.6903	0.236753	0.254156	0.15307
A_44_P607813	9.57807	9.79256	10.0048	9.7044	9.63699	9.77614	9.27482	9.47604	9.24066	9.21855	0.00545269	0.034095	9.79182	9.70585	9.30251	0.213374	0.0695878	0.117975
A_44_P607752	1.95857	1.76487	1.82263	2.38657	3.12736	2.65664	1.76296	2.24918	2.08159	1.7121	0.00903115	0.0424396	1.84869	2.72352	1.95146	0.0994456	0.374894	0.257158
A_44_P606749	10.8248	10.8063	10.8394	10.5982	10.6005	10.7881	10.555	10.5962	10.4769	10.4279	0.00366833	0.0291751	10.8235	10.6623	10.514	0.0166058	0.109002	0.0757698
A_44_P606573	9.22552	9.20339	9.43316	8.36877	8.15461	8.72117	8.6809	8.84087	8.74755	8.71568	0.00138007	0.0186593	9.28736	8.41485	8.74625	0.126751	0.286078	0.0687019
A_44_P606464	4.35629	4.16753	4.30123	3.91621	3.73535	3.18707	4.44907	4.30123	4.60263	4.49724	0.00451322	0.0316112	4.27502	3.61288	4.46254	0.0970751	0.37969	0.125208
A_44_P606068	3.75758	4.42928	4.07909	4.51285	5.06514	5.18445	6.01338	5.19498	5.76549	5.17949	0.0048646	0.0325103	4.08865	4.92082	5.53833	0.335949	0.358306	0.417902
A_44_P605884	6.02027	5.81344	5.81676	6.34106	6.35266	6.35266	6.04828	6.01594	6.134	6.10919	0.00033008	0.0091981	5.88349	6.34879	6.07685	0.118467	0.00670188	0.054277
A_44_P605545	4.03156	3.95194	4.01632	3.46527	3.67017	3.61945	4.47738	4.76412	4.27261	4.3705	0.000388228	0.00996186	3.99994	3.58496	4.47115	0.0422643	0.106715	0.212463
A_44_P605002	2.29185	1.57044	2.60677	1.9468	1.77553	1.77312	3.9288	3.84021	3.19229	3.58515	0.000612514	0.0124206	2.15636	1.83182	3.63661	0.531288	0.0995862	0.330101
A_44_P603503	3.63123	3.56131	3.6111	2.90306	2.2204	2.39253	4.86386	4.99739	4.42905	5.24212	4.63497e-05	0.00333794	3.60122	2.50533	4.8831	0.0359945	0.355035	0.340828
A_44_P602663	4.16511	3.79825	3.9046	3.06541	3.4739	3.5475	4.08739	4.17587	4.12166	4.13598	0.00183588	0.021474	3.95599	3.36227	4.13023	0.188752	0.259707	0.0366259
A_44_P602391	1.40593	1.38157	1.38008	2.38873	1.69264	2.43404	1.38092	1.3861	1.45851	1.36532	0.00472056	0.0321887	1.3892	2.1718	1.39771	0.0145103	0.415583	0.0414835
A_44_P601939	2.35552	2.5439	2.28958	1.34424	1.3465	1.48923	1.39698	1.39595	1.4525	1.49522	3.15561e-06	0.000920386	2.39633	1.39332	1.43516	0.131983	0.0830699	0.0479697
A_44_P597866	2.10572	1.83303	1.91538	4.28315	3.05324	4.56022	2.96166	2.45415	2.35271	2.3845	0.00323709	0.0278085	1.95138	3.96554	2.53826	0.139859	0.802124	0.285429
A_44_P597380	6.38956	6.73877	6.70066	5.86204	6.21732	6.10508	5.82875	5.99911	5.62202	5.90265	0.00208854	0.0228149	6.60966	6.06148	5.83813	0.191564	0.18161	0.16007
A_44_P596890	4.13266	3.91703	4.60612	5.47956	5.67697	5.01903	4.85351	4.34626	4.17536	4.20248	0.00664471	0.0371509	4.2186	5.39185	4.3944	0.352492	0.337623	0.315127
A_44_P596864	4.58599	4.41373	4.71784	5.79052	5.89012	5.46751	4.10323	4.48859	5.11202	4.74567	0.00398426	0.0302679	4.57252	5.71605	4.61238	0.152503	0.220929	0.425035
A_44_P595444	5.71958	5.23719	5.83076	4.26094	4.30099	4.63335	4.7038	4.56767	4.96335	4.52423	0.00113412	0.0170254	5.59584	4.39843	4.68976	0.315537	0.204433	0.197782
A_44_P594610	4.09669	4.59322	4.33364	3.04319	2.92396	2.78602	3.05941	2.83717	3.17386	3.34994	0.000109527	0.00553967	4.34118	2.91772	3.1051	0.248352	0.128702	0.214903
A_44_P594136	5.29439	5.46453	6.21059	3.77045	1.68347	2.63501	2.39519	2.25888	3.22181	3.19939	0.00169436	0.0206918	5.6565	2.69631	2.76882	0.487334	1.04484	0.513237
A_44_P593949	5.99125	5.93949	5.94324	6.82782	6.57633	7.01024	6.50382	6.11434	6.65277	6.67198	0.0044297	0.0314481	5.958	6.8048	6.48573	0.0288641	0.217868	0.258746
A_44_P593830	3.2245	4.45421	3.68795	1.39512	2.60101	2.31114	2.41128	1.95059	1.48468	2.46879	0.00966475	0.0439421	3.78889	2.10242	2.07884	0.621038	0.629456	0.459003
A_44_P592983	7.46396	6.84086	7.08777	6.20005	5.99605	6.04386	6.52542	6.2138	6.56972	6.38548	0.00119043	0.0174331	7.13086	6.07998	6.42361	0.31378	0.106691	0.160405
A_44_P592947	1.50608	1.47471	1.46354	1.35017	1.3427	1.41356	1.45051	1.48119	1.50347	1.43906	0.00486115	0.0325068	1.48144	1.36881	1.46856	0.0220552	0.0389351	0.0292923
A_44_P592899	4.04265	4.02338	3.98991	2.29972	2.82571	2.15876	2.40437	3.16159	2.43865	3.35632	0.00296025	0.0268278	4.01865	2.42806	2.84023	0.0266896	0.351511	0.490191
A_44_P592844	7.92862	6.69448	7.402	5.48139	5.52672	6.27552	6.52126	6.31301	6.44044	6.03931	0.00796628	0.0403269	7.3417	5.76121	6.3285	0.619272	0.445985	0.210995
A_44_P592830	7.9731	7.68439	7.63907	6.98283	6.50837	6.98547	7.7188	7.55413	7.46425	7.72891	0.0011616	0.0172126	7.76552	6.82556	7.61652	0.181193	0.274695	0.129319
A_44_P592667	1.84782	1.71327	1.73083	4.15158	4.19586	4.08739	1.72766	1.77604	1.96385	1.67935	1.10859e-08	3.88008e-05	1.76397	4.14495	1.78673	0.0731447	0.0545376	0.124507
A_44_P592184	8.92506	8.92456	8.94088	8.69659	8.59691	8.56798	8.74404	8.66567	8.42489	8.56051	0.00613777	0.0357286	8.93016	8.62049	8.59878	0.00928144	0.0674676	0.138173
A_44_P592145	8.68403	8.35274	8.1005	10.8024	10.803	10.7316	10.7217	11.076	10.5007	11.2782	1.33618e-05	0.00187645	8.37909	10.779	10.8941	0.292659	0.0410632	0.348859
A_44_P591895	5.47504	4.65063	4.70692	6.02485	6.2454	5.69851	5.75833	5.74427	5.76859	5.85605	0.00648735	0.0367074	4.9442	5.98959	5.78181	0.460587	0.275144	0.0504872
A_44_P591548	9.90755	10.4205	9.85453	8.92752	9.11805	9.06416	9.6308	9.44179	9.86941	9.18737	0.00566853	0.0346296	10.0609	9.03658	9.53234	0.312613	0.0982143	0.288972
A_44_P591437	8.00259	8.15803	8.26855	8.63725	8.34394	8.5103	8.66443	8.42834	8.72885	8.58498	0.00835967	0.0410749	8.14306	8.49716	8.60165	0.133613	0.147094	0.129659
A_44_P590829	1.46482	1.43653	1.41271	1.31242	1.29682	1.36475	1.40771	1.44034	1.45542	1.38656	0.00546528	0.0341093	1.43802	1.32467	1.42251	0.0260846	0.035581	0.0311568
A_44_P589372	7.68993	8.31048	7.44404	8.76333	9.11555	9.54777	8.68666	8.72343	8.91499	8.33238	0.00727833	0.0385738	7.81482	9.14221	8.66436	0.446521	0.392899	0.24291
A_44_P587679	4.60488	4.59148	4.68835	5.04807	4.94354	4.74059	4.94143	5.08791	5.21159	4.94035	0.00884307	0.0421558	4.62824	4.91073	5.04532	0.0524932	0.156345	0.130731
A_44_P586190	6.04759	6.37541	5.93969	7.05982	6.86654	7.73209	6.89313	7.0323	6.49828	6.86676	0.00954597	0.0437087	6.1209	7.21948	6.82262	0.226917	0.454324	0.228094
A_44_P583774	2.23403	1.9698	2.08473	1.57757	1.51591	1.51113	1.95767	2.01953	2.37088	1.84177	0.00711654	0.0381114	2.09619	1.53487	2.04746	0.13249	0.037057	0.227851
A_44_P582605	3.95397	5.24527	4.96765	1.56071	1.53059	1.65377	3.08949	1.81547	2.04678	3.06947	0.00071036	0.0131926	4.7223	1.58169	2.5053	0.679715	0.0642092	0.669744
A_44_P579975	7.75585	7.50301	7.73844	7.78429	7.43065	7.70681	8.10608	8.11444	7.99849	8.17672	0.00409833	0.0306237	7.66577	7.64059	8.09893	0.141222	0.185888	0.0740067
A_44_P579132	3.67539	3.71646	3.56296	1.33355	1.64425	1.42057	3.44744	2.41925	2.95366	2.23707	0.000549308	0.0119267	3.6516	1.46613	2.76435	0.079467	0.16028	0.547591
A_44_P579071	7.31177	6.63007	6.797	3.55593	5.24527	5.09009	4.53728	4.86319	4.24037	4.19491	0.00165343	0.0204633	6.91295	4.63043	4.45894	0.355335	0.933773	0.309321
A_44_P578847	8.11713	8.20918	7.87117	7.46579	7.37538	7.67284	7.77637	7.85466	7.76105	7.82057	0.00314867	0.0274715	8.06582	7.50467	7.80316	0.174745	0.152493	0.0426105
A_44_P577971	1.29374	1.29465	1.28461	1.68265	1.76543	1.79129	1.27374	1.28803	1.3254	1.26264	1.03773e-06	0.000626217	1.291	1.74646	1.28745	0.00555338	0.0567515	0.0273493
A_44_P577853	1.44704	1.41653	1.39524	1.29964	1.28285	1.35701	1.39051	1.41951	1.43062	1.37616	0.00632223	0.0362887	1.4196	1.31317	1.4042	0.026036	0.0388863	0.0252057
A_44_P577773	7.92081	7.93913	7.88301	8.13402	9.24776	8.41398	9.35511	9.08244	9.47604	9.07092	0.00401093	0.0302899	7.91432	8.59858	9.24612	0.0286191	0.579365	0.201848
A_44_P577744	2.27228	1.99052	2.09093	1.61164	1.53711	1.52537	1.97676	2.0486	2.41985	1.86901	0.0092696	0.0430354	2.11791	1.55804	2.07855	0.142807	0.0467854	0.239199
A_44_P577090	6.51439	6.72912	6.96976	4.31107	4.22457	4.68948	4.89323	4.81793	5.02002	4.77675	3.32929e-06	0.000955123	6.73776	4.40837	4.87698	0.22781	0.247259	0.106859
A_44_P576954	10.6745	11.3178	11.3329	9.98824	9.70138	9.98258	9.72988	9.9468	9.73161	9.77263	0.000287567	0.00855907	11.1084	9.89073	9.79523	0.375861	0.164011	0.102957
A_44_P576834	6.17593	6.08173	6.04386	5.60633	5.49148	5.46773	5.88963	5.68113	5.70618	5.94236	0.000679162	0.0128951	6.10051	5.52185	5.80482	0.0680115	0.0741216	0.130562
A_44_P576433	1.49731	1.53321	1.47565	2.80663	2.9036	4.09176	2.91109	3.29207	2.52338	3.08029	0.00344619	0.0284577	1.50206	3.26733	2.95171	0.0290732	0.715619	0.325317
A_44_P576175	7.94062	8.03281	8.12064	8.12582	8.17092	8.1027	7.75614	7.92081	7.86912	7.76022	0.00263026	0.0252429	8.03136	8.13315	7.82657	0.0900154	0.0346939	0.0817621
A_44_P575991	7.01572	6.98587	6.93654	7.15634	7.28649	7.5475	7.34363	7.3085	7.33666	7.35592	0.00689191	0.0376633	6.97938	7.33011	7.33618	0.0399884	0.199197	0.0200963
A_44_P575890	7.6856	7.62518	7.96995	6.8573	7.07111	7.32482	7.23996	7.26043	7.39064	7.21421	0.00425095	0.0310219	7.76024	7.08441	7.27631	0.184104	0.234043	0.0785287
A_44_P575559	2.97622	2.71708	2.42557	2.40936	1.95628	1.95042	3.64265	3.16897	2.93523	3.2207	0.00350624	0.0286251	2.70629	2.10535	3.24189	0.275482	0.263294	0.294627
A_44_P575385	8.12346	8.14111	8.02276	7.85694	7.80094	7.59445	7.62652	7.68968	7.9059	7.71433	0.00821102	0.0408304	8.09578	7.75077	7.73411	0.0638505	0.138246	0.120354
A_44_P575265	1.53602	1.5046	1.5163	1.41304	1.40878	1.47132	1.50977	1.53221	1.54481	1.5063	0.0028424	0.0262629	1.51897	1.43105	1.52327	0.0158808	0.0349444	0.0183826
A_44_P574530	3.9677	4.47578	4.49386	1.58883	1.57598	1.49632	1.82516	1.84514	2.30623	1.79096	2.68669e-06	0.000854857	4.31245	1.55371	1.94187	0.298695	0.0501172	0.243932
A_44_P572015	7.38486	7.42014	7.28102	6.98752	7.00291	6.99978	7.1332	7.09788	7.00906	7.15931	0.000298473	0.00876388	7.36201	6.99673	7.09986	0.0723223	0.00813427	0.0655623
A_44_P570012	1.48327	1.46024	1.47203	1.37683	1.36698	1.44283	1.46307	1.4864	1.48461	1.45698	0.00886445	0.0421912	1.47185	1.39555	1.47277	0.0115169	0.0412426	0.0149382
A_44_P568805	5.42435	4.79978	5.26033	4.76176	4.77802	4.53087	5.55222	5.69851	5.51221	5.46932	0.0023258	0.0240319	5.16149	4.69022	5.55807	0.323805	0.13824	0.0995632
A_44_P567088	4.95556	4.6821	4.84999	4.97976	5.19821	5.04787	5.18697	5.15033	5.2456	5.12489	0.00798425	0.0403828	4.82922	5.07528	5.17695	0.137904	0.111773	0.0523817
A_44_P566811	1.98959	1.78142	1.90758	1.5673	1.52731	1.49124	1.79446	1.86124	2.12312	1.91891	0.00472301	0.0321887	1.89286	1.52862	1.92443	0.104865	0.0380467	0.141886
A_44_P566495	4.04295	4.25028	4.75174	2.63347	3.28952	2.91552	3.66252	3.70842	3.57805	4.32845	0.00475279	0.0323005	4.34832	2.94617	3.81936	0.364424	0.329096	0.343664
A_44_P564080	3.53726	2.73517	2.68368	1.78231	1.8707	1.89952	3.99969	3.44695	3.38772	4.07214	0.000665867	0.0128051	2.98537	1.85085	3.72662	0.478643	0.0610756	0.359176
A_44_P563835	4.1857	2.69109	4.89061	1.18838	1.33264	1.17083	4.16154	4.13631	4.25612	2.97642	0.00331756	0.0280621	3.92247	1.23062	3.8826	1.12314	0.0887852	0.606313
A_44_P563281	11.5141	11.5421	11.6244	11.421	11.3205	11.1864	11.6726	11.6179	11.5556	11.6001	0.00333287	0.0281357	11.5602	11.3093	11.6115	0.0573382	0.117701	0.0484253
A_44_P562934	6.73683	7.10391	7.20492	5.42761	5.25501	5.47616	6.2524	7.11274	5.91812	6.2089	0.00293318	0.0266597	7.01522	5.38626	6.37304	0.246326	0.116228	0.514978
A_44_P562644	4.18185	4.2098	3.88956	1.9095	2.80327	2.72947	2.78748	4.01309	3.48777	3.85833	0.00938447	0.0433778	4.09374	2.48075	3.53667	0.177372	0.496086	0.545931
A_44_P561411	8.82213	8.78743	8.79228	8.38638	8.17166	8.13865	8.51257	8.47197	8.22891	8.62263	0.00330113	0.0280286	8.80061	8.23223	8.45902	0.0187914	0.134512	0.166086
A_44_P561352	9.28617	9.29723	9.3718	9.07162	8.9412	8.92036	9.0608	9.17584	8.97388	9.11365	0.00232703	0.0240319	9.3184	8.97773	9.08104	0.0465744	0.0819842	0.0855241
A_44_P561254	7.58192	7.43247	7.85967	7.20684	7.06357	7.12144	7.18643	7.17209	7.17875	7.35262	0.00588896	0.0351363	7.62469	7.13061	7.22247	0.216786	0.0720731	0.0869614
A_44_P560285	1.61757	2.46879	2.6562	1.58355	1.66143	1.68094	2.88002	3.10213	2.75387	2.70351	0.00482338	0.0323939	2.24752	1.64198	2.85988	0.553538	0.0515262	0.177746
A_44_P560113	3.55617	3.51607	3.54706	2.8467	2.72031	1.97229	3.56817	3.61719	3.5947	3.44023	0.00209228	0.0228162	3.53977	2.5131	3.55507	0.0210204	0.472602	0.0791372
A_44_P559466	4.56871	4.31409	4.37951	3.47252	2.95153	3.56205	3.80052	3.74347	3.40806	3.55028	0.00139852	0.0187184	4.42077	3.3287	3.62558	0.132232	0.329692	0.180267
A_44_P559225	11.9832	11.7512	11.734	11.9201	11.8334	11.8629	12.1881	12.1467	12.0259	12.1609	0.00572459	0.0347366	11.8228	11.8721	12.1304	0.139161	0.044085	0.0717628
A_44_P559106	12.926	12.8318	12.8856	12.7233	12.7026	12.6884	12.7666	12.907	12.8767	12.8908	0.00588122	0.0351363	12.8812	12.7048	12.8603	0.0472475	0.0175574	0.0636517
A_44_P558014	6.1568	6.34079	6.4539	5.92061	6.02435	5.71	6.37442	6.47356	6.30602	6.4532	0.00280181	0.0261083	6.31716	5.88498	6.4018	0.149949	0.160175	0.0768446
A_44_P557983	9.08283	8.79472	9.001	9.35352	9.27553	9.11122	9.25466	9.28252	9.33696	9.35478	0.00974558	0.0440578	8.95952	9.24676	9.30723	0.148471	0.123688	0.046616
A_44_P557979	4.96079	4.84511	4.73656	4.70158	4.7165	4.73628	5.06934	4.90119	5.17043	5.04888	0.00729605	0.038621	4.84749	4.71812	5.04746	0.112133	0.0174046	0.111051
A_44_P557840	5.07822	5.44422	5.4463	5.34219	4.87352	5.04283	6.31528	6.43709	6.78518	6.19618	0.000279961	0.00850575	5.32291	5.08618	6.43343	0.211914	0.237324	0.25429
A_44_P557731	5.80677	5.50186	5.49692	5.09679	4.80581	4.51716	5.59661	5.34055	6.00586	5.60217	0.00747247	0.0390936	5.60185	4.80659	5.6363	0.177486	0.289813	0.274943
A_44_P557716	1.21711	1.22831	1.2175	1.88908	1.86699	1.50935	1.52351	1.21134	1.24342	1.19641	0.00663384	0.0371265	1.22097	1.75514	1.29367	0.00635771	0.213146	0.154476
A_44_P557338	3.44412	3.87104	3.58905	2.54877	2.17021	2.13729	2.76499	2.73719	3.07077	3.16828	0.000449632	0.0107588	3.63474	2.28543	2.93531	0.217094	0.228658	0.216708
A_44_P557217	4.8194	4.06246	4.0057	4.81642	5.03569	5.09427	5.12079	5.26912	5.46497	5.39164	0.00550088	0.0341831	4.29585	4.98213	5.31163	0.454294	0.146461	0.150711
A_44_P557172	1.81789	1.65342	1.72264	3.62427	3.13883	3.0466	1.63881	1.73349	1.87664	2.24621	0.000182369	0.00709502	1.73131	3.2699	1.87379	0.0825783	0.310338	0.266837
A_44_P557106	8.25186	8.23004	8.4076	9.04397	9.10858	8.87374	8.86622	9.26522	8.81291	9.15717	0.00131561	0.0182184	8.2965	9.00876	9.02538	0.096829	0.121317	0.220129
A_44_P556427	9.59309	9.63566	9.72235	9.68238	9.7903	9.58713	10.0858	9.96795	9.81189	9.99171	0.00708392	0.0380525	9.65037	9.6866	9.96435	0.0658738	0.101649	0.113672
A_44_P556146	4.03845	3.77894	3.65349	2.94551	3.32434	3.21954	3.35621	3.5947	3.2389	3.22577	0.00849058	0.0414006	3.82363	3.16313	3.35389	0.196335	0.195611	0.17091
A_44_P555890	7.05893	6.90747	7.02596	8.18647	8.23803	7.67967	6.44439	7.1988	7.22078	7.28148	0.00651036	0.0367521	6.99745	8.03473	7.03636	0.0796539	0.308566	0.396193
A_44_P555664	9.72167	9.79502	9.79884	9.50984	9.48792	9.45486	10.5249	10.478	10.0644	10.4775	0.000201152	0.00733365	9.77185	9.4842	10.3862	0.0434903	0.0276783	0.215675
A_44_P555418	10.8711	10.6962	10.7372	10.8309	10.7737	10.7194	11.0338	10.9661	11.1409	11.0982	0.00196514	0.022097	10.7682	10.7747	11.0597	0.0914591	0.0557584	0.0763905
A_44_P555334	11.5161	11.6587	11.6807	11.0254	10.8675	10.7945	11.2245	11.2512	11.3499	11.1942	8.35551e-05	0.00464195	11.6185	10.8958	11.255	0.0893637	0.118057	0.0674395
A_44_P555271	3.99016	5.22461	5.38626	3.14241	2.95694	3.63707	4.03516	3.86581	4.00852	3.96923	0.00960873	0.0438168	4.86701	3.24547	3.96968	0.763663	0.351581	0.0743504
A_44_P555253	13.5563	13.7909	13.6357	13.9259	13.8615	13.9947	14.0327	13.9284	14.0477	13.9525	0.0031929	0.0276068	13.661	13.9274	13.9903	0.11936	0.0666219	0.0587467
A_44_P555005	1.42344	1.39471	1.42619	3.83053	2.83211	3.66288	2.02985	1.42684	1.42659	1.70893	0.000285066	0.00855907	1.41478	3.44184	1.64805	0.0174355	0.534655	0.287201
A_44_P554679	11.4633	11.6093	11.3713	10.8321	10.8203	11.1131	11.5079	11.3062	11.7619	11.4633	0.0045996	0.0318658	11.4813	10.9218	11.5098	0.120031	0.165718	0.188996
A_44_P553980	12.7299	12.8508	12.7005	12.5174	12.3042	12.4387	12.5277	12.5149	12.488	12.4965	0.00172384	0.0208991	12.7604	12.4201	12.5068	0.0796674	0.107834	0.0178679
A_44_P553765	7.54889	7.37693	7.80432	6.81758	6.78254	6.23318	7.53112	7.55795	7.52599	7.43884	0.0012356	0.0176948	7.57671	6.6111	7.51347	0.215048	0.327755	0.0516939
A_44_P553480	1.90605	1.79369	1.94725	1.46803	1.61466	1.42841	1.81778	1.84325	2.00824	1.66286	0.00890956	0.0422291	1.88233	1.5037	1.83303	0.0794808	0.0981136	0.141412
A_44_P553341	1.67886	1.58644	1.60668	1.4717	1.47209	1.50452	1.60566	1.6405	1.71816	1.58608	0.00775393	0.0397463	1.62399	1.48277	1.6376	0.048582	0.0188353	0.0582295
A_44_P553262	8.06486	8.12305	8.13896	8.47264	8.43378	8.35426	8.7575	8.8174	8.6537	8.85759	1.59648e-05	0.00203646	8.10896	8.42022	8.77155	0.0390103	0.0603416	0.0886786
A_44_P552594	1.68388	2.12637	1.65672	3.57285	3.60299	3.26301	1.56475	1.62201	1.71039	2.53241	0.000754604	0.0136098	1.82232	3.47962	1.85739	0.263662	0.188193	0.453984
A_44_P552460	1.1635	1.16132	1.23275	1.49294	1.93105	1.56805	1.16405	1.16018	1.16599	1.16526	0.0025985	0.0251375	1.18586	1.66401	1.16387	0.0406232	0.23429	0.00258748
A_44_P552162	1.56853	1.5299	1.53274	1.41172	1.41015	1.47899	1.52243	1.54736	1.59487	1.52505	0.0048608	0.0325068	1.54372	1.43362	1.54743	0.0215324	0.0392981	0.033549
A_44_P551275	8.5208	8.46597	8.34655	8.77513	8.87285	8.76747	8.86293	8.77421	8.63168	8.87343	0.00298481	0.0268616	8.44444	8.80515	8.78556	0.0890981	0.0587543	0.111824
A_44_P550885	7.36421	7.31613	7.53921	8.08479	8.35533	8.86375	7.94728	7.72987	7.84509	7.80976	0.0027381	0.0258307	7.40651	8.43463	7.833	0.117404	0.395489	0.0901508
A_44_P550748	11.2828	11.1164	11.0818	10.4215	10.5066	10.6995	10.559	10.6413	10.6138	10.5027	0.000226257	0.0077334	11.1603	10.5425	10.5792	0.107482	0.142473	0.0614132
A_44_P550702	7.33608	7.46678	7.51567	7.91085	7.67405	7.81191	8.06073	7.90963	8.16238	7.94184	0.000780244	0.0137783	7.43951	7.79894	8.01865	0.0928496	0.11893	0.115778
A_44_P550344	1.84862	1.66546	1.778	3.02392	2.92493	2.41961	1.6652	1.75048	1.92871	1.62692	0.000450024	0.0107588	1.76403	2.78949	1.74283	0.0923756	0.324124	0.134252
A_44_P550237	7.03123	7.07147	6.88986	6.70655	6.69189	6.85975	6.47389	6.67171	6.58221	6.69001	0.00334676	0.0281473	6.99752	6.75273	6.60445	0.0953825	0.0929718	0.0989704
A_44_P550145	14.2362	11.764	13.1531	10.296	9.33794	12.0628	9.45989	9.09861	9.94143	8.85302	0.00680576	0.0375459	13.0511	10.5656	9.33824	1.23924	1.38231	0.473111
A_44_P549809	2.0478	1.85005	1.99578	1.53022	1.47941	1.47521	1.8616	1.91462	2.18351	1.74556	0.00577707	0.0348872	1.96455	1.49495	1.92632	0.102508	0.0306149	0.185427
A_44_P549253	6.59482	6.50931	6.5798	7.0088	7.02156	6.73469	6.93132	6.84508	7.04498	6.83635	0.00693492	0.0377202	6.56131	6.92168	6.91443	0.0456599	0.162068	0.097014
A_44_P548985	8.00085	8.21791	8.22956	7.50122	7.36326	7.48067	7.74715	7.89875	7.84396	7.68968	0.00019918	0.00732281	8.14944	7.44838	7.79488	0.128814	0.0744331	0.0940621
A_44_P548784	6.41052	6.30921	6.35867	5.97829	6.02749	6.26143	6.53864	6.54351	6.75669	6.64095	0.00116826	0.0172184	6.35947	6.08907	6.61995	0.0506596	0.151279	0.102622
A_44_P548286	4.56392	3.55898	4.18836	5.79623	5.45624	5.45596	4.77911	4.8353	5.04342	4.51285	0.00276003	0.0259541	4.10376	5.56948	4.79267	0.507784	0.196376	0.21846
A_44_P548025	12.1227	12.0937	11.9962	11.9279	11.9389	11.9362	11.8313	11.8119	11.7685	11.9266	0.00290146	0.0265567	12.0709	11.9343	11.8346	0.0662683	0.00572174	0.0667478
A_44_P547788	10.2169	10.4322	10.4279	9.97762	10.013	10.0575	10.1588	10.0914	10.2395	10.0553	0.00544502	0.0340884	10.359	10.016	10.1362	0.123083	0.0400058	0.0810825
A_44_P547771	4.30626	4.35602	4.35127	3.51779	3.23744	3.87574	3.06302	3.57379	3.46527	3.10924	0.00213474	0.0230463	4.33785	3.54365	3.30283	0.0274594	0.319934	0.254811
A_44_P547451	7.03842	7.12245	7.02567	6.34255	6.41299	6.02764	6.41265	6.61994	6.46551	6.52211	0.000314703	0.00895144	7.06218	6.26106	6.50505	0.0525821	0.205191	0.0886784
A_44_P547107	7.82615	7.89767	7.63934	7.41043	7.30606	7.40567	7.81983	7.80951	7.70711	7.67351	0.00136471	0.0185906	7.78772	7.37405	7.75249	0.133388	0.0589308	0.0732184
A_44_P546805	1.67642	1.60113	1.60889	1.46992	1.46745	1.51119	1.61778	1.64932	1.75387	1.59878	0.00835417	0.0410669	1.62881	1.48285	1.65494	0.0414107	0.0245689	0.0691684
A_44_P546459	11.3289	11.4359	11.359	11.6171	11.5944	11.719	11.6866	11.6356	11.7255	11.7102	0.000262326	0.00830146	11.3746	11.6435	11.6895	0.0551687	0.0663863	0.0393094
A_44_P546327	1.6408	1.56324	1.58232	1.45951	1.46024	1.49614	1.57607	1.60798	1.65753	1.56223	0.00499381	0.0328293	1.59546	1.47196	1.60096	0.0404146	0.0209439	0.0423032
A_44_P546296	7.36016	7.44208	7.68907	7.12206	7.05028	7.01555	7.13627	7.13135	7.28927	7.07456	0.00498966	0.0328267	7.4971	7.06263	7.15786	0.171219	0.0543163	0.091972
A_44_P546123	3.4795	4.10714	4.07636	1.45535	1.38812	2.05708	2.06205	2.02431	1.52656	2.44277	0.000268792	0.00840816	3.88767	1.63352	2.01392	0.353818	0.368351	0.375882
A_44_P546093	1.47329	1.43928	1.44103	1.32922	1.32434	1.41257	1.42743	1.45095	1.4605	1.43143	0.00995693	0.044496	1.4512	1.35538	1.44258	0.0191485	0.0495925	0.0157613
A_44_P545462	8.53117	8.4325	8.50711	8.16753	7.99607	8.11285	7.92997	8.06161	7.99061	8.02484	6.651e-05	0.00407484	8.49026	8.09215	8.00176	0.0514484	0.0875877	0.0559559
A_44_P545193	8.22634	8.57584	7.89053	6.843	6.72058	6.84751	6.80698	7.90003	7.34119	7.06028	0.00506398	0.0329932	8.2309	6.8037	7.27712	0.342677	0.0720193	0.469105
A_44_P544846	9.72074	9.704	9.59975	9.89144	10.0019	9.86618	9.98824	9.93431	10.0996	9.97464	0.00141289	0.018835	9.67483	9.91984	9.9992	0.0655565	0.0721752	0.0707462
A_44_P544447	7.78132	7.6856	7.53146	7.47634	7.73732	7.08047	8.37909	8.26147	7.88862	8.20396	0.00984509	0.0442661	7.66613	7.43138	8.18328	0.126063	0.330721	0.20953
A_44_P544351	10.1848	10.2095	10.205	10.575	10.6034	10.4837	10.5341	10.4926	10.7054	10.5341	0.00048733	0.0112362	10.1998	10.554	10.5665	0.0131482	0.0625703	0.0946029
A_44_P544125	1.7978	1.70506	1.87031	1.44946	1.37359	1.40398	1.76263	1.78101	1.88877	1.59714	0.00236621	0.0241309	1.79106	1.40901	1.75739	0.0828312	0.0381846	0.12045
A_44_P544121	8.98955	8.80309	8.91103	9.73026	9.4519	9.83109	9.39053	9.18939	9.3016	9.04245	0.00141318	0.018835	8.90122	9.67108	9.23099	0.0936119	0.196399	0.150239
A_44_P543965	7.7393	7.75614	7.95489	7.33975	7.51511	7.14292	7.57984	7.55567	7.66704	7.56649	0.00592289	0.0351477	7.81678	7.33259	7.59226	0.119909	0.186199	0.0508227
A_44_P543930	5.25615	5.37106	5.3785	5.60484	5.62171	5.47878	5.29189	5.35742	5.28122	5.40056	0.00440329	0.0313522	5.33524	5.56844	5.33277	0.0685913	0.0781056	0.0563678
A_44_P543733	7.37923	7.45121	7.43	6.93825	6.85199	6.75634	8.32311	8.3662	7.64387	8.22087	0.000430625	0.0104957	7.42015	6.84886	8.13851	0.0369903	0.0909935	0.335346
A_44_P543283	3.68949	4.02034	4.16698	5.13298	5.41073	4.94812	4.85822	5.15115	5.38025	5.13114	0.00044101	0.0106698	3.95894	5.16394	5.13019	0.244594	0.232854	0.213652
A_44_P543179	1.82379	1.73495	1.8939	1.44507	1.36754	1.40635	1.78005	1.79735	1.91409	1.61306	0.00173069	0.0209254	1.81755	1.40632	1.77614	0.0796559	0.0387645	0.123948
A_44_P543096	10.3611	10.4674	10.5537	10.7217	10.8076	10.5881	11.0146	10.9731	10.9137	10.8838	0.000534411	0.011843	10.4607	10.7058	10.9463	0.0964415	0.110612	0.0587323
A_44_P542390	8.3596	8.13669	8.15765	7.75409	7.53447	7.43931	7.44745	7.69148	7.5296	7.23071	0.00148498	0.0193906	8.21798	7.57596	7.47481	0.123092	0.161437	0.191727
A_44_P541566	9.21446	9.13415	9.20518	9.01872	9.03834	9.04319	8.97195	9.1258	9.02238	9.01641	0.00916332	0.0427735	9.1846	9.03341	9.03413	0.0439321	0.0129587	0.0651201
A_44_P541505	3.18922	3.89414	3.55091	5.1066	4.87158	4.61271	4.16918	3.85283	3.95536	3.16849	0.00632252	0.0362887	3.54476	4.86363	3.78647	0.352501	0.247043	0.43255
A_44_P541485	1.58634	1.54504	1.53922	1.41356	1.41356	1.46727	1.52139	1.55917	1.62482	1.51443	0.00799005	0.0403909	1.55687	1.43147	1.55495	0.0256903	0.0310102	0.0505585
A_44_P541020	9.37217	9.67622	9.98775	8.98583	8.78996	8.76781	8.94677	9.47193	9.16442	9.21158	0.0083671	0.0410749	9.67871	8.84787	9.19867	0.307801	0.119993	0.215613
A_44_P540992	1.53491	1.4865	1.58244	1.43364	1.3942	1.37309	1.534	1.54962	1.58476	1.47224	0.00853344	0.0415628	1.53462	1.40031	1.53516	0.0479682	0.0307331	0.0470078
A_44_P540908	4.7032	4.50991	4.48443	5.83873	6.19794	5.91329	4.63412	4.93499	5.12419	5.16594	0.000135897	0.00620937	4.56585	5.98332	4.96481	0.119635	0.189564	0.242278
A_44_P540848	8.46842	9.14023	9.03731	8.62906	9.21926	8.94677	8.24125	8.22792	7.94617	8.11676	0.00833328	0.0410333	8.88199	8.9317	8.13303	0.361838	0.295388	0.136503
A_44_P540660	9.19137	8.85372	8.71612	9.54071	9.41277	9.41468	9.11177	9.1803	8.9115	9.0065	0.00973718	0.0440578	8.92041	9.45605	9.05252	0.24454	0.0733236	0.118099
A_44_P540570	11.3236	11.0549	11.1198	11.0786	10.5917	10.2939	11.5586	11.5744	11.3108	11.6469	0.00719791	0.0383567	11.1661	10.6548	11.5227	0.14022	0.396135	0.146369
A_44_P540511	4.0694	4.73628	4.27759	1.95521	1.55743	2.39236	2.4414	2.7322	2.86159	2.29607	0.000126504	0.0059193	4.36109	1.96833	2.58282	0.34119	0.417619	0.25965
A_44_P539917	3.71623	3.84935	3.79991	3.01721	3.19349	3.31438	3.39004	2.96275	3.01743	2.81154	0.00282319	0.0261822	3.7885	3.17502	3.04544	0.0672907	0.149444	0.245684
A_44_P539231	10.6353	10.5623	11.0095	10.3566	10.2457	10.1097	11.0081	10.8852	10.6447	10.9871	0.00626595	0.0360942	10.7357	10.2373	10.8812	0.239913	0.123684	0.166609
A_44_P538870	5.5145	5.76916	5.69154	5.9082	6.30485	6.17945	5.67262	5.80892	5.66045	5.75976	0.0073546	0.0387317	5.6584	6.13083	5.72544	0.130527	0.202741	0.0710876
A_44_P538831	7.51263	7.53146	7.57984	6.85416	6.99113	7.06433	7.21355	7.2386	7.57904	7.10299	0.00639915	0.036501	7.54131	6.96987	7.28355	0.0346704	0.106689	0.205616
A_44_P538789	9.37515	9.43396	9.93468	9.12149	9.02238	9.03936	9.92538	9.80312	9.51949	9.82167	0.00718121	0.0383064	9.58126	9.06108	9.76742	0.307474	0.0530065	0.173815
A_44_P538725	7.89836	8.09567	7.66904	8.46763	8.41356	8.24125	8.10933	8.17331	8.18344	8.10323	0.00888185	0.0421912	7.88769	8.37415	8.14233	0.213512	0.11822	0.0419012
A_44_P538531	7.45027	7.39851	7.3336	7.86961	7.65641	7.77022	7.8258	7.62364	7.8034	7.70148	0.00216212	0.0232557	7.39413	7.76541	7.73858	0.0584606	0.106684	0.093801
A_44_P538357	2.60972	2.33611	3.12767	1.33416	1.33676	2.04019	1.59903	1.31647	1.37796	1.30804	0.00263248	0.0252429	2.69117	1.57037	1.40037	0.402015	0.406878	0.136056
A_44_P537713	3.21065	2.7743	2.67867	1.50167	1.51694	1.59343	1.56708	2.54614	2.72909	2.15526	0.0088627	0.0421912	2.88787	1.53735	2.24939	0.283594	0.0491643	0.513997
A_44_P537619	4.15644	3.28776	3.63992	2.75231	2.95334	2.55961	4.45103	4.12093	3.88457	4.60047	0.00181064	0.02134	3.69471	2.75509	4.26425	0.436928	0.19688	0.322812
A_44_P537385	6.67314	7.47117	6.8312	6.04736	6.18786	6.1247	6.27552	6.39731	6.57051	6.37509	0.00853806	0.0415694	6.99184	6.11997	6.40461	0.422574	0.0703692	0.122627
A_44_P537103	7.99497	7.94326	8.12775	9.09615	9.35296	9.30716	9.26215	9.12965	9.17324	9.27595	1.71857e-06	0.000751875	8.022	9.25209	9.21025	0.0951685	0.136976	0.0704172
A_44_P537006	7.64153	7.50695	7.43274	6.08732	6.01802	6.17148	6.42776	6.41737	6.67816	6.23334	1.05132e-05	0.00171742	7.52707	6.09227	6.43916	0.105838	0.0768507	0.182653
A_44_P536922	1.8066	1.66216	1.82106	1.49773	1.45122	1.43297	1.715	1.75904	1.90668	1.60209	0.00970051	0.0440041	1.76327	1.46064	1.7457	0.0878613	0.0333906	0.126042
A_44_P536769	8.24376	8.1618	8.23958	6.9826	7.66018	7.13904	7.18671	7.14131	7.81676	6.93594	0.00987608	0.0443271	8.21505	7.26061	7.27018	0.0461594	0.35477	0.38037
A_44_P536757	1.16198	1.16536	1.16281	1.30394	1.64848	1.4786	1.16318	1.16721	1.16153	1.16254	0.0052736	0.0336054	1.16339	1.47701	1.16362	0.00176238	0.172277	0.00249422
A_44_P536581	2.0773	1.88352	2.02539	1.51817	1.45727	1.47237	1.88412	1.93287	2.20539	1.75974	0.0039011	0.0299795	1.9954	1.4826	1.94553	0.100309	0.0317121	0.187953
A_44_P536545	12.7898	12.669	12.7855	12.9323	12.9539	12.9539	12.8821	12.8366	12.7938	12.8821	0.00378552	0.0296372	12.7481	12.9467	12.8487	0.0685452	0.0124679	0.0424071
A_44_P536315	5.97086	6.10889	5.99286	6.03192	6.00913	6.09649	5.81057	5.69837	5.72637	5.67764	0.000322765	0.00905191	6.0242	6.04585	5.72824	0.0741603	0.0453164	0.0584071
A_44_P535742	14.242	14.2055	14.0537	14.3037	14.3516	14.5165	14.4314	14.409	14.5211	14.5817	0.00960841	0.0438168	14.1671	14.3906	14.4858	0.0998414	0.111611	0.0802239
A_44_P535029	1.27703	1.34759	1.26934	2.71594	1.90896	2.85995	2.02014	1.28773	1.30833	1.2449	0.00973963	0.0440578	1.29799	2.49495	1.46527	0.0431298	0.512563	0.370855
A_44_P534949	1.48962	2.09197	1.4864	3.08555	3.51607	3.09166	1.44319	1.48438	1.49632	1.42782	4.7716e-05	0.00342225	1.68933	3.23109	1.46293	0.348698	0.246817	0.0326441
A_44_P534781	10.3718	10.4647	10.5043	10.2077	10.008	9.80872	10.8453	11.1115	10.5249	10.8939	0.0025055	0.0247859	10.4469	10.0081	10.8439	0.0679849	0.199482	0.242123
A_44_P534748	1.46266	1.42904	1.42966	1.32001	1.31251	1.40138	1.41591	1.43964	1.44622	1.42028	0.00971071	0.0440135	1.44045	1.34463	1.43051	0.0192325	0.0492879	0.0146955
A_44_P534269	4.09994	4.34661	3.91778	5.00864	5.02185	5.05326	4.50073	4.31918	4.49687	4.24076	0.000306487	0.00885777	4.12144	5.02792	4.38938	0.215221	0.0229197	0.130347
A_44_P534089	6.36153	7.08495	6.82726	3.77935	3.75902	3.55949	3.88483	2.56381	4.237	3.79448	0.000183576	0.00709502	6.75791	3.69929	3.62003	0.366665	0.121496	0.729567
A_44_P533786	3.41485	4.64859	4.31046	1.39148	2.66825	2.25465	1.43859	1.39716	1.40162	1.34072	0.000469247	0.0109885	4.12463	2.10479	1.39452	0.637513	0.651442	0.0403911
A_44_P532625	1.4653	1.43111	1.42307	1.31621	1.30522	1.38703	1.41186	1.43893	1.45008	1.40944	0.00643635	0.0365756	1.43983	1.33616	1.42758	0.0224259	0.044403	0.0200909
A_44_P532473	3.52857	3.07836	3.86897	1.47455	2.04966	1.84445	2.2782	3.02332	1.85998	1.98713	0.00487184	0.0325103	3.49197	1.78955	2.28716	0.396571	0.291458	0.521062
A_44_P532436	4.09396	3.89255	3.62469	1.5149	2.33611	2.34304	3.6488	4.82258	3.11354	3.70426	0.00688422	0.0376633	3.8704	2.06468	3.8223	0.235417	0.476138	0.718086
A_44_P532297	9.02058	8.80576	8.68666	8.58595	8.38159	8.4823	8.87239	8.89265	8.79293	8.81018	0.00690015	0.0376633	8.83767	8.48328	8.84204	0.169231	0.102187	0.0479873
A_44_P532270	8.91499	10.4172	9.73831	6.48726	7.02921	7.17997	7.2022	7.07616	6.99472	6.60984	0.000228091	0.00775368	9.69017	6.89881	6.97073	0.752264	0.364299	0.255287
A_44_P532249	10.1531	10.4201	10.3182	9.7778	9.5742	9.09658	9.93801	10.0225	10.0342	10.3151	0.00792802	0.0402496	10.2971	9.48286	10.0774	0.134723	0.349672	0.16413
A_44_P531956	1.27539	1.27867	1.27758	2.22839	1.86901	2.07681	1.71021	1.26106	1.3055	1.24536	0.00164025	0.0204302	1.27721	2.05807	1.38053	0.00167273	0.180424	0.221257
A_44_P531770	5.25189	6.23166	6.31742	1.96236	2.66494	2.85438	3.90759	1.6198	2.81686	1.95357	0.00131197	0.0182184	5.93366	2.49389	2.57445	0.59198	0.469965	1.0219
A_44_P530896	9.62742	9.49538	9.53027	9.18939	9.15169	9.0455	9.26441	9.47546	9.26848	9.3173	0.00154015	0.0197632	9.55102	9.12886	9.33141	0.0684228	0.0746132	0.0989905
A_44_P530801	4.74349	5.35854	5.2184	2.14652	4.11558	3.38538	2.43865	2.2632	2.08337	1.71094	0.00100875	0.0159804	5.10681	3.21582	2.12404	0.322353	0.995418	0.31126
A_44_P530737	5.34919	5.45344	5.33061	4.67076	4.35043	4.73916	5.25591	5.18342	5.26137	5.49501	0.000482488	0.0111743	5.37775	4.58678	5.29893	0.0662084	0.207529	0.135466
A_44_P530196	7.29542	8.31615	8.1036	4.42348	4.63925	5.43388	5.36633	4.96012	4.89017	4.85795	7.44298e-05	0.00432088	7.90506	4.8322	5.01864	0.538556	0.532121	0.235682
A_44_P530131	8.50831	8.99907	8.84987	7.82057	8.65079	8.19809	7.63634	7.73301	7.43306	7.07643	0.00312372	0.0273326	8.78575	8.22315	7.46971	0.25159	0.415675	0.29046
A_44_P530060	12.0311	12.2611	11.9659	11.649	11.3838	11.4284	11.9684	12.1757	12.1169	12.1281	0.000740285	0.0134527	12.086	11.4871	12.0973	0.155094	0.141962	0.089623
A_44_P529962	5.76568	5.84781	5.95682	6.62349	6.44348	6.43141	6.18451	6.31698	6.05004	6.21414	0.000463779	0.0109382	5.85677	6.49946	6.19142	0.0958862	0.107583	0.110027
A_44_P529934	2.19489	1.95126	2.0773	1.55518	1.49746	1.50047	1.93834	1.99409	2.32565	1.82032	0.00563219	0.0345715	2.07448	1.5177	2.0196	0.121837	0.0324918	0.216513
A_44_P529859	8.15615	8.12612	8.11961	7.53985	7.64468	7.53146	7.74591	7.80094	7.83104	7.79235	2.52243e-06	0.000833134	8.13396	7.572	7.79256	0.0194942	0.0630837	0.0352484
A_44_P529473	3.15876	2.48912	2.86316	4.25972	4.18852	4.19518	2.2662	3.32908	3.23632	2.84277	0.00353969	0.0287713	2.83701	4.21448	2.91859	0.335588	0.0393236	0.483331
A_44_P529160	6.94897	7.16791	6.92918	7.11666	7.09194	7.10333	7.32073	7.24086	7.32156	7.35801	0.00411972	0.0307442	7.01535	7.10398	7.31029	0.132485	0.0123725	0.049441
A_44_P529005	1.95826	1.71106	1.80609	3.19733	2.48627	3.62628	1.7429	1.74043	2.17102	2.33873	0.00742622	0.0389098	1.82513	3.1033	1.99827	0.124696	0.575793	0.304112
A_44_P528997	2.50192	3.76037	3.42518	1.25969	1.25473	2.75058	1.22096	1.23837	1.26704	1.21411	0.00770317	0.0396724	3.22916	1.755	1.23512	0.651723	0.862203	0.0236011
A_44_P528721	7.3451	7.32073	7.3125	7.7625	7.41829	7.67351	7.86849	7.63337	7.71826	7.73365	0.00651782	0.0367823	7.32611	7.6181	7.73844	0.0169569	0.178671	0.097266
A_44_P528552	7.63452	9.00965	8.83775	5.93752	6.28348	6.40584	5.91192	6.1871	5.65369	5.63098	0.000296382	0.00875038	8.49397	6.20894	5.84592	0.749251	0.242895	0.260711
A_44_P527480	6.07791	7.00396	7.03292	1.59163	2.83849	2.41062	3.33513	2.15236	4.52481	3.54624	0.000532897	0.0118346	6.70493	2.28025	3.38963	0.543209	0.633572	0.974161
A_44_P527432	7.53177	7.4892	7.49182	7.85733	7.88211	7.71326	7.51097	7.58099	7.59078	7.40876	0.0019365	0.0220313	7.50426	7.81757	7.52288	0.0238559	0.0911764	0.0839706
A_44_P527270	8.81831	8.96428	9.26344	8.43815	8.51111	8.41356	8.31286	8.52311	8.33307	8.04376	0.00336215	0.028152	9.01534	8.45427	8.3032	0.226916	0.0507343	0.197196
A_44_P526795	3.63855	4.13797	3.70118	1.29971	1.91857	2.82665	3.78465	4.24779	3.14985	3.79236	0.00570224	0.0346852	3.8259	2.01498	3.74366	0.27207	0.768023	0.451225
A_44_P526763	2.54828	2.01545	2.34241	2.34704	2.73572	2.37287	1.60467	1.98849	1.77367	1.54781	0.00705601	0.0379542	2.30204	2.48521	1.72866	0.2687	0.217331	0.198006
A_44_P526441	2.91569	2.10936	3.39675	4.36231	4.26411	4.79336	2.85607	3.7358	3.05365	3.68752	0.00982495	0.0442362	2.80726	4.47326	3.33326	0.650506	0.281528	0.444757
A_44_P525741	4.92084	4.95327	4.8289	3.94075	4.42811	4.50675	4.15128	4.08266	3.78117	4.29482	0.00489729	0.0325677	4.90101	4.29187	4.07748	0.0645133	0.306612	0.216418
A_44_P525681	7.10749	6.8312	6.93227	6.61536	6.58308	6.42755	7.76701	7.8418	7.15491	7.96403	0.00166786	0.0205257	6.95698	6.542	7.68194	0.139794	0.100421	0.360617
A_44_P525324	4.60629	5.26506	5.07619	3.33668	3.49081	4.36999	3.55593	3.05786	3.42007	3.30476	0.00197317	0.0221202	4.98251	3.73249	3.33465	0.339229	0.557443	0.211162
A_44_P525235	1.54316	1.50326	1.52456	1.42518	1.42122	1.45604	1.50134	1.53405	1.54842	1.49294	0.00271225	0.0257399	1.52366	1.43415	1.51919	0.0199669	0.019062	0.0263495
A_44_P524953	14.484	14.5232	14.4452	14.62	14.6741	14.6861	14.6251	14.5642	14.6467	14.6539	0.00188185	0.0217427	14.4841	14.6601	14.6225	0.0389819	0.0351939	0.040718
A_44_P524718	17.6585	17.7345	17.776	17.832	17.8841	17.9735	18.017	17.8841	17.9735	17.9191	0.00604904	0.0355332	17.723	17.8965	17.9484	0.0595859	0.0715181	0.0586456
A_44_P524546	3.80925	3.84021	3.06651	1.64404	2.50255	2.51395	2.44455	2.39709	2.7231	2.30849	0.00630606	0.0362624	3.57199	2.22018	2.46831	0.438031	0.498983	0.178978
A_44_P524334	5.21269	4.73135	4.7294	2.1321	2.83016	1.59366	5.16886	5.02857	3.62911	4.07293	0.00183017	0.0214664	4.89115	2.1853	4.47487	0.278464	0.619965	0.745001
A_44_P524326	5.20065	4.62143	4.56871	1.32878	2.62493	2.41985	1.26748	1.26559	3.37198	2.52699	0.00547319	0.0341312	4.79693	2.12452	2.10801	0.350625	0.696716	1.03107
A_44_P524321	4.94117	5.90171	6.08826	1.43625	1.35653	1.40766	2.0184	1.81518	2.9866	3.23446	9.35229e-05	0.00497462	5.64371	1.40015	2.51366	0.615525	0.0403896	0.701519
A_44_P524150	1.93287	1.80297	1.95554	1.48563	1.41128	1.44045	1.82539	1.85688	2.0478	1.68165	0.00247642	0.0246415	1.89713	1.44579	1.85293	0.0823242	0.0374643	0.150651
A_44_P523577	1.51083	1.47969	1.49666	1.40228	1.39582	1.44183	1.47557	1.50783	1.51341	1.46641	0.00363002	0.0290343	1.49573	1.41331	1.4908	0.015588	0.0249055	0.0232947
A_44_P523112	8.68585	8.74466	8.56184	8.97164	8.89265	8.92581	8.84987	8.7297	8.77227	8.81559	0.00446802	0.0314903	8.66412	8.93003	8.79186	0.0933301	0.0396625	0.0522046
A_44_P523052	11.2548	10.6271	10.8057	11.4969	11.4746	11.2645	11.5549	11.5791	11.6536	11.6512	0.00479802	0.0323939	10.8959	11.412	11.6097	0.323391	0.128214	0.0502831
A_44_P522940	9.3341	9.28754	9.40725	9.19651	9.05001	9.24971	9.60116	9.35867	9.63511	9.51282	0.00757414	0.03939	9.34296	9.16541	9.52694	0.060343	0.103417	0.123455
A_44_P522915	12.7796	13.1611	13.1595	13.2963	13.5963	13.1684	13.7091	13.7739	13.8818	13.7188	0.0025611	0.0249296	13.0334	13.3537	13.7709	0.219771	0.219651	0.0792455
A_44_P522580	5.12692	4.9774	5.19821	6.19431	6.0653	7.09909	6.18898	6.87392	5.9456	6.11952	0.00857346	0.0415984	5.10084	6.4529	6.28201	0.112692	0.563322	0.407669
A_44_P521967	4.92641	5.03349	4.91499	4.75659	4.55826	4.45784	4.9827	4.96354	4.84436	4.90966	0.00391733	0.030041	4.9583	4.5909	4.92507	0.0653703	0.152027	0.0620556
A_44_P521946	8.19948	8.15765	8.15803	7.78525	7.99201	7.86211	7.98344	8.01916	8.01345	7.95089	0.00185614	0.0215831	8.17172	7.87979	7.99173	0.0240399	0.104508	0.031417
A_44_P521939	5.56251	5.23117	5.41105	5.34347	5.36224	5.25352	5.78697	5.56753	5.7836	5.94955	0.00735029	0.0387317	5.40158	5.31975	5.77191	0.165872	0.0581145	0.15673
A_44_P521711	7.66599	7.32412	7.28461	6.34497	5.68472	5.94472	6.31781	6.60871	6.87138	6.90315	0.00121933	0.0175624	7.42491	5.99147	6.67526	0.20972	0.332599	0.272396
A_44_P521564	5.65327	5.74135	5.83561	5.20036	5.20085	5.3835	5.46773	5.05682	5.44782	5.26189	0.00824522	0.0408515	5.74341	5.26157	5.30857	0.0911862	0.105595	0.191727
A_44_P521520	6.57446	6.63894	6.59275	7.85967	7.56445	7.45855	6.86574	7.02261	6.78612	7.04714	0.000119019	0.00571059	6.60205	7.62755	6.9304	0.033231	0.207875	0.125339
A_44_P520992	7.57758	7.55567	7.17997	6.0399	6.25674	5.97829	6.05518	6.23858	6.03139	6.26793	2.6258e-05	0.00261088	7.43774	6.09164	6.14827	0.223503	0.146258	0.122207
A_44_P520859	7.19852	7.73517	7.90995	5.69739	5.88217	6.60008	6.16597	5.69154	6.29851	5.7103	0.00156451	0.0199431	7.61455	6.05988	5.96658	0.37074	0.476861	0.311589
A_44_P520700	7.2906	7.61271	7.45883	8.13235	8.23066	8.54254	7.89767	7.99607	8.19498	7.95822	0.00122053	0.0175652	7.45405	8.30185	8.01174	0.161109	0.214165	0.12871
A_44_P520669	1.51481	1.48232	1.48165	1.36622	1.36017	1.44002	1.46863	1.49255	1.5154	1.47049	0.00523541	0.0335035	1.49293	1.3888	1.48677	0.0189564	0.0444571	0.0219614
A_44_P520603	4.76197	5.12773	5.05722	4.49724	4.46738	4.0836	4.38425	4.50346	4.07266	4.17126	0.0065606	0.0369047	4.9823	4.34941	4.28291	0.194047	0.230677	0.196286
A_44_P520565	1.53004	2.41393	1.62821	3.7045	3.25747	3.03317	2.29379	2.47616	2.46912	2.87889	0.00448755	0.0315497	1.85739	3.33171	2.52949	0.484471	0.341768	0.24774
A_44_P520521	10.2126	9.95003	9.78879	9.13277	8.99537	9.31233	9.46748	9.32313	9.80244	9.42116	0.00384934	0.0298163	9.98381	9.14682	9.50355	0.213924	0.158947	0.208148
A_44_P520392	4.525	4.69134	4.61494	3.30127	3.03006	3.74503	3.25413	3.91472	3.29489	3.00547	0.00253898	0.024878	4.61043	3.35879	3.36731	0.0832599	0.36094	0.386714
A_44_P520190	5.55929	5.59329	5.77937	5.25404	5.2498	5.21503	5.40655	5.12718	5.38935	5.35854	0.00513342	0.0332225	5.64398	5.23962	5.32041	0.118473	0.0214062	0.130338
A_44_P518764	1.69147	1.54802	1.8481	3.25138	2.85471	2.77805	1.56541	1.62469	1.71583	1.53623	2.86433e-05	0.00267515	1.69587	2.96138	1.61054	0.150088	0.254055	0.0792552
A_44_P518500	5.29573	5.98092	5.9851	4.59947	4.99945	4.12695	4.30555	4.43851	4.04295	4.55871	0.002693	0.0256267	5.75392	4.57529	4.33643	0.396807	0.436753	0.221295
A_44_P518358	1.38336	1.33367	1.3422	1.85144	1.9538	1.99578	1.39685	1.34113	1.37093	1.34698	1.19698e-06	0.000675717	1.35307	1.93367	1.36397	0.0265708	0.0742465	0.0254302
A_44_P518300	1.48115	1.45308	1.4317	1.32513	1.31647	1.37845	1.42375	1.45586	1.47615	1.40261	0.00477417	0.0323203	1.45531	1.34002	1.4396	0.0248001	0.0335641	0.0327598
A_44_P518160	4.48341	4.84615	4.5189	3.86645	4.00626	3.81898	4.37838	3.9881	3.99802	4.13676	0.00328886	0.0279665	4.61615	3.89723	4.12531	0.199972	0.0973619	0.181849
A_44_P518085	1.99031	1.80281	2.11674	3.2798	3.59927	3.94138	3.57005	2.55493	3.3543	2.35765	0.00722775	0.0384296	1.96995	3.60682	2.95923	0.157951	0.330855	0.592883
A_44_P517944	10.8819	11.0076	10.7962	10.8038	10.8276	10.6357	11.1753	11.5017	11.1898	11.2069	0.00300387	0.0269164	10.8952	10.7557	11.2685	0.106304	0.104563	0.15606
A_44_P517830	3.28697	4.50966	4.10085	4.72381	5.12471	4.60238	5.51862	5.462	5.83677	5.34603	0.00350356	0.0286239	3.96583	4.81697	5.54086	0.622428	0.273338	0.209947
A_44_P517734	10.039	9.98775	10.0404	10.3676	10.2965	10.5267	10.6063	10.6591	10.6126	10.6755	2.47941e-05	0.00251321	10.0224	10.3969	10.6384	0.030005	0.117841	0.0341669
A_44_P517281	3.79264	4.51148	3.72554	3.03365	2.48958	1.80695	3.34625	3.84656	3.75819	3.29097	0.00875333	0.0419503	4.00989	2.4434	3.56049	0.435686	0.614653	0.282527
A_44_P517033	10.3194	10.2985	10.5842	10.2417	10.0865	9.86883	9.87145	10.0035	9.70352	9.7778	0.00679159	0.0375459	10.4007	10.0656	9.83906	0.159257	0.18728	0.129361
A_44_P516306	8.6686	8.59691	8.68744	8.96258	8.96937	9.07326	8.73789	8.73882	8.85934	8.75117	0.000380274	0.00988637	8.65098	9.00174	8.77181	0.0477671	0.0620338	0.0586708
A_44_P516115	7.52724	7.24221	7.53772	7.17378	7.22491	7.12835	8.09527	8.018	7.8193	8.07127	0.0001378	0.00624619	7.43572	7.17568	8.00096	0.167669	0.0483076	0.125339
A_44_P515855	6.70703	6.84723	7.06758	6.81499	6.56891	6.96086	7.2868	7.33975	7.42261	7.39129	0.00262226	0.0252279	6.87395	6.78158	7.36011	0.181754	0.198099	0.0596319
A_44_P515852	5.12079	5.78039	5.81416	4.63214	4.68588	4.57779	4.65025	4.81597	4.81216	4.37071	0.00347907	0.0285738	5.57178	4.63194	4.66227	0.390934	0.0540484	0.209158
A_44_P515754	5.36716	5.44303	5.74149	5.0668	4.41459	4.41342	5.62898	5.5439	5.23391	5.81676	0.00652519	0.036812	5.51722	4.6316	5.55589	0.197891	0.376895	0.243044
A_44_P515664	1.67044	1.59564	1.60504	1.4671	1.4653	1.51017	1.61296	1.64315	1.74414	1.59511	0.00809038	0.0406377	1.62371	1.48086	1.64884	0.0407454	0.025405	0.0665526
A_44_P515607	5.58671	5.99852	5.71395	6.88542	6.34328	6.65277	6.27243	6.32948	5.87691	5.98616	0.00810363	0.0406575	5.7664	6.62716	6.11625	0.210852	0.27198	0.219137
A_44_P515593	8.09264	7.85594	7.93614	7.73329	7.60738	7.48541	8.72117	8.70413	8.30857	8.67785	0.000214694	0.00757787	7.96157	7.60869	8.60293	0.120384	0.123946	0.197049
A_44_P515563	5.75574	5.85092	6.1115	5.26928	4.44433	4.77384	5.10575	5.63207	5.07283	5.16022	0.00875408	0.0419503	5.90606	4.82915	5.24272	0.184176	0.415249	0.262058
A_44_P515410	7.1988	7.32734	7.26408	6.46114	6.85601	6.30841	6.86729	7.32948	7.2275	6.97953	0.00881044	0.0420695	7.26341	6.54185	7.10095	0.0642739	0.282579	0.214146
A_44_P515275	1.61043	3.06336	1.57213	6.70791	7.32073	7.3148	6.94563	6.86893	6.53472	7.33638	1.08071e-05	0.00171742	2.08197	7.11448	6.92142	0.85012	0.352112	0.329174
A_44_P514987	7.49638	7.71856	7.5982	7.22853	7.46061	7.25186	7.14811	7.21775	7.15931	7.00726	0.00226997	0.0237303	7.60438	7.31367	7.13311	0.111217	0.127794	0.0892825
A_44_P514761	4.71311	4.53774	4.43658	3.97548	3.90331	4.02149	4.38674	4.56838	4.74349	4.48833	0.000942076	0.015346	4.56248	3.96676	4.54674	0.139913	0.0595711	0.150766
A_44_P514677	1.4546	1.38739	1.42697	1.68418	2.0845	2.09505	1.40013	1.53628	1.4671	1.45314	0.00258323	0.0250629	1.42299	1.95458	1.46416	0.0337851	0.234229	0.0560716
A_44_P513568	6.95851	6.98902	6.85199	6.66328	6.52972	6.54712	6.70395	6.98847	6.85416	6.85199	0.00567043	0.0346296	6.93317	6.58004	6.84964	0.0719439	0.0726127	0.116227
A_44_P513511	1.66111	2.60888	1.40808	3.60225	3.02242	3.68949	3.65435	3.17644	2.80205	3.09851	0.00826367	0.0408515	1.89269	3.43805	3.18284	0.633009	0.362586	0.353306
A_44_P513385	9.21582	9.03234	9.00465	9.49272	9.41973	9.71564	9.50655	9.46065	9.32727	9.53989	0.0045893	0.0318323	9.08427	9.5427	9.45859	0.114764	0.154154	0.0933784
A_44_P513360	8.81058	8.84987	9.12106	5.36075	4.88755	6.0543	6.49103	5.41851	6.51031	6.02458	8.21978e-05	0.00459641	8.92717	5.4342	6.11111	0.169058	0.586833	0.513443
A_44_P513075	1.48291	1.4379	1.49255	1.70971	1.61406	2.83259	3.2044	2.64413	3.01968	2.78722	0.00585448	0.0350796	1.47112	2.05212	2.91386	0.0291686	0.677595	0.247924
A_44_P512828	10.4494	10.237	10.572	9.65177	9.83073	10.0683	9.7799	9.57704	9.9791	9.85821	0.00612427	0.0356942	10.4195	9.85028	9.79856	0.169504	0.208971	0.16889
A_44_P512728	9.21122	9.3683	9.29251	9.35381	9.58255	9.54298	9.06895	9.18737	8.97838	9.2019	0.00583405	0.0350621	9.29067	9.49311	9.10915	0.0785556	0.122249	0.105571
A_44_P512656	6.07027	6.11298	6.22475	5.61142	5.62846	5.20451	5.66742	5.79257	5.65616	5.8258	0.0028006	0.0261083	6.136	5.48146	5.73549	0.0797724	0.239996	0.0862948
A_44_P512617	10.8193	10.8654	10.7078	10.2542	9.81761	9.70896	9.83408	9.8506	10.099	10.2358	0.00201113	0.0223588	10.7975	9.92694	10.0048	0.0810442	0.288615	0.195904
A_44_P512431	4.14035	3.44841	3.72806	2.17279	2.45445	2.91531	2.61447	2.7743	2.86316	3.35844	0.00767752	0.0395865	3.77227	2.51418	2.90259	0.348086	0.374847	0.320849
A_44_P511519	5.52189	5.46497	5.68113	4.61716	4.78394	3.84733	4.74695	4.81738	5.24366	4.70051	0.00949246	0.0435891	5.556	4.41615	4.87713	0.112044	0.499616	0.249037
A_44_P511079	9.8813	9.83109	9.78694	9.51864	9.47099	9.44091	9.5984	9.78694	9.62791	9.67312	0.000755147	0.0136098	9.83311	9.47685	9.67159	0.0472105	0.0391914	0.0828118
A_44_P511034	7.78753	7.36754	7.48036	6.9354	6.82752	7.31074	6.74951	6.61864	6.91505	7.03699	0.0094923	0.0435891	7.54514	7.02455	6.83005	0.217358	0.253644	0.183695
A_44_P510940	5.51045	6.49705	6.21896	2.51073	2.83486	2.73433	3.59065	3.44338	3.2231	3.22888	6.48194e-06	0.0013504	6.07549	2.69331	3.3715	0.50871	0.165915	0.17847
A_44_P510881	6.98722	7.1877	7.27812	6.84361	6.49339	6.26475	6.4287	6.61673	6.6613	6.70655	0.00992926	0.0444518	7.15101	6.53392	6.60332	0.14888	0.291551	0.12205
A_44_P510671	5.65585	6.32588	5.35218	1.6693	1.56747	1.47574	6.88226	5.93603	4.42021	7.26072	0.00051513	0.0115722	5.77797	1.57084	6.1248	0.498204	0.0968263	1.26561
A_44_P509577	3.16005	3.22393	3.60299	1.77591	2.16864	1.85797	3.39928	2.44619	3.78135	3.22287	0.00630758	0.0362624	3.32899	1.93417	3.21242	0.239433	0.207161	0.561491
A_44_P508992	9.97417	9.86549	9.9137	9.85574	10.0453	9.6138	10.2542	10.4545	10.3482	10.5345	0.00247545	0.0246415	9.91779	9.83828	10.3979	0.0544561	0.21629	0.122432
A_44_P508602	9.50828	9.52082	9.36031	10.0096	9.84451	9.8466	9.57343	9.53179	9.77614	9.63699	0.0029149	0.0265819	9.46314	9.90024	9.62959	0.0892715	0.0947333	0.106854
A_44_P508566	4.51628	4.28927	4.44735	4.66778	5.24265	5.37177	4.09628	3.94055	4.3355	4.02934	0.00280497	0.0261083	4.41763	5.09407	4.10042	0.116385	0.374775	0.169202
A_44_P508239	10.616	10.7599	10.7327	10.616	10.7404	10.6849	11.0541	11.0881	11.0727	10.951	0.000265276	0.00835533	10.7029	10.6805	11.0415	0.0764386	0.0623033	0.0618921
A_44_P508055	4.94641	4.81059	4.83302	3.87606	4.41209	4.07615	3.92366	4.06191	4.27759	4.44128	0.00565881	0.0346296	4.86334	4.12143	4.17611	0.0728125	0.270871	0.229045
A_44_P507835	6.72545	6.43058	6.42215	5.25699	5.43732	5.03659	5.61537	5.30993	5.65457	5.7429	0.000171634	0.00693671	6.52606	5.24364	5.58069	0.17273	0.200702	0.188224
A_44_P507650	3.63372	3.73665	3.36348	2.35903	2.68891	2.47791	3.57941	3.19288	3.49145	3.47991	0.000248921	0.00813762	3.57795	2.50862	3.43591	0.192734	0.167073	0.168006
A_44_P506852	6.65435	6.74402	6.85909	6.24156	6.16129	5.99911	6.22165	6.51337	6.40793	6.38277	0.00103702	0.0162035	6.75249	6.13399	6.38143	0.102636	0.123512	0.12061
A_44_P506673	5.07994	5.04109	5.22393	4.79706	4.59645	4.72547	5.74906	5.89716	5.69896	5.77078	3.93597e-06	0.00107624	5.11498	4.70633	5.77899	0.0963263	0.101666	0.0843266
A_44_P506568	9.15103	9.0278	9.08512	8.81512	8.64045	8.4359	9.68192	9.72074	9.34696	9.65738	0.000247135	0.00812944	9.08799	8.63049	9.60175	0.0616639	0.189808	0.171852
A_44_P506328	7.96476	7.74311	7.92518	8.0401	8.06486	7.72808	8.32581	8.19596	8.43751	8.4945	0.00602789	0.0354463	7.87768	7.94435	8.36344	0.118211	0.187699	0.131819
A_44_P506245	1.43319	1.39971	1.38492	1.29187	1.27465	1.35547	1.37813	1.40408	1.41097	1.37413	0.00785681	0.0400391	1.40594	1.30733	1.39183	0.0247318	0.0425707	0.0184154
A_44_P506017	10.2617	10.4468	10.5213	11.0005	11.1671	11.0916	10.7236	10.9845	10.8536	10.9121	0.000398276	0.0100824	10.4099	11.0864	10.8685	0.133674	0.0834271	0.110428
A_44_P505752	1.31251	2.14177	1.29531	2.87468	2.4742	2.04162	1.41638	1.30042	1.29163	1.30217	0.00922966	0.0429303	1.5832	2.4635	1.32765	0.483815	0.416632	0.0593313
A_44_P505729	5.94847	6.1741	6.42724	5.57183	5.62316	5.67822	5.31617	5.54272	5.54969	5.39522	0.00109601	0.0166494	6.18327	5.6244	5.45095	0.239512	0.053207	0.114665
A_44_P505440	7.25511	7.66803	7.68501	4.22077	5.37043	3.82307	7.43324	6.8831	6.90965	8.50135	0.00106452	0.0165005	7.53605	4.47142	7.43184	0.243447	0.803553	0.75667
A_44_P505435	7.81523	7.4011	7.24179	6.92918	6.60648	6.51731	6.88037	6.94959	6.93566	6.89798	0.00414579	0.0308285	7.48604	6.68432	6.9159	0.296007	0.216688	0.0321921
A_44_P505274	1.47189	1.44357	1.4197	1.3175	1.30436	1.36961	1.41431	1.44723	1.46419	1.39213	0.00533145	0.0337922	1.44506	1.33049	1.42947	0.0261283	0.0345134	0.0323789
A_44_P505125	1.65542	1.78672	1.61845	2.971	2.93646	2.54663	1.53504	1.59108	1.65219	1.52257	1.71427e-05	0.00212764	1.68686	2.81803	1.57522	0.0884285	0.235674	0.0593365
A_44_P504724	4.24587	4.49539	4.35739	3.75846	3.79156	4.93553	2.78299	2.58266	3.221	2.61802	0.00277291	0.0259913	4.36622	4.16185	2.80117	0.124994	0.67023	0.293188
A_44_P504298	5.99267	5.81963	6.04806	5.28766	5.46326	5.34199	5.64603	5.31871	5.45961	5.79129	0.00686063	0.0376215	5.95345	5.3643	5.55391	0.119159	0.0899	0.207403
A_44_P503918	2.02411	1.83731	1.98475	1.52498	1.47383	1.46973	1.84878	1.90228	2.15632	1.73248	0.00541157	0.0340407	1.94872	1.48951	1.90996	0.0984698	0.0307846	0.178877
A_44_P503868	9.41432	10.0135	9.95843	9.91731	10.2152	9.83232	10.4205	10.5185	10.6458	10.4594	0.00806356	0.0405675	9.79542	9.98827	10.5111	0.331186	0.201055	0.0984323
A_44_P503835	1.39506	1.35528	1.34407	2.70503	2.43985	2.06778	1.51651	1.36224	1.38817	1.33882	0.000251148	0.00814981	1.3648	2.40422	1.40144	0.0267975	0.320119	0.0793183
A_44_P503745	1.39487	1.37871	1.3797	2.4355	1.70919	2.04124	1.34403	1.36349	1.43906	1.3475	0.00468105	0.0320715	1.38442	2.06198	1.37352	0.00905651	0.3636	0.0445108
A_44_P503650	2.69325	2.06753	2.21407	1.54044	1.50935	1.24094	1.93014	1.34016	1.36215	1.29343	0.00834968	0.0410563	2.32495	1.43024	1.48147	0.327268	0.164682	0.300481
A_44_P503570	4.52481	4.97945	4.73116	5.44184	5.68645	5.94071	5.44972	5.05868	5.34314	5.45017	0.00326381	0.0278701	4.74514	5.68967	5.32543	0.227639	0.249453	0.184821
A_44_P503552	11.8793	12.0206	12.0165	11.4107	11.5544	11.2301	11.2525	11.5571	11.2858	11.2639	0.00108227	0.0165847	11.9721	11.3984	11.3398	0.0804407	0.162468	0.145493
A_44_P503395	3.63753	3.79178	3.87886	6.02813	5.5241	5.31264	3.14617	4.23287	4.54751	4.25754	0.00296857	0.0268533	3.76939	5.62162	4.04602	0.122211	0.367578	0.616679
A_44_P501898	5.95374	6.03497	6.26244	5.26569	5.11251	4.92478	5.05457	4.83796	4.81417	5.07619	6.58585e-05	0.00407252	6.08372	5.10099	4.94572	0.160021	0.170747	0.138791
A_44_P501410	6.85055	6.69216	6.61834	6.51237	6.70006	6.20051	7.8579	7.75796	7.19078	7.96188	0.00120454	0.0174897	6.72035	6.47098	7.69213	0.11864	0.252334	0.344447
A_44_P501305	8.89024	8.62537	8.87502	8.31208	8.2848	8.36957	8.41149	8.50008	8.73403	8.50865	0.00637994	0.0364866	8.79688	8.32215	8.53856	0.148725	0.0432709	0.137516
A_44_P501292	10.0978	10.1036	10.0427	10.6926	10.6621	10.5928	10.9821	11.0678	10.9951	11.0537	5.34997e-08	0.000133749	10.0813	10.6491	11.0247	0.0335988	0.0511484	0.042387
A_44_P501142	9.26197	8.96816	9.59536	9.91842	9.78041	9.88673	10.2007	9.84384	9.98338	9.96535	0.0051393	0.0332364	9.27516	9.86185	9.99831	0.313809	0.0722944	0.148465
A_44_P501005	1.49154	2.12731	1.46894	2.96166	2.67656	2.15619	1.45817	1.47917	1.48884	1.46551	0.00422672	0.0310123	1.69593	2.59813	1.47292	0.373757	0.40842	0.0137213
A_44_P500955	1.4604	1.42793	1.4145	1.31068	1.29671	1.37541	1.40575	1.43383	1.44548	1.39875	0.0055507	0.0343594	1.43428	1.3276	1.42095	0.0235966	0.0419907	0.0222997
A_44_P500907	12.5371	12.903	12.6278	12.434	12.3645	12.279	12.0722	12.264	12.1408	12.2257	0.00299968	0.0269164	12.6893	12.3592	12.1757	0.19052	0.0776627	0.0860445
A_44_P499479	5.95311	5.98119	5.89166	5.13848	5.29866	4.94282	5.33084	5.4449	5.46065	5.1568	0.000374365	0.00982645	5.94199	5.12665	5.3483	0.0457911	0.178217	0.140155
A_44_P499372	4.34607	3.56659	3.221	3.61135	3.97603	3.51311	4.73854	4.64928	4.81866	5.08276	0.00573281	0.0347623	3.71122	3.70016	4.82231	0.576308	0.243908	0.186908
A_44_P498795	13.5583	13.7168	13.8307	13.0515	12.1638	12.7805	12.7952	13.1956	12.945	13.0568	0.00685992	0.0376215	13.7019	12.6653	12.9982	0.136774	0.454902	0.169722
A_44_P498510	2.21757	1.97844	2.0928	1.53175	1.46909	1.4955	1.95741	2.00753	2.33642	1.83225	0.00370245	0.0293064	2.09627	1.49878	2.0334	0.119604	0.0314601	0.215041
A_44_P498185	1.57961	1.51742	1.55346	1.44478	1.44295	1.45376	1.51141	1.55499	1.58219	1.50369	0.00659967	0.0370174	1.55016	1.44716	1.53807	0.0312251	0.00578618	0.0370829
A_44_P498016	10.8755	10.7121	10.8411	10.6342	10.325	10.5213	10.4063	10.4275	10.2684	10.5388	0.00873882	0.0419503	10.8096	10.4935	10.4102	0.0861595	0.156443	0.111011
A_44_P497310	1.50043	1.47084	1.47941	1.37034	1.36362	1.45208	1.47111	1.48938	1.50098	1.47757	0.00898338	0.0423973	1.48356	1.39535	1.48476	0.0152222	0.0492512	0.0131973
A_44_P497124	10.7147	10.8453	10.7937	10.7814	10.8958	10.7907	10.5043	10.6458	10.5034	10.5558	0.00178962	0.0212785	10.7846	10.8226	10.5523	0.0657939	0.0635192	0.0669478
A_44_P497011	6.68784	7.43644	7.04054	5.0723	5.9055	5.57802	5.69896	5.60665	4.87927	4.51863	0.00349497	0.0286181	7.05494	5.51861	5.17588	0.37451	0.419765	0.571296
A_44_P496822	3.38092	2.40649	1.92912	4.99317	4.83247	4.9783	3.35344	4.06798	4.09547	4.47001	0.00209257	0.0228162	2.57218	4.93465	3.99673	0.739947	0.0887986	0.46642
A_44_P496783	2.85942	2.56569	2.23632	2.59994	2.61875	2.58617	1.50326	1.49452	1.66754	2.03345	0.00179834	0.0212785	2.55381	2.60162	1.67469	0.311717	0.0163564	0.252066
A_44_P496677	5.50859	5.63706	5.3844	5.11372	4.69358	4.51148	4.75475	4.86829	4.94117	5.12079	0.00673212	0.0373888	5.51001	4.77293	4.92125	0.126335	0.308859	0.153559
A_44_P496572	9.81433	9.81863	9.45747	9.71049	9.94271	9.93397	10.205	10.3273	10.179	10.2157	0.00361794	0.0290343	9.69681	9.86239	10.2317	0.207288	0.131619	0.0655326
A_44_P495578	5.62725	5.33299	5.35895	5.075	4.9586	4.86925	5.16092	5.36296	5.37508	5.33832	0.00534618	0.0338488	5.43973	4.96762	5.30932	0.162913	0.103171	0.100107
A_44_P495101	9.02132	9.12791	9.08455	9.14823	9.11068	9.13309	9.25756	9.16962	9.29982	9.3183	0.00642452	0.036542	9.07793	9.13067	9.26132	0.0536048	0.0188952	0.0662132
A_44_P494869	1.45064	1.57703	1.36196	2.44481	1.75168	2.22292	1.35184	1.35704	1.39602	1.36549	0.00325165	0.0278701	1.46321	2.1398	1.3676	0.108087	0.353961	0.0197651
A_44_P494828	4.39312	4.82173	4.58656	3.17057	2.19401	1.72134	2.72802	2.59028	1.27415	2.86783	0.00431624	0.0311738	4.60047	2.36198	2.36507	0.214645	0.739071	0.736053
A_44_P494820	2.89266	1.88363	2.33577	1.37798	1.33904	1.23864	1.40644	1.38915	1.44876	1.34687	0.00342381	0.0284187	2.37069	1.31856	1.39781	0.505423	0.0718913	0.0421903
A_44_P494696	12.3986	12.3095	12.134	12.2084	12.2455	12.2714	12.9845	12.7692	12.589	12.8456	0.00123886	0.0177269	12.2807	12.2418	12.7971	0.134646	0.0316566	0.164895
A_44_P494652	7.61992	7.71908	7.75907	7.66124	7.54396	7.7424	7.88774	7.9453	7.89875	7.93892	0.0026098	0.0251807	7.69936	7.6492	7.91768	0.0716419	0.0997681	0.0286877
A_44_P494396	9.01872	9.16017	9.04397	9.21855	9.44206	9.47099	9.75707	9.77548	9.57925	9.94802	0.000662233	0.0128051	9.07429	9.3772	9.76496	0.0754436	0.138156	0.150744
A_44_P494310	13.2895	13.4168	13.516	12.5324	12.5474	12.4523	12.6743	12.6743	12.472	12.558	1.06131e-05	0.00171742	13.4074	12.5107	12.5947	0.113568	0.0511591	0.0984288
A_44_P494221	3.44077	3.23281	3.35497	4.82561	4.57583	4.44059	3.54887	3.18777	4.15644	3.97129	0.00384681	0.0298163	3.34285	4.61401	3.71609	0.104507	0.195325	0.434403
A_44_P494183	3.97576	2.90342	3.78275	4.69978	4.75174	6.13975	3.3112	2.46851	3.74378	2.77	0.00978544	0.0441353	3.55397	5.19709	3.07337	0.571604	0.816781	0.566832
A_44_P494137	1.51874	2.10121	2.1312	3.47512	3.58714	2.81571	1.49687	2.31951	1.52662	2.36176	0.00719691	0.0383567	1.91705	3.29266	1.92619	0.345271	0.416828	0.479023
A_44_P494066	1.46006	1.43167	1.40766	1.30878	1.29305	1.36179	1.40341	1.43543	1.44975	1.38201	0.00584281	0.0350649	1.43313	1.32121	1.41765	0.0262316	0.0360164	0.0306589
A_44_P493990	2.08159	1.89491	2.03843	1.50696	1.43578	1.4671	1.89085	1.93634	2.20131	1.76125	0.00289272	0.0265555	2.00498	1.46995	1.94744	0.0977361	0.0356789	0.184788
A_44_P493924	10.6617	10.6175	10.7256	10.3075	10.2694	10.174	10.155	10.325	10.4399	10.1689	0.00201178	0.0223588	10.6682	10.2503	10.2722	0.0543344	0.0687462	0.13582
A_44_P493850	2.46824	2.21381	2.47938	1.9207	1.81131	1.5492	1.31093	1.34436	1.34612	1.28245	4.79817e-05	0.00342671	2.38714	1.7604	1.32096	0.150217	0.190908	0.0303528
A_44_P493463	1.37185	2.30364	2.36145	3.25823	3.3881	2.90515	1.63344	1.38256	1.35161	1.92147	0.0021103	0.0229096	2.01231	3.18383	1.57227	0.555408	0.249928	0.264806
A_44_P492879	5.8189	6.02435	5.87779	5.35971	4.89257	5.16633	5.31953	5.19881	5.40299	5.12273	0.00118679	0.0174089	5.90701	5.13954	5.26102	0.105794	0.234722	0.124599
A_44_P492533	7.36612	7.46324	7.62698	5.66693	5.63916	5.82875	6.20329	5.8248	6.1933	6.18338	4.07352e-06	0.00109672	7.48545	5.71162	6.1012	0.13184	0.10239	0.184441
A_44_P492094	1.3486	1.33654	1.36119	2.75435	2.85788	2.33975	2.28093	1.36323	1.64681	1.30732	0.00415699	0.0308775	1.34878	2.65066	1.64957	0.0123262	0.274189	0.446374
A_44_P492053	7.91549	8.08882	8.10653	7.85575	7.99463	7.92789	8.3157	8.23004	8.21132	8.36661	0.00203528	0.0224716	8.03695	7.92609	8.28092	0.105556	0.0694581	0.0729943
A_44_P492030	5.84276	6.04515	5.89633	5.3175	5.37072	5.02956	4.73195	5.33164	5.25287	4.73494	0.00447477	0.0315252	5.92808	5.23926	5.01285	0.104868	0.183548	0.324235
A_44_P492025	6.59002	8.53646	8.13993	4.61297	5.18569	5.00315	4.91432	4.81866	4.25539	4.42451	0.000572513	0.0120729	7.75547	4.93394	4.60322	1.0286	0.292567	0.314174
A_44_P491976	2.20792	1.95472	2.10529	1.5692	1.7006	1.50571	2.59967	2.63094	2.44052	2.23596	0.000324276	0.00907972	2.08931	1.59184	2.47677	0.127357	0.0993963	0.180901
A_44_P491942	5.73334	6.00793	6.2081	5.11766	5.14565	5.36075	5.31447	5.51127	5.43167	5.18096	0.00200347	0.0223459	5.98312	5.20802	5.35959	0.238351	0.133006	0.143929
A_44_P491621	8.50135	8.76143	8.87144	8.49906	8.60911	8.51878	8.32131	8.37717	8.2688	8.34277	0.00765246	0.0395548	8.71141	8.54232	8.32751	0.19005	0.058681	0.0454032
A_44_P491590	6.07333	6.036	5.84823	6.26942	6.21826	6.39179	6.44932	6.39121	6.39366	6.29987	0.00185028	0.0215292	5.98586	6.29316	6.38352	0.120636	0.0891653	0.0618859
A_44_P491578	1.23098	1.24032	1.23442	2.66507	2.77067	2.16065	1.21738	1.44175	1.24282	2.28675	0.00873162	0.0419503	1.23524	2.53213	1.54717	0.00472399	0.326012	0.50315
A_44_P490954	7.92048	8.15992	7.98516	7.98581	8.22602	8.4791	8.62019	8.55472	8.63013	8.62537	0.00362602	0.0290343	8.02186	8.23031	8.6076	0.123868	0.246673	0.0354872
A_44_P490473	1.57518	1.5338	1.54175	1.42679	1.42356	1.49236	1.54258	1.56274	1.60467	1.54255	0.00377167	0.0295586	1.55024	1.44757	1.56313	0.0219573	0.0388248	0.0292777
A_44_P490253	8.58897	8.38697	8.67705	8.4663	8.44432	8.3651	9.208	9.07906	8.91412	9.15804	0.000319575	0.00899987	8.551	8.42524	9.0898	0.148722	0.0532316	0.128589
A_44_P490235	8.88778	8.89891	9.31584	8.48377	8.44516	8.6035	9.59665	9.41894	9.0201	9.4778	0.00349338	0.0286181	9.03418	8.51081	9.37838	0.243994	0.0825576	0.250025
A_44_P490206	8.27882	8.29543	8.30857	8.65852	8.50079	8.85595	8.81207	8.79879	8.90451	8.75831	0.000894168	0.0148643	8.29427	8.67175	8.81842	0.0149051	0.177946	0.0617778
A_44_P490147	10.5684	10.4989	10.8199	10.2995	10.2234	10.3663	10.2823	10.3041	10.3541	10.2433	0.00681833	0.0375459	10.629	10.2964	10.2959	0.168878	0.0715242	0.0461932
A_44_P490107	7.21647	7.13805	6.92582	6.6982	6.56071	6.63443	7.24145	7.17514	7.06866	7.25808	0.000572161	0.0120729	7.09345	6.63111	7.18583	0.150375	0.0688019	0.0859381
A_44_P489852	6.80813	7.03213	6.6151	6.62312	6.60346	6.25133	7.79972	7.7393	7.08136	7.54257	0.0032385	0.0278085	6.81845	6.49264	7.54074	0.208708	0.209207	0.325336
A_44_P489811	3.59688	3.87041	3.96046	4.31184	4.66237	4.20805	3.48808	3.82187	3.29513	3.59867	0.00425277	0.0310219	3.80925	4.39409	3.55094	0.189348	0.238065	0.219903
A_44_P489793	12.4265	12.3108	12.2942	12.4945	12.4741	12.4087	12.8086	12.6216	12.5698	12.6134	0.00485942	0.0325068	12.3438	12.4591	12.6533	0.0720388	0.044793	0.105966
A_44_P489782	6.24479	6.41905	6.08455	5.31903	5.41238	5.5578	6.58102	6.60395	6.25907	6.36301	0.000156218	0.00655592	6.24946	5.42973	6.45176	0.1673	0.120327	0.168199
A_44_P489569	4.61246	4.82416	4.75852	1.46717	1.60279	1.69158	5.05526	4.68233	4.37652	4.99158	5.11098e-07	0.000440953	4.73172	1.58718	4.77642	0.108367	0.113017	0.31242
A_44_P489512	11.0373	11.0192	11.0416	12.0712	12.1995	12.0259	12.0926	11.948	11.8714	12.1196	2.89165e-06	0.000887788	11.0327	12.0989	12.0079	0.0118599	0.0900787	0.118143
A_44_P489379	1.52076	1.49027	1.49716	1.38561	1.37763	1.46282	1.48815	1.5085	1.52685	1.49602	0.00610403	0.0356634	1.50273	1.40869	1.50488	0.0159908	0.0470466	0.0168708
A_44_P488637	9.65285	9.65738	9.73344	10.306	10.2011	10.0404	10.24	9.92676	10.3265	10.1328	0.00395682	0.0302245	9.68122	10.1825	10.1565	0.04528	0.133747	0.17245
A_44_P488355	9.53083	9.60295	9.65083	8.89369	8.9533	8.69282	9.1089	9.13828	9.24776	8.943	0.000272901	0.00840816	9.59487	8.8466	9.10948	0.0604096	0.136471	0.126047
A_44_P488312	5.50368	5.68988	5.51192	6.3998	6.54786	5.80588	5.24776	5.57356	5.50236	5.39494	0.00656016	0.0369047	5.56849	6.25118	5.42966	0.105202	0.392682	0.141755
A_44_P488185	7.02391	7.32668	7.29372	6.62098	6.37509	6.11932	6.43308	6.50147	6.52691	6.57569	0.000836771	0.0143003	7.21477	6.3718	6.50929	0.166112	0.250843	0.0594105
A_44_P488116	5.10468	5.07204	4.91342	6.54233	6.46342	6.1741	4.85427	4.91252	5.28141	5.4998	0.000271199	0.00840816	5.03005	6.39328	5.137	0.102314	0.193873	0.30703
A_44_P487798	7.9303	8.17961	8.23986	7.25995	7.14196	7.10642	7.63934	7.453	7.72088	7.42766	0.000185434	0.00709502	8.11659	7.16944	7.56022	0.164117	0.0803659	0.142757
A_44_P487579	3.10122	1.55397	2.96196	2.71291	1.62034	2.64565	4.27828	4.37838	3.92847	4.8353	0.00562774	0.0345715	2.53905	2.3263	4.35511	0.855942	0.612301	0.373742
A_44_P487425	3.32498	3.63776	3.19773	1.79603	2.16493	1.93126	1.75651	1.81399	2.04189	2.40268	0.000259557	0.00828149	3.38683	1.96407	2.00377	0.226439	0.186629	0.293109
A_44_P487300	8.31657	8.3424	8.2058	8.80891	8.80159	8.18124	9.34413	9.5676	8.89024	9.39494	0.00458926	0.0318323	8.28826	8.59725	9.29923	0.0725679	0.360292	0.288945
A_44_P487112	8.29371	8.62906	8.41398	6.89174	7.39851	7.45726	7.95785	7.77223	8.48348	7.58485	0.00716519	0.038299	8.44558	7.24917	7.9496	0.169894	0.310933	0.387127
A_44_P487073	11.218	11.2245	10.9174	11.6079	11.584	11.6554	11.5149	11.552	11.4834	11.4897	0.000990983	0.0157854	11.12	11.6158	11.51	0.17546	0.0363527	0.0311042
A_44_P486312	5.83873	6.16661	6.51958	5.27904	5.59355	5.34846	6.16047	6.38691	6.27149	5.90139	0.00779719	0.0398852	6.17497	5.40701	6.18006	0.340499	0.165229	0.207517
A_44_P486206	4.00769	4.52063	4.2646	3.39157	3.16232	3.76834	5.77515	4.85795	4.50346	5.40809	0.00387292	0.0299364	4.26431	3.44074	5.13616	0.25647	0.305989	0.565676
A_44_P485786	2.62731	2.5423	2.6704	2.20539	1.66585	1.76525	1.50037	1.51341	1.64542	1.50918	0.000185474	0.00709502	2.61334	1.87883	1.54209	0.0651855	0.287145	0.0691002
A_44_P485684	3.67049	3.72112	3.40026	4.30273	4.04876	4.04876	3.89015	4.0343	4.13244	3.81846	0.00923203	0.0429303	3.59729	4.13342	3.96884	0.172503	0.146629	0.141249
A_44_P485440	1.58049	1.49495	1.52532	2.04257	1.83058	2.15201	1.55658	1.56436	1.70935	1.48476	0.00178792	0.0212785	1.53359	2.00839	1.57876	0.043363	0.163416	0.0941431
A_44_P485409	7.42261	7.62589	7.92862	7.41329	6.99642	6.98847	8.19267	8.29058	7.81135	8.22115	0.0027286	0.0258211	7.65904	7.13273	8.12894	0.254625	0.243009	0.215683
A_44_P485198	1.51846	1.48625	1.4789	1.36227	1.35659	1.42915	1.46444	1.49267	1.51867	1.45884	0.00452913	0.0316586	1.49454	1.38267	1.48366	0.0210377	0.040354	0.0276449
A_44_P485094	7.1332	7.89493	7.48259	6.78084	7.18718	7.19623	6.40741	6.73054	6.34701	6.63839	0.00623018	0.0359591	7.50357	7.05475	6.53084	0.381297	0.237257	0.183011
A_44_P485051	4.6014	3.4108	4.1857	2.21532	1.51811	1.59955	1.52522	1.4286	1.21916	1.49814	0.000116031	0.00567189	4.06597	1.77766	1.41778	0.604265	0.381206	0.138524
A_44_P485029	1.49541	1.44865	1.49544	2.2015	1.8839	1.85904	1.45281	1.48878	1.50746	1.43378	0.000708476	0.0131926	1.47983	1.98148	1.47071	0.0270038	0.190948	0.0334731
A_44_P484806	9.12106	9.00903	9.02933	9.23571	9.13563	9.33629	9.35775	9.25666	9.41381	9.29723	0.00644317	0.036597	9.05314	9.23588	9.33137	0.0596873	0.100332	0.0688941
A_44_P484393	7.74937	7.69482	7.92173	6.89754	7.32513	7.06758	7.02891	6.52234	6.84787	6.86729	0.000873323	0.0146531	7.78864	7.09675	6.8166	0.118442	0.215283	0.212298
A_44_P484359	1.53703	1.50452	1.51046	1.39582	1.39089	1.46914	1.50173	1.52326	1.5483	1.50863	0.00438962	0.0313344	1.51733	1.41862	1.52048	0.0173113	0.0438249	0.0206031
A_44_P483728	12.4349	12.4665	12.4678	12.2463	12.2887	12.1427	12.2041	12.2981	12.1304	12.1502	0.00253089	0.0248644	12.4564	12.2259	12.1957	0.0186523	0.0751033	0.0750255
A_44_P483341	3.83155	3.66088	3.29183	2.46531	2.77857	2.86826	3.16395	3.44573	3.72668	3.63052	0.00535518	0.0338568	3.59475	2.70405	3.49172	0.275872	0.21156	0.247671
A_44_P483259	6.79349	7.10855	6.94897	6.47001	6.66306	6.58056	7.7822	7.69434	7.61843	7.86042	1.15675e-05	0.00177571	6.95034	6.57121	7.73884	0.157536	0.0968633	0.105106
A_44_P483013	11.1173	10.8819	11.1222	11.0956	11.0935	11.1573	11.3571	11.3168	11.2384	11.4297	0.00919314	0.0428629	11.0404	11.1155	11.3355	0.137345	0.0362647	0.079842
A_44_P482753	2.50224	2.884	2.94161	3.8673	3.76249	3.65598	3.29513	3.44616	3.33668	3.09086	0.000632205	0.0125816	2.77595	3.76192	3.29221	0.238783	0.105659	0.148579
A_44_P482710	1.41823	1.40046	1.41795	2.89723	3.61719	2.96064	1.38452	2.19616	1.40969	1.37744	0.000657879	0.0128018	1.41221	3.15835	1.59195	0.0101804	0.398626	0.403044
A_44_P482519	6.35736	6.17381	6.0543	5.08012	5.48409	4.9336	4.61809	5.06306	4.58176	4.67459	0.00019676	0.00728466	6.19516	5.16594	4.73438	0.152658	0.285102	0.222426
A_44_P482512	9.16107	9.13563	9.11805	8.76718	8.91626	8.61872	8.8732	8.75261	8.72117	8.94993	0.00711672	0.0381114	9.13825	8.76739	8.82423	0.0216269	0.14877	0.106377
A_44_P482476	10.0701	10.1659	10.0035	10.7054	11.1695	11.1115	10.4788	10.3849	10.2837	10.4419	0.000455799	0.0108271	10.0798	10.9955	10.3973	0.081644	0.25289	0.0850425
A_44_P481892	7.24145	7.23227	7.17744	8.95364	8.27903	8.73516	7.94505	8.31822	7.35023	7.57555	0.00349631	0.0286181	7.21706	8.65594	7.79727	0.0346125	0.344207	0.42514
A_44_P481825	3.90662	4.82761	6.08674	1.73694	3.03317	2.81203	2.35596	3.10635	1.41146	1.89582	0.00826686	0.0408557	4.94032	2.52738	2.1924	1.09442	0.69341	0.721085
A_44_P481160	1.23846	1.24043	1.23953	2.40116	1.56694	1.91462	1.23946	1.24878	1.22362	1.23549	0.00702972	0.0379368	1.23947	1.96091	1.23684	0.000983539	0.41903	0.0104236
A_44_P480858	2.23105	2.2405	2.91428	1.26281	1.40738	1.19842	2.12974	1.25467	1.2741	1.54488	0.00942129	0.0434601	2.46194	1.28954	1.55085	0.39176	0.10701	0.408027
A_44_P480817	7.643	7.81742	7.91669	8.50664	8.64703	8.52936	8.30075	8.43936	8.29543	8.54029	0.000171557	0.00693671	7.79237	8.56101	8.39396	0.138552	0.0753558	0.118138
A_44_P480801	11.9694	12.0858	12.1169	11.5832	11.7651	11.6742	12.1132	12.1931	12.0665	12.0975	0.000228623	0.00775368	12.0574	11.6742	12.1176	0.0777461	0.0909155	0.0539509
A_44_P480786	11.8119	11.768	11.9617	11.684	11.7414	11.5922	11.4889	11.5086	11.5693	11.5282	0.00182756	0.0214646	11.8472	11.6725	11.5237	0.101586	0.0752504	0.0343512
A_44_P480771	9.23571	9.32155	9.34413	9.46523	9.88732	9.45915	10.0652	10.1002	10.1531	9.88075	0.0011667	0.0172152	9.30046	9.6039	10.0498	0.0571995	0.245465	0.118359
A_44_P480696	5.48024	5.53981	5.13012	3.98745	5.22972	4.65635	3.76517	3.59207	3.82187	4.07412	0.00290399	0.0265595	5.38339	4.62451	3.81331	0.22135	0.621746	0.199465
A_44_P480623	6.41863	6.38647	6.57308	6.82821	6.59323	7.01839	7.12408	6.8411	7.24718	7.14084	0.00571603	0.0347134	6.45939	6.81328	7.0883	0.0997575	0.212971	0.173582
A_44_P480573	6.1054	6.65457	6.202	6.41242	6.36831	6.90853	5.2398	4.83501	5.83629	4.7049	0.00476667	0.032307	6.32065	6.56308	5.154	0.293183	0.299974	0.508699
A_44_P480533	8.9754	8.98312	8.78673	8.89994	8.78808	8.64466	9.19332	9.31494	9.21078	9.36251	0.0011366	0.0170254	8.91508	8.77756	9.27039	0.111227	0.127965	0.0815786
A_44_P480472	3.74323	4.00292	3.67158	6.60584	5.47956	6.25408	4.95493	5.20254	4.19386	4.81522	0.000951456	0.015386	3.80591	6.11316	4.79164	0.174336	0.576216	0.429495
A_44_P480463	2.74424	2.27853	3.2663	3.83409	3.86869	4.24133	4.36255	4.64239	3.69838	4.63544	0.00422664	0.0310123	2.76302	3.98137	4.33469	0.494152	0.225796	0.443773
A_44_P480353	3.68189	3.29465	3.5252	3.01041	3.04426	3.31976	4.36045	4.46364	4.63756	4.47696	2.24038e-05	0.0024337	3.50058	3.12481	4.48465	0.19479	0.169676	0.114466
A_44_P480240	8.34883	8.43625	8.21497	8.84054	8.83621	8.65144	8.43197	8.51362	8.48537	8.55297	0.00150332	0.0195087	8.33335	8.77606	8.49598	0.111449	0.107952	0.0508876
A_44_P480030	2.24829	1.96156	2.0466	4.5301	4.62113	4.57085	1.95606	2.72528	2.88429	1.87001	8.72727e-05	0.00475786	2.08548	4.57403	2.35891	0.147267	0.0455948	0.520115
A_44_P479917	6.29987	6.30295	6.19062	5.85648	5.57879	5.76602	6.2974	6.12152	6.34152	6.22982	0.000552522	0.0119668	6.26448	5.73376	6.24757	0.063984	0.141628	0.0957685
A_44_P479305	4.74217	4.73754	4.23963	6.01143	5.5402	5.36692	5.36043	5.70696	5.45676	5.36394	0.00287456	0.0264623	4.57311	5.63952	5.47202	0.288819	0.333535	0.162854
A_44_P479283	3.0344	3.11608	2.93558	2.37666	2.49524	2.16864	2.72233	2.65075	2.66825	3.18943	0.00997757	0.04452	3.02869	2.34685	2.80769	0.0903886	0.165324	0.256309
A_44_P479239	1.51191	1.48106	1.47356	1.35821	1.35172	1.42601	1.45939	1.48728	1.51207	1.45389	0.00481568	0.0323939	1.48884	1.37865	1.47816	0.0203266	0.0411447	0.0269238
A_44_P478919	9.21367	9.20402	9.30866	9.92503	9.80579	9.6889	9.89932	9.9242	10.0368	9.48856	0.00543394	0.0340839	9.24211	9.80657	9.83723	0.0578307	0.118069	0.240022
A_44_P478190	1.58694	1.5412	1.55281	1.43525	1.43253	1.49567	1.55593	1.57502	1.62063	1.55184	0.00309213	0.0272743	1.56031	1.45448	1.57585	0.023776	0.0356949	0.0315112
A_44_P478114	4.36974	4.70451	4.56666	2.63314	2.2027	2.40974	3.7537	3.38133	4.12491	3.48833	6.88116e-05	0.00416679	4.54697	2.41519	3.68707	0.168256	0.215272	0.33122
A_44_P477954	6.42161	6.1977	5.96783	5.66653	5.79516	5.74396	7.412	7.31613	6.5384	7.38943	0.00115856	0.0171967	6.19571	5.73522	7.16399	0.226897	0.0647567	0.41906
A_44_P477903	7.97383	7.69024	8.10027	7.31349	7.29885	7.41864	7.15401	7.03488	7.5773	7.33988	0.00753012	0.0392453	7.92145	7.34366	7.27652	0.209975	0.0653468	0.236558
A_44_P477871	3.28894	2.94344	3.21985	4.39435	5.59417	5.75264	3.49822	2.87973	3.03708	3.709	0.00158092	0.0200724	3.15074	5.24705	3.28101	0.18282	0.742701	0.387679
A_44_P477827	3.6886	4.55298	4.24343	5.04526	5.30497	4.77995	5.59182	5.52807	5.298	5.66015	0.00155291	0.0198551	4.16167	5.04339	5.51951	0.437951	0.262511	0.157214
A_44_P477819	6.44415	6.64436	7.07263	8.58868	9.04597	9.78149	8.88072	8.9821	8.92752	8.76718	0.000145028	0.00644158	6.72038	9.13871	8.88938	0.321064	0.601789	0.0913969
A_44_P477768	7.9839	7.81014	7.7992	8.38127	8.47149	8.18615	8.11509	8.12811	7.98489	8.26007	0.00549738	0.0341755	7.86441	8.3463	8.12204	0.103623	0.145852	0.11247
A_44_P477007	6.73037	6.46523	6.72083	6.36659	6.02714	6.12561	6.59507	6.88409	6.7103	6.73469	0.00385069	0.0298163	6.63881	6.17311	6.73104	0.150398	0.174641	0.118823
A_44_P476948	3.43947	3.15105	3.6278	2.58894	2.35332	2.70788	3.11203	3.40806	3.06366	3.36217	0.00233687	0.0240319	3.40611	2.55005	3.23648	0.240123	0.180452	0.173774
A_44_P476225	4.16293	3.99922	3.96497	3.10122	3.19079	3.33668	3.86194	3.58951	3.75497	4.04345	0.000676169	0.0128951	4.04237	3.20956	3.81247	0.105797	0.118847	0.190451
A_44_P476180	9.05331	9.13664	8.9036	9.20834	9.15717	8.62671	9.94953	10.1188	9.59612	10.0007	0.00183694	0.021474	9.03118	8.99741	9.91629	0.118087	0.32205	0.224908
A_44_P475418	8.68343	8.55547	8.68858	8.07268	7.89466	7.55413	8.22364	8.19404	8.24055	8.34163	0.00113733	0.0170254	8.64249	7.84049	8.24997	0.0754113	0.263488	0.0640597
A_44_P474755	15.2077	15.2977	15.2253	15.0227	15.0925	15.1725	14.8951	15.0144	14.9725	14.8482	0.00174106	0.0209599	15.2436	15.0959	14.9325	0.0476963	0.0749809	0.0748783
A_44_P474722	5.6396	5.29042	5.50427	2.17002	3.58296	3.14598	4.51689	3.28206	4.58803	4.50584	0.00327912	0.0279092	5.4781	2.96632	4.22321	0.176058	0.723402	0.628486
A_44_P474165	11.0366	11.1079	11.2876	10.9394	10.8923	11.0631	10.7356	10.9222	10.8021	10.795	0.00953349	0.0437087	11.1441	10.965	10.8137	0.129321	0.0882182	0.0782338
A_44_P473449	10.3019	10.255	10.3225	10.1164	10.1075	9.80619	10.6585	10.9598	10.4599	10.6676	0.00311154	0.0272872	10.2931	10.01	10.6864	0.0345911	0.176588	0.205883
A_44_P473448	1.53466	1.50186	1.51574	1.41426	1.41018	1.46487	1.50511	1.53028	1.54151	1.49855	0.00254263	0.0248999	1.51742	1.42977	1.51886	0.0164672	0.0304624	0.0203727
A_44_P473389	7.21094	7.14022	7.21014	8.16345	8.08345	8.44432	7.87076	7.78817	7.50788	7.62139	0.000192271	0.00718956	7.1871	8.23041	7.69705	0.0406029	0.189524	0.163286
A_44_P473348	1.58219	1.52827	1.55056	1.4417	1.44094	1.47217	1.52923	1.56455	1.59078	1.52013	0.00353162	0.0287364	1.55367	1.4516	1.55117	0.0270977	0.0178171	0.0326207
A_44_P473329	3.48016	3.28604	3.49035	1.29906	1.94207	1.30439	1.33084	1.32219	1.36635	1.93041	8.10319e-05	0.00455967	3.41885	1.51518	1.48745	0.115129	0.369713	0.295926
A_44_P472583	6.24724	6.11848	6.00913	5.1747	4.99524	4.8313	7.12309	7.08342	6.32561	7.06829	0.000137016	0.00624421	6.12495	5.00041	6.9001	0.119186	0.17176	0.383691
A_44_P471848	7.16192	7.18718	7.21388	6.9405	6.82152	6.69325	6.93333	6.94174	7.10085	7.04948	0.00379603	0.029644	7.18766	6.81842	7.00635	0.0259841	0.123653	0.082255
A_44_P471819	5.9597	6.10019	6.06058	6.34898	6.19146	6.68857	6.64232	6.71503	6.46648	6.63406	0.00609547	0.0356634	6.04016	6.40967	6.61447	0.0724361	0.254048	0.105156
A_44_P471769	3.1422	3.14651	2.61907	1.91871	1.52646	1.88561	3.21554	2.81233	3.29148	2.88057	0.000636049	0.01262	2.96926	1.77693	3.04998	0.303284	0.217543	0.238684
A_44_P471270	7.01098	7.07616	6.56348	6.68047	6.61473	6.37152	8.18375	8.12024	7.20777	7.97153	0.00337836	0.0282742	6.88354	6.55557	7.87082	0.279091	0.162751	0.450896
A_44_P471237	3.01341	3.18443	3.1581	1.68249	1.68239	1.66882	2.79955	3.13883	2.26993	2.0266	0.0033827	0.0282845	3.11865	1.6779	2.55873	0.092084	0.00786032	0.503676
A_44_P471201	4.25704	3.40503	3.87903	6.70034	7.15001	5.53334	6.95221	7.25893	6.22442	6.90568	0.000602946	0.0122979	3.84703	6.46123	6.83531	0.426909	0.834438	0.436369
A_44_P471166	4.9696	4.85579	4.6799	5.65016	5.3078	5.50519	5.38978	5.39137	5.55529	5.4267	0.000726868	0.0133335	4.8351	5.48772	5.44078	0.145953	0.17185	0.0782167
A_44_P471070	1.47199	1.43823	1.80421	3.08119	2.86783	2.37747	1.88107	2.26964	1.45884	2.18083	0.00723463	0.0384296	1.57148	2.7755	1.9476	0.20226	0.360832	0.365798
A_44_P470892	14.4113	14.5445	14.5787	14.5232	14.5331	14.6927	14.9044	14.8898	14.7415	14.7349	0.00717853	0.0383064	14.5115	14.583	14.8177	0.0884451	0.0951506	0.0919534
A_44_P470884	4.11029	4.99158	4.64884	1.38398	1.37089	1.76098	1.6815	1.46482	3.39706	1.41167	0.0015811	0.0200724	4.58357	1.50528	1.98876	0.444255	0.221534	0.946093
A_44_P470794	5.60106	5.61953	5.23636	4.29703	4.29246	4.17044	6.42161	5.30974	5.98092	6.43103	0.00115686	0.017186	5.48565	4.25331	6.03582	0.216088	0.0718063	0.527645
A_44_P470772	3.86066	3.9094	3.8065	4.88608	5.0957	4.63022	4.1437	4.25285	3.67746	4.27391	0.0019417	0.0220313	3.85886	4.87067	4.08698	0.0514734	0.233121	0.278912
A_44_P470528	9.10171	8.98654	8.88355	9.90795	9.31906	9.6365	9.71564	9.54124	9.86487	9.91941	0.00398672	0.0302679	8.9906	9.62117	9.76029	0.109133	0.294746	0.169539
A_44_P470505	5.38407	5.46751	5.10734	5.65202	5.56194	5.66045	5.71921	6.0641	5.81806	5.91527	0.0041698	0.0309211	5.31964	5.6248	5.87916	0.188528	0.0546029	0.146996
A_44_P470043	2.39084	2.53037	2.36302	3.24238	2.67803	3.28983	3.78163	3.09111	3.81644	3.80983	0.00380156	0.02966	2.42807	3.07008	3.62475	0.0896733	0.340352	0.356082
A_44_P469554	1.65753	1.55009	1.55866	2.96556	2.28093	2.655	1.52548	1.70545	1.72659	2.27138	0.00578433	0.0348934	1.58876	2.63383	1.80722	0.059712	0.342804	0.322323
A_44_P469531	4.46587	5.08561	5.37106	2.71189	3.52561	2.67133	2.97568	2.65104	1.44384	1.3626	0.00201679	0.0223588	4.97418	2.96961	2.10829	0.462765	0.48194	0.825526
A_44_P469527	1.26469	1.27212	1.26965	2.05369	1.90738	2.28435	1.26815	1.28356	1.25373	1.25883	2.72572e-05	0.00264868	1.26882	2.08181	1.26607	0.00378839	0.190053	0.0131013
A_44_P469357	11.4256	11.3168	11.1942	11.4849	11.5201	11.6261	11.6205	11.5079	11.5577	11.6044	0.00867413	0.0418095	11.3122	11.5437	11.5726	0.115749	0.073487	0.0507204
A_44_P469079	1.19851	1.20971	1.20375	2.68652	2.99892	5.31723	1.36958	1.21705	1.1909	1.1937	0.00771314	0.0396724	1.20399	3.66756	1.24281	0.0056021	1.43717	0.0853228
A_44_P469011	9.62506	9.66874	9.80673	10.2488	10.3671	10.4914	10.5079	10.2563	10.5474	10.6396	0.000306277	0.00885777	9.70017	10.3691	10.4878	0.0948246	0.12134	0.163918
A_44_P468949	8.14651	8.06374	8.09264	8.48973	8.29869	8.61844	8.44882	8.33393	8.61611	8.5103	0.00775345	0.0397463	8.10096	8.46895	8.47729	0.0420082	0.160887	0.11793
A_44_P468746	7.61881	7.11029	8.10533	9.39535	9.09091	8.96653	9.05812	8.81469	8.31594	9.10983	0.0033867	0.0283033	7.61148	9.15093	8.82464	0.497561	0.220623	0.362731
A_44_P468540	5.08302	5.28341	5.08224	6.11323	6.00253	6.19978	5.89443	5.80588	6.12152	5.58985	0.00049818	0.0114112	5.14956	6.10518	5.85292	0.115917	0.0988708	0.220064
A_44_P468519	5.01687	5.05526	4.83368	4.18185	4.40031	4.27006	5.02169	5.13527	5.1158	5.10513	2.14423e-05	0.00238558	4.9686	4.28407	5.09447	0.11841	0.109901	0.0501012
A_44_P468468	9.92341	10.1145	10.47	11.3101	11.9331	11.2706	11.0751	10.9943	10.5093	10.9839	0.00299065	0.0268733	10.1693	11.5046	10.8906	0.27739	0.371626	0.257495
A_44_P468360	8.64826	9.78179	9.15938	6.52542	6.58221	6.67351	6.92362	8.37081	7.78132	7.66124	0.00111003	0.0167751	9.19648	6.59371	7.68425	0.567676	0.0747089	0.594386
A_44_P468239	6.58958	6.73748	6.82698	5.67385	5.99867	5.44422	5.75698	5.76824	6.26244	5.50163	0.00384249	0.0298163	6.71801	5.70558	5.82232	0.119892	0.278583	0.318194
A_44_P467856	4.31068	4.34708	4.3344	4.41135	4.62384	4.40387	4.76523	4.65947	4.95989	4.58555	0.00974068	0.0440578	4.33072	4.47969	4.74254	0.0184777	0.124899	0.162585
A_44_P467237	6.79946	6.8144	6.94127	6.25004	6.11456	5.81486	6.11238	6.30252	6.35991	6.31391	0.000709336	0.0131926	6.85171	6.05982	6.27218	0.0779189	0.222693	0.109381
A_44_P466845	4.25996	3.89808	3.95139	5.11978	4.80481	5.04481	4.17384	4.27219	3.93592	4.3996	0.000853515	0.0144248	4.03648	4.9898	4.19539	0.195371	0.164533	0.196121
A_44_P466517	6.19413	6.08886	5.90139	5.47302	5.42136	5.55507	6.99092	7.01063	6.57308	7.03673	3.39148e-05	0.00288111	6.06146	5.48315	6.90284	0.148284	0.067429	0.22064
A_44_P466474	9.87353	9.65831	9.84165	9.86487	10.1935	10.0199	10.5518	10.1417	10.3908	10.5426	0.00497812	0.0328001	9.79116	10.0261	10.4067	0.116155	0.164408	0.191512
A_44_P466271	9.18967	9.08913	9.5092	10.3983	10.1335	10.3246	9.98668	10.2326	9.59933	10.1478	0.002486	0.0246837	9.26266	10.2854	9.99161	0.21934	0.13668	0.280713
A_44_P466041	5.6442	5.74885	5.7043	6.42317	5.99286	6.1615	6.05817	6.06178	6.09783	6.04178	0.00372194	0.0293776	5.69912	6.19251	6.06489	0.0525194	0.216825	0.0236226
A_44_P465608	7.55468	7.51318	7.60116	7.51799	7.66124	7.56826	7.13805	7.28319	7.38584	7.02533	0.00519935	0.0334312	7.55634	7.5825	7.2081	0.0440131	0.0726765	0.158684
A_44_P464436	1.77427	1.61903	1.82715	3.60027	2.53904	3.00634	1.65151	1.72038	1.8592	1.92887	0.00150384	0.0195087	1.74015	3.04855	1.78999	0.108174	0.531874	0.126624
A_44_P464221	6.75138	6.53139	6.62976	6.40273	6.32652	6.18878	7.45795	7.47777	6.92582	7.43674	0.000599703	0.012294	6.63751	6.30601	7.32457	0.1102	0.10844	0.266362
A_44_P464196	8.33154	9.01171	8.77101	7.87117	8.66311	8.20036	7.52821	7.7085	7.45093	7.30451	0.00338966	0.0283145	8.70475	8.24488	7.49804	0.344891	0.397843	0.168204
A_44_P464176	5.36274	5.38547	5.2871	6.35236	6.24286	5.96628	5.80053	5.67426	5.43489	5.74564	0.000787759	0.01382	5.3451	6.18717	5.66383	0.0515043	0.198975	0.161141
A_44_P463891	6.9099	6.64667	6.78274	7.83038	7.78639	7.09081	7.49385	7.85661	7.63733	7.55728	0.00666077	0.0372051	6.77977	7.56919	7.63627	0.131639	0.414872	0.158193
A_44_P463871	1.54742	1.51395	1.51874	1.40112	1.39782	1.47278	1.50834	1.53059	1.56536	1.51473	0.00442239	0.0314341	1.52671	1.42391	1.52976	0.0181004	0.0423592	0.0255135
A_44_P463831	3.74402	3.48178	3.74184	4.69205	4.7684	4.59265	3.28894	3.72581	4.17126	3.3112	0.00367503	0.0292066	3.65588	4.68437	3.6243	0.150782	0.0881242	0.416321
A_44_P463749	7.25966	7.35955	7.80598	8.68198	8.61385	9.03467	9.0858	9.01981	9.2941	8.09128	0.00540248	0.0340329	7.47506	8.77684	8.87275	0.2909	0.225875	0.533931
A_44_P463745	6.31391	6.79233	6.37964	7.27747	7.93614	7.2764	7.57188	7.80292	7.35489	7.6441	0.00261066	0.0251807	6.49529	7.49667	7.59345	0.259331	0.380593	0.186029
A_44_P463313	7.74715	8.83247	8.88072	5.60267	5.88097	5.80331	6.15165	5.54755	5.91875	5.80658	7.2115e-05	0.00423679	8.48678	5.76231	5.85613	0.640988	0.143609	0.250954
A_44_P463309	6.16004	7.34484	7.38105	4.4194	4.3419	4.80741	4.83468	4.81702	4.70782	4.44621	0.000248179	0.00813321	6.96198	4.5229	4.70143	0.694735	0.249419	0.179162
A_44_P463262	5.60908	5.50663	5.76916	6.10316	6.27149	6.47475	6.3356	5.93722	6.26475	6.24266	0.00370408	0.0293064	5.62829	6.28314	6.19506	0.132316	0.186071	0.176406
A_44_P462505	1.543	1.51157	1.50391	1.38555	1.37867	1.44507	1.4876	1.51986	1.55565	1.48193	0.00423385	0.0310123	1.51949	1.4031	1.51126	0.0207162	0.0365139	0.0339803
A_44_P462326	7.51097	7.63634	7.39386	8.27638	7.96384	8.32612	8.14179	7.8146	8.15285	8.05544	0.00299138	0.0268733	7.51372	8.18878	8.04117	0.121266	0.196386	0.157198
A_44_P462153	1.16103	1.16271	1.16113	1.77274	1.48442	1.67456	1.16281	1.16485	1.16036	1.16301	0.000151809	0.00651142	1.16162	1.64391	1.16276	0.000943004	0.146585	0.00184073
A_44_P461993	1.53538	1.50243	1.51635	1.4145	1.41029	1.46585	1.50602	1.53126	1.54224	1.49993	0.00255065	0.0249121	1.51805	1.43022	1.51986	0.0165377	0.0309344	0.0201644
A_44_P461952	1.35155	2.1212	1.92887	3.18812	3.27217	3.64455	1.3443	1.8839	1.3344	1.42806	0.000216708	0.00760074	1.80054	3.36828	1.49766	0.400548	0.242922	0.260897
A_44_P461857	6.4642	6.75851	6.6472	5.33032	5.43917	5.52908	5.19294	5.54584	5.39325	5.24408	1.43141e-05	0.00191761	6.6233	5.43286	5.34403	0.148604	0.0995291	0.159132
A_44_P461731	2.21381	1.95285	2.07278	1.5842	1.52166	1.51078	1.94229	2.00562	2.35206	1.83058	0.00812633	0.0406665	2.07981	1.53888	2.03264	0.130622	0.0396206	0.224904
A_44_P461544	6.05357	6.43592	6.56053	2.83071	1.98985	3.16714	3.05324	2.81032	3.6613	2.20585	8.7974e-05	0.00476639	6.35001	2.66257	2.93268	0.264171	0.606391	0.602406
A_44_P461451	6.02635	6.11113	6.29987	6.75719	6.86497	6.80214	6.76396	6.89206	7.06913	6.92918	0.000123606	0.0058148	6.14578	6.8081	6.91358	0.140012	0.0541334	0.125554
A_44_P461304	7.54651	7.73209	7.87836	8.07948	8.09672	8.07007	8.24376	7.98185	8.42905	8.24622	0.00879657	0.0420319	7.71899	8.08209	8.22522	0.16631	0.0135158	0.183994
A_44_P461201	6.82305	6.98999	6.99409	7.54934	7.37193	7.38717	7.76965	7.90252	7.67437	7.86331	3.0486e-05	0.00274049	6.93571	7.43615	7.80246	0.0975857	0.0983245	0.101979
A_44_P460067	3.9974	4.14422	3.92639	6.06696	5.78157	5.37721	3.14651	4.22145	4.57212	4.30979	0.00318269	0.0275756	4.02267	5.74191	4.06247	0.111093	0.346584	0.628531
A_44_P459679	8.77942	8.70063	8.78007	8.31973	8.42699	8.44406	8.82637	8.79636	8.6474	8.75573	0.000375718	0.00982819	8.75337	8.39693	8.75647	0.04568	0.0673937	0.078261
A_44_P459573	1.70016	1.61288	1.62016	1.4778	1.47683	1.51191	1.6268	1.66315	1.7681	1.60633	0.00887655	0.0421912	1.6444	1.48885	1.6661	0.048428	0.0199788	0.0719484
A_44_P459322	7.04743	7.43324	7.04948	6.65435	6.63839	6.9099	7.76551	7.63934	7.48631	7.59407	0.000599359	0.012294	7.17672	6.73421	7.6213	0.22216	0.152359	0.115595
A_44_P459279	7.2232	7.2675	7.17514	7.36421	7.35655	7.27406	7.59933	7.75409	7.67765	7.65534	3.24614e-05	0.00283875	7.22195	7.33161	7.6716	0.0461901	0.0499791	0.0641052
A_44_P459144	9.74172	9.23649	10.1375	10.9615	10.5007	10.7937	10.3048	10.1244	9.9486	10.131	0.00872852	0.0419503	9.70523	10.752	10.1272	0.451609	0.233251	0.145432
A_44_P459092	9.04273	8.84357	8.93052	8.54326	8.43667	8.33083	9.57517	9.57473	9.25903	9.48506	4.02422e-05	0.00317224	8.93894	8.43692	9.4735	0.0998442	0.106216	0.149127
A_44_P458987	5.81172	5.87159	5.88876	4.64833	4.78771	5.38547	6.43681	6.13481	5.87724	6.21005	0.0012966	0.0181401	5.85736	4.9405	6.16473	0.0404456	0.391608	0.230673
A_44_P458928	1.59526	1.55056	1.5554	1.42766	1.42642	1.48749	1.54081	1.5734	1.64017	1.53885	0.00718167	0.0383064	1.56707	1.44719	1.57331	0.0245307	0.0349075	0.0473036
A_44_P458878	10.1381	10.3321	10.3425	8.69037	8.72597	8.3424	8.53755	8.79341	8.53916	8.59523	3.11538e-06	0.000920386	10.2709	8.58624	8.61634	0.115117	0.211924	0.121059
A_44_P457951	1.4716	1.43943	1.73322	2.17021	3.06651	2.35663	1.41479	1.44553	1.45996	1.40217	0.00230965	0.0239875	1.54808	2.53112	1.43061	0.161138	0.472943	0.0267271
A_44_P457599	2.59844	2.76478	2.44429	4.82288	5.03015	4.7487	5.23636	5.10948	4.95416	5.08992	1.35485e-07	0.000182383	2.6025	4.86724	5.09748	0.160283	0.145874	0.115514
A_44_P457548	9.29537	10.1512	9.81761	8.49713	8.72926	8.68484	8.1899	8.4791	8.29709	8.11509	0.000418197	0.0102979	9.75471	8.63708	8.2703	0.431345	0.123217	0.157977
A_44_P457505	11.0081	11.14	11.0655	11.1262	11.2105	11.1929	11.2364	11.2479	11.2503	11.2301	0.00404972	0.0304425	11.0712	11.1765	11.2412	0.0661452	0.0444824	0.00955163
A_44_P457293	2.08523	1.87114	2.01348	1.54182	1.49082	1.48586	1.87772	1.93473	2.22384	1.76249	0.00672114	0.0373634	1.98995	1.50617	1.94969	0.108968	0.0309776	0.196304
A_44_P457203	1.56071	1.49759	1.54792	3.52394	3.6155	3.22752	1.49485	1.53658	1.56794	2.50963	0.000387344	0.00996186	1.53541	3.45565	1.77725	0.0333688	0.202803	0.489167
A_44_P457066	6.00478	6.27304	6.50096	5.55738	5.53542	5.89222	6.66306	6.59839	6.47356	6.69855	0.000814637	0.014143	6.25959	5.66168	6.60839	0.248365	0.199961	0.0989859
A_44_P457028	1.49335	1.46487	1.4811	1.39123	1.38134	1.43396	1.4622	1.49283	1.49409	1.45175	0.00506649	0.0329973	1.47977	1.40218	1.47522	0.0142856	0.0279641	0.021497
A_44_P456958	5.53946	5.75858	5.75184	5.92161	6.14188	5.95712	6.03931	6.04346	6.28514	6.10508	0.00559909	0.0344918	5.6833	6.00687	6.11825	0.12461	0.118264	0.115256
A_44_P456728	4.87112	5.16409	4.96211	4.7049	5.15638	4.73998	4.12768	4.13342	4.19637	4.62631	0.00687076	0.0376451	4.99911	4.86708	4.27095	0.149945	0.251147	0.238946
A_44_P456574	1.58524	1.54145	1.54591	1.42218	1.42154	1.48617	1.53544	1.56415	1.62247	1.53566	0.00614519	0.0357516	1.55753	1.4433	1.56443	0.0240926	0.0371312	0.0409762
A_44_P456191	8.59641	8.58075	8.4496	8.76894	8.7917	8.77293	8.75714	8.8005	8.86816	8.81644	0.000684021	0.0129443	8.54225	8.77786	8.81056	0.0806186	0.0121514	0.0458504
A_44_P455846	5.98424	5.31294	5.59436	5.01749	4.62427	4.87927	5.76238	5.83824	5.80588	5.49872	0.00358056	0.0289288	5.63052	4.84034	5.72631	0.337107	0.199481	0.154873
A_44_P455632	6.17328	6.26244	6.4077	5.28141	5.53174	5.94785	5.65038	5.82677	5.8433	5.83475	0.00971214	0.0440135	6.28114	5.587	5.7888	0.11832	0.336638	0.0925258
A_44_P455271	7.66877	7.43931	7.36146	6.65086	7.04185	6.3777	7.22554	7.11625	7.14226	7.24019	0.00544448	0.0340884	7.48985	6.69014	7.18106	0.159766	0.33381	0.0610447
A_44_P455206	7.61954	7.48496	7.86912	7.25621	7.23773	7.00312	8.01013	8.06112	7.65688	7.79742	0.00353212	0.0287364	7.65788	7.16569	7.88139	0.194928	0.141089	0.188268
A_44_P455160	4.52746	4.3025	3.91725	3.03317	3.17525	2.97622	3.62302	3.33223	3.34229	4.10977	0.00525777	0.0335684	4.24907	3.06154	3.60183	0.308592	0.102503	0.36446
A_44_P455108	9.59215	9.27021	9.44609	9.39169	9.26752	9.35154	10.0103	10.041	10.0565	10.076	4.0538e-05	0.00318123	9.43615	9.33692	10.046	0.161198	0.0633666	0.02778
A_44_P455026	1.47416	1.4452	1.45383	1.78193	1.74255	1.66252	1.44315	1.46211	1.46704	1.45059	2.79202e-05	0.00266996	1.45773	1.729	1.45572	0.0148671	0.0608459	0.0108534
A_44_P454861	6.71205	7.02055	7.03161	6.79258	6.68354	6.70468	8.05278	8.35464	7.79235	8.18647	4.63015e-05	0.00333794	6.9214	6.72693	8.09656	0.181392	0.0578295	0.237454
A_44_P454523	4.2196	3.96092	3.83789	3.0797	3.30196	2.88288	4.20281	4.36255	4.1707	4.8286	0.000769382	0.0137398	4.00614	3.08818	4.39116	0.194832	0.209673	0.303456
A_44_P454480	4.87375	4.10684	4.20673	1.31548	1.32342	1.86717	1.99976	2.02614	1.36582	3.7885	0.00488443	0.0325486	4.39578	1.50202	2.29506	0.41694	0.316253	1.04137
A_44_P454420	13.166	13.5337	13.1004	12.6399	12.711	12.5633	12.6652	12.657	12.353	12.3256	0.00207944	0.0227742	13.2667	12.638	12.5002	0.23352	0.0738584	0.186151
A_44_P454413	4.63946	4.40212	4.72822	4.20627	3.93316	4.43372	5.1652	5.04162	5.02033	5.32619	0.000849958	0.0144131	4.58993	4.19105	5.13834	0.168596	0.250628	0.140581
A_44_P454376	14.8985	15.6187	15.4489	16.3883	17.5423	17.2423	17.0138	16.8939	16.5986	16.3716	0.00324155	0.027821	15.322	17.0577	16.7195	0.376475	0.598755	0.290221
A_44_P454192	5.07734	5.04249	5.10369	5.19056	5.30801	5.19898	4.99094	5.10546	5.09775	5.08948	0.00922167	0.0429281	5.07451	5.23252	5.07091	0.030698	0.0655123	0.0537111
A_44_P453992	5.60938	5.94147	5.69232	6.22982	5.89467	6.10376	6.47791	6.58593	6.41905	6.32652	0.00131345	0.0182184	5.74772	6.07609	6.45236	0.172837	0.169282	0.108687
A_44_P453834	5.93316	5.93392	5.90171	5.93916	5.8604	5.58753	5.36122	5.43326	5.42818	5.47834	0.000956674	0.015416	5.92293	5.79569	5.42525	0.0183816	0.184528	0.0482718
A_44_P453810	3.37735	3.59616	3.60608	2.7466	2.85552	2.38996	2.83071	3.23125	3.30508	3.44077	0.006642	0.0371477	3.52653	2.66403	3.20195	0.129289	0.243515	0.262266
A_44_P453712	4.21214	3.86975	4.13282	3.38045	3.61061	3.21689	3.48524	3.75186	3.22667	3.58624	0.00975412	0.0440622	4.07157	3.40265	3.5125	0.179221	0.197793	0.219976
A_44_P452894	4.80534	4.06141	5.92322	2.80276	3.00973	2.59128	4.84306	4.30502	4.72381	4.73628	0.00330711	0.0280286	4.92999	2.80126	4.65204	0.937146	0.20923	0.237457
A_44_P452797	8.8817	8.4569	8.48589	7.52477	7.08644	7.13342	7.57758	7.33896	7.68863	7.84396	0.000410481	0.0102182	8.60816	7.24821	7.61228	0.237334	0.240658	0.212454
A_44_P452632	4.22077	4.93438	4.75292	4.66555	5.3274	4.98515	2.98804	4.01332	3.11632	3.60647	0.00327932	0.0279092	4.63602	4.9927	3.43104	0.370885	0.330989	0.47086
A_44_P452606	8.14326	8.25473	8.42905	7.46425	7.8223	7.49925	7.85028	7.73973	7.81543	7.74562	0.00120324	0.0174897	8.27568	7.59527	7.78777	0.14404	0.197391	0.054028
A_44_P452393	1.25294	1.25529	1.25629	2.21624	1.69982	1.93461	1.23967	1.24079	1.28125	1.22837	0.000537212	0.0118702	1.25484	1.95022	1.24752	0.00171928	0.258564	0.023177
A_44_P452291	1.40673	1.38663	1.40116	2.36894	2.42301	2.60912	1.36179	1.37218	1.45035	1.69377	1.85412e-05	0.00216314	1.39817	2.46702	1.46952	0.0103769	0.125991	0.154634
A_44_P452186	5.61787	6.49015	6.02564	4.05461	4.62695	4.16404	5.65369	5.33847	6.16047	5.18594	0.00250533	0.0247859	6.04455	4.28187	5.58464	0.436444	0.303819	0.430466
A_44_P452133	4.60898	4.55623	4.62466	5.19778	5.01765	5.59283	5.44422	5.07822	5.38209	5.30457	0.00361207	0.0290231	4.59662	5.26942	5.30227	0.0358484	0.294209	0.159924
A_44_P451717	4.74137	5.29829	4.82761	7.26889	6.76125	6.62811	5.77179	6.25722	5.20899	5.95435	0.00130167	0.0181401	4.95575	6.88608	5.79809	0.29976	0.338139	0.440812
A_44_P451026	7.7637	7.99952	8.1249	7.75368	7.80621	7.42553	8.17551	8.41356	8.11538	8.23355	0.0094442	0.0434816	7.96271	7.66181	8.2345	0.183392	0.2063	0.128754
A_44_P450825	1.5093	1.48278	1.49119	1.38755	1.37894	1.46324	1.48672	1.50544	1.51515	1.49019	0.00723327	0.0384296	1.49443	1.40991	1.49937	0.0135511	0.0463834	0.0132936
A_44_P450562	6.6979	6.35202	6.57345	5.99286	5.85385	6.10407	6.12757	6.26475	6.33358	6.29709	0.003621	0.0290343	6.54112	5.98359	6.25575	0.175192	0.125366	0.0899569
A_44_P450500	6.07178	6.11174	5.99367	5.75698	5.76775	5.81713	6.61561	6.5002	6.36516	6.51406	1.60166e-05	0.00203646	6.05906	5.78062	6.49876	0.0600506	0.0320761	0.10286
A_44_P450460	6.00038	6.23029	6.13792	6.43973	6.64415	6.89231	6.63709	6.40925	6.53885	6.48161	0.00794536	0.0402909	6.12286	6.65873	6.5167	0.11569	0.226645	0.0961962
A_44_P450361	5.20899	5.11923	5.19595	5.12891	5.10878	5.52886	5.92322	5.87065	5.61655	5.99071	0.00193142	0.0220313	5.17472	5.25552	5.85029	0.0485022	0.236934	0.163386
A_44_P450278	8.56378	8.27882	8.42165	8.11509	8.13065	7.96277	9.30329	8.97571	9.26975	9.23242	2.86127e-05	0.00267515	8.42142	8.06951	9.19529	0.142476	0.0927585	0.149223
A_44_P450182	4.22229	3.86549	3.49391	2.35976	1.63389	1.60134	3.45622	2.78882	2.29244	3.01968	0.00261828	0.0252035	3.86056	1.865	2.88929	0.364216	0.428789	0.484674
A_44_P450107	10.6478	10.3236	10.5518	10.3804	10.5101	10.5116	11.245	10.9762	10.8314	11.1115	0.00245712	0.0245867	10.5078	10.4673	11.041	0.16653	0.0753305	0.177693
A_44_P450104	2.34596	3.16642	2.83259	1.37158	1.3536	1.49114	1.32114	1.3354	1.40562	1.35088	0.000137621	0.00624619	2.78166	1.40544	1.35326	0.412593	0.0747587	0.0369593
A_44_P450075	3.70728	4.99945	4.31487	1.99289	1.702	2.37152	1.80355	2.37766	1.44717	2.267	0.000646591	0.0127139	4.34053	2.02214	1.97385	0.646467	0.335714	0.430267
A_44_P450019	8.02243	8.104	7.98133	8.22434	8.15686	8.17302	8.3033	8.17504	8.30002	8.22703	0.00437863	0.031327	8.03592	8.18474	8.25135	0.0624393	0.0352345	0.0618648
A_44_P449910	4.76101	5.05009	4.56133	5.41006	5.39325	5.04162	5.64828	5.73031	5.77416	5.69203	0.000776764	0.0137446	4.79081	5.28165	5.71119	0.245738	0.208036	0.053712
A_44_P449656	1.6095	1.58684	1.55647	3.51463	3.73801	2.14896	1.52727	1.58864	1.69882	1.48832	0.005742	0.0347696	1.58427	3.13387	1.57576	0.0266097	0.860236	0.0918476
A_44_P449522	9.73721	9.74752	9.47667	10.2519	10.6285	10.049	9.9468	9.78637	9.94913	9.83881	0.00938878	0.0433793	9.6538	10.3098	9.88028	0.153488	0.294048	0.0810435
A_44_P448928	4.5189	4.54376	4.72803	4.11588	4.57941	4.52557	4.05411	3.92193	3.87693	4.11137	0.00492247	0.03263	4.59689	4.40695	3.99108	0.114244	0.253512	0.109932
A_44_P448388	5.27826	5.57834	5.48222	6.2081	6.38405	6.17511	5.06338	5.48242	5.39245	4.92844	0.000705204	0.0131926	5.44628	6.25575	5.21667	0.153234	0.112323	0.263375
A_44_P448259	14.1692	14.1081	14.0734	14.8553	14.7772	14.6374	14.6053	14.6692	14.5692	14.6511	2.42744e-05	0.00250069	14.1169	14.7566	14.6237	0.0485223	0.110375	0.0451918
A_44_P448234	1.57109	1.51129	1.54802	1.44248	1.43992	1.44757	1.50489	1.54696	1.57389	1.49692	0.00671983	0.0373634	1.54347	1.44332	1.53066	0.0301622	0.00389773	0.0362247
A_44_P448126	10.2007	10.0936	10.4103	10.3908	10.435	10.402	10.6384	10.489	10.6682	10.6138	0.00620404	0.0358911	10.2349	10.4093	10.6023	0.161075	0.0229431	0.07877
A_44_P448029	3.62837	3.17525	3.75431	1.45051	2.47905	1.58777	2.19266	1.94508	1.70035	1.57531	0.00129711	0.0181401	3.51931	1.83911	1.85335	0.304547	0.558437	0.273415
A_44_P447974	3.59362	3.9393	3.62058	2.6803	2.7338	1.63284	3.3801	3.1086	3.7395	3.59896	0.00765441	0.0395548	3.71783	2.34898	3.45679	0.192269	0.620773	0.275233
A_44_P447623	11.4475	11.5282	11.2922	10.9995	10.6585	11.0394	11.1211	11.2322	10.9983	11.1747	0.00915064	0.0427578	11.4226	10.8991	11.1316	0.119957	0.209383	0.0997538
A_44_P447560	4.65552	4.50499	4.04807	4.94259	4.79809	4.96765	4.98416	5.07963	5.03791	4.9928	0.00678469	0.0375459	4.40286	4.90278	5.02363	0.316339	0.0915212	0.0441525
A_44_P447394	5.23391	5.01687	5.39946	6.28677	6.07865	5.85347	5.04481	5.42311	5.24871	5.41238	0.00150366	0.0195087	5.21674	6.07296	5.28225	0.19187	0.216707	0.177273
A_44_P446994	9.5709	9.6699	9.62263	9.8883	9.75609	9.78923	9.90603	9.92623	9.77824	9.94913	0.00366315	0.0291751	9.62115	9.81121	9.88991	0.0495157	0.0687904	0.0764987
A_44_P446976	1.17282	1.17981	1.17535	4.17449	4.36421	3.97632	1.17354	1.18224	2.61496	1.17021	0.000214779	0.00757787	1.176	4.17167	1.53524	0.00354011	0.19396	0.719835
A_44_P446375	8.20762	8.43152	8.12024	7.83622	7.7424	7.51889	7.52275	7.70645	7.74079	7.75495	0.00213051	0.0230463	8.25313	7.69917	7.68124	0.16055	0.163019	0.107601
A_44_P446312	3.75234	3.46612	3.40598	3.08923	3.27615	3.45425	4.02286	3.92304	4.2275	3.77584	0.00422712	0.0310123	3.54148	3.27321	3.98731	0.18507	0.182529	0.189563
A_44_P446072	1.39123	1.17282	1.17768	2.52812	1.9054	1.89312	1.18207	1.17622	1.17343	1.18247	0.00121513	0.017538	1.24725	2.10888	1.17855	0.12472	0.363123	0.00445078
A_44_P446064	4.79809	4.57866	4.18273	5.37721	5.47504	5.26262	5.88433	5.40809	5.30801	5.70879	0.00218147	0.0233348	4.51983	5.37162	5.5773	0.31187	0.106322	0.266274
A_44_P445972	6.60899	6.71886	6.51095	7.31028	7.03488	7.13295	6.8809	6.69531	6.68605	6.95582	0.00351919	0.0286638	6.61293	7.15937	6.80452	0.104007	0.139584	0.135016
A_44_P445874	6.17539	6.05695	5.9453	5.67232	5.73242	5.70819	5.75492	5.75887	5.78157	5.83336	0.000824783	0.0142064	6.05921	5.70431	5.78218	0.115062	0.0302376	0.0360814
A_44_P445267	1.91348	1.71719	1.81347	2.38014	3.05077	2.93494	1.7118	1.79862	2.00906	1.66675	0.00116422	0.0172152	1.81471	2.78861	1.79656	0.0981533	0.358463	0.151873
A_44_P445124	1.51347	1.48769	1.46621	1.35345	1.34551	1.40265	1.4548	1.4884	1.51723	1.4286	0.00486098	0.0325068	1.48912	1.3672	1.47226	0.0236655	0.0309507	0.0387052
A_44_P444897	7.00691	6.94563	6.81855	7.05362	6.82574	6.96689	7.31141	7.25105	7.26988	7.48215	0.00221442	0.0234436	6.9237	6.94875	7.32862	0.0960741	0.115017	0.10541
A_44_P444614	7.4814	8.57013	8.46508	6.75017	6.67464	6.03497	6.6076	6.83498	6.04305	6.0653	0.00300315	0.0269164	8.1722	6.48659	6.38773	0.600553	0.392938	0.396291
A_44_P444610	6.6076	7.5302	7.38847	5.50763	5.53006	4.89129	5.5859	5.96106	5.01749	4.87426	0.0023186	0.0240258	7.17542	5.30966	5.35968	0.496833	0.362494	0.505161
A_44_P444521	1.30452	1.29314	1.29455	2.59624	2.10826	3.04148	1.2921	1.30115	1.28426	1.29715	0.000461761	0.010912	1.2974	2.58199	1.29366	0.00620282	0.466773	0.00728275
A_44_P444343	12.4707	12.4161	12.4692	12.1586	12.1553	12.2306	12.0509	12.1616	12.0886	12.1083	3.08863e-05	0.00274049	12.452	12.1815	12.1023	0.0310961	0.0425675	0.0461195
A_44_P444257	6.44348	6.56914	6.7192	5.7034	5.78136	5.56135	5.69501	5.77533	5.70132	5.71143	1.29906e-05	0.00187351	6.57727	5.68203	5.72077	0.138041	0.11155	0.036997
A_44_P444247	3.92123	3.48994	3.78234	3.52031	3.05268	2.86685	4.09099	4.29726	4.24184	4.15096	0.00150655	0.0195149	3.73117	3.14661	4.19526	0.220153	0.336701	0.0920304
A_44_P443717	4.02997	3.70728	3.77312	2.10065	2.02721	2.57505	3.52963	3.98381	3.79076	3.6827	6.50726e-05	0.00405473	3.83679	2.2343	3.74672	0.170504	0.297372	0.190943
A_44_P443651	1.24807	1.26117	1.25751	2.06277	2.12425	1.61138	1.24743	1.27374	1.24382	1.23172	0.00101498	0.0160036	1.25558	1.9328	1.24918	0.00676087	0.280053	0.0177004
A_44_P443629	1.44953	1.41899	1.44674	1.36961	1.35889	1.37668	1.40621	1.4498	1.44612	1.3981	0.00811998	0.0406665	1.43842	1.3684	1.42506	0.0168848	0.00895635	0.0266958
A_44_P443611	5.62755	5.83302	5.94071	6.23927	6.39674	6.33766	6.00135	6.12663	5.88876	5.76797	0.0059735	0.0353044	5.80043	6.32456	5.94618	0.159106	0.079549	0.153471
A_44_P443397	1.51926	1.47278	1.49175	1.96111	1.6866	2.01489	1.45753	1.47621	1.5939	1.45106	0.00304882	0.0271523	1.4946	1.88753	1.49467	0.0233674	0.176074	0.0670039
A_44_P443349	5.69338	5.68207	5.8302	5.57853	5.76707	6.07828	6.45653	6.12864	6.2179	6.4287	0.00655894	0.0369047	5.73522	5.80796	6.30794	0.0824533	0.252374	0.160123
A_44_P443343	2.40282	2.29783	2.54663	1.67158	1.75304	1.82577	2.05241	1.70433	1.49404	1.91524	0.00383444	0.0298163	2.41576	1.75013	1.79151	0.124902	0.0771358	0.244585
A_44_P443271	3.26247	3.54535	4.0152	5.0933	4.73454	4.63946	3.78326	3.92799	3.55922	4.31545	0.0052696	0.0335949	3.60768	4.82243	3.89648	0.380214	0.239347	0.317854
A_44_P443034	1.81277	2.59511	1.70185	5.18342	4.97718	3.4164	2.01643	3.13431	1.93811	1.67301	0.00568434	0.0346499	2.03658	4.52566	2.19046	0.486875	0.966172	0.646161
A_44_P443008	9.88365	9.88632	9.92287	9.9464	9.88928	9.93468	10.0846	9.96168	10.0894	10.1005	0.00530376	0.0337022	9.89761	9.92345	10.059	0.0219114	0.0301707	0.0652432
A_44_P442774	4.71287	5.00164	4.89902	4.33908	4.12652	4.71808	5.11528	5.30432	5.0352	4.983	0.00691575	0.0376865	4.87118	4.39456	5.10945	0.146383	0.299659	0.140846
A_44_P442733	10.0734	10.1057	10.1082	9.48053	9.56184	9.68351	9.68238	9.7738	9.93515	9.77466	0.000557369	0.0119816	10.0958	9.57529	9.7915	0.019451	0.102153	0.105101
A_44_P442546	5.1158	4.80846	4.47631	4.44275	4.61043	4.46496	5.20254	4.99476	5.18594	5.32477	0.00895485	0.0423426	4.80019	4.50605	5.17701	0.319825	0.0910799	0.136357
A_44_P441467	4.53774	4.25517	4.08574	2.81032	3.61084	2.66899	4.6236	4.4965	4.17449	4.78158	0.00181085	0.02134	4.29288	3.03005	4.51904	0.228347	0.50792	0.257607
A_44_P441252	2.19787	1.91918	3.07472	4.90119	4.39611	4.61831	2.78421	2.79955	3.91088	3.11022	0.0023435	0.0240535	2.39726	4.63854	3.15121	0.603023	0.253148	0.528248
A_44_P441135	6.22057	6.27966	6.53173	5.72434	6.07531	5.72503	5.71453	5.67065	5.64403	5.67401	0.00127046	0.0179588	6.34399	5.84156	5.6758	0.165257	0.202437	0.0290914
A_44_P441129	12.3929	12.3429	12.4254	13.1167	12.9554	12.828	13.1078	13.0467	13.0622	13.0918	2.96932e-05	0.0027349	12.3871	12.9667	13.0771	0.0415433	0.144672	0.0277231
A_44_P440781	1.5421	1.5096	1.50796	3.61919	2.96146	2.87591	1.4935	1.52105	1.55455	1.49431	4.20399e-05	0.00324096	1.51989	3.15218	1.51585	0.0192558	0.40669	0.0287957
A_44_P440691	2.95924	3.53583	3.54156	4.67294	4.79747	4.45759	3.63548	3.82956	3.67887	4.43453	0.0045126	0.0316112	3.34554	4.64267	3.89461	0.334565	0.171951	0.369431
A_44_P440686	1.46299	2.07869	1.4546	2.84613	2.68795	2.82213	2.32307	1.46816	1.45945	1.43131	0.00703052	0.0379368	1.66543	2.7854	1.6705	0.357923	0.0852472	0.43533
A_44_P440439	5.60087	5.37301	5.41395	6.35294	6.33679	6.3356	5.37775	5.99428	5.45235	5.80892	0.00248812	0.0246837	5.46261	6.34178	5.65832	0.121474	0.00968471	0.292512
A_44_P440395	5.29142	2.98729	4.15096	1.39487	1.3892	1.42607	1.49646	1.54337	1.60812	1.45779	0.00134036	0.0183993	4.14323	1.40338	1.52644	1.15209	0.019856	0.0647296
A_44_P439665	10.329	10.1647	10.7247	11.0517	11.2736	10.9431	10.7461	11.0623	11.1052	11.0925	0.00975394	0.0440622	10.4061	11.0895	11.0015	0.287862	0.168444	0.171234
A_44_P438950	1.58019	1.50037	1.52601	2.90515	2.45978	2.05615	1.50559	1.52591	1.70423	1.49154	0.00244091	0.0244931	1.53552	2.47369	1.55682	0.0407539	0.424668	0.0992815
A_44_P438922	2.93282	2.62696	2.38528	2.7239	2.20973	2.32595	1.6693	1.67596	2.05344	1.88813	0.00630644	0.0362624	2.64835	2.41986	1.82171	0.274393	0.269641	0.184918
A_44_P438808	3.52394	4.04518	3.40385	2.77923	2.67453	2.77857	3.13684	3.69863	3.0976	3.42153	0.00996562	0.0444985	3.65766	2.74411	3.33865	0.340932	0.0602578	0.280053
A_44_P438758	10.7799	11.1198	11.1919	9.96909	9.68389	10.1761	10.8314	10.532	10.9414	11.2308	0.00242537	0.0244227	11.0305	9.94303	10.8839	0.220037	0.247141	0.288821
A_44_P438726	4.22803	3.69658	3.69497	5.0054	4.9226	5.17888	4.423	4.60359	4.31046	4.09821	0.00126253	0.0179046	3.87319	5.03563	4.35881	0.3073	0.130791	0.211569
A_44_P438362	4.95827	4.58599	5.33452	3.91304	3.56448	4.10653	4.50553	4.26758	4.55241	4.76687	0.00605018	0.0355332	4.9596	3.86135	4.5231	0.374267	0.274701	0.20484
A_44_P438355	6.319	6.02564	6.11848	5.59383	5.37027	5.73427	5.89222	5.62463	5.6965	5.78815	0.00482357	0.0323939	6.15437	5.56612	5.75038	0.149933	0.183573	0.115845
A_44_P438286	1.45217	1.42154	1.40351	1.30363	1.28867	1.36358	1.3968	1.4254	1.43758	1.38471	0.0056652	0.0346296	1.42574	1.31863	1.41112	0.024603	0.0396398	0.0245404
A_44_P438143	3.85283	3.58674	4.01049	5.87471	6.10158	6.46648	5.77278	5.98474	6.13642	5.90194	5.64015e-06	0.00129872	3.81668	6.14759	5.94897	0.214177	0.298556	0.152396
A_44_P438024	1.34928	1.33463	1.3373	2.676	2.19928	2.13627	1.51316	1.34047	1.32248	1.3428	0.000221772	0.00766835	1.3404	2.33718	1.37973	0.00780227	0.295108	0.08942
A_44_P437896	1.45015	1.43027	1.42284	1.3755	1.34417	1.34846	1.401	1.41742	1.45191	1.42571	0.00211905	0.0229477	1.43442	1.35604	1.42401	0.0141193	0.0169857	0.0212473
A_44_P437824	4.6032	4.62176	4.63214	5.15383	5.4405	5.08534	5.20225	5.30127	5.27065	5.11149	0.000410416	0.0102182	4.61903	5.22656	5.22141	0.0146647	0.188419	0.0841663
A_44_P437736	7.34014	7.49351	7.25681	6.71172	6.64436	7.16871	6.78794	6.51935	6.37541	6.67314	0.00476291	0.032307	7.36349	6.8416	6.58896	0.120064	0.285281	0.179935
A_44_P437203	2.10936	1.91768	2.05181	1.50899	1.43736	1.47203	1.90576	1.95154	2.22897	1.77604	0.00279899	0.0261083	2.02628	1.4728	1.96558	0.0983583	0.0358165	0.190678
A_44_P436942	8.78917	8.55065	8.45326	8.2	7.7992	7.8454	8.03116	8.25473	8.16601	8.19759	0.0047182	0.0321887	8.59769	7.9482	8.16237	0.172823	0.219285	0.0948661
A_44_P436808	1.49513	2.55162	1.47289	3.89548	3.39525	3.31876	2.86783	2.97682	2.57742	2.85409	0.00316484	0.0275032	1.83988	3.5365	2.81904	0.616484	0.313232	0.170182
A_44_P436655	2.18232	1.95767	1.96832	1.51639	1.50483	1.46497	1.87799	1.96701	2.34787	1.82231	0.00898637	0.0424	2.0361	1.4954	2.00379	0.126735	0.0269783	0.236995
A_44_P436455	11.6926	11.5608	11.7444	12.2601	11.9817	12.1502	12.1456	11.9973	12.3404	12.3976	0.0047333	0.0322432	11.6659	12.1307	12.2202	0.0946333	0.140232	0.183616
A_44_P436063	9.82889	9.66621	9.64491	9.60422	9.68938	9.36297	10.5034	10.2628	9.87465	10.326	0.00647119	0.0366703	9.71334	9.55219	10.2417	0.100639	0.169315	0.265063
A_44_P435867	8.07886	8.0063	8.06517	7.78867	7.78006	7.46496	8.6467	8.67928	8.26855	8.72343	0.00066703	0.0128109	8.05011	7.6779	8.57949	0.0385533	0.184462	0.20966
A_44_P435675	1.69882	1.52532	1.57677	4.27759	3.50616	3.57909	1.56486	1.60252	1.79972	1.98351	2.75463e-05	0.00264868	1.6003	3.78762	1.73765	0.089112	0.425894	0.193579
A_44_P435604	10.5038	10.7088	10.1431	11.1455	12.1874	11.9973	11.0989	11.2495	11.0803	10.8248	0.00765571	0.0395548	10.4519	11.7768	11.0634	0.286397	0.554854	0.176183
A_44_P435371	4.5267	4.33925	4.65496	5.84805	5.38279	5.53946	4.96993	4.9631	5.01102	4.91499	0.000186467	0.00709502	4.50697	5.5901	4.96476	0.158777	0.236729	0.0393569
A_44_P435190	4.58656	4.51352	4.44621	3.76249	3.71145	3.97692	4.23051	3.9028	4.42169	4.20149	0.00381179	0.0297133	4.51543	3.81695	4.18912	0.0701946	0.140868	0.214422
A_44_P434893	8.31779	8.04221	8.19092	7.69513	7.73814	7.97778	8.1239	8.0731	8.15593	8.19023	0.00865681	0.0417915	8.18364	7.80368	8.13579	0.137935	0.152297	0.0498052
A_44_P434271	2.16864	1.91571	2.04489	1.57771	1.51979	1.50441	1.91306	1.97785	2.3042	1.80555	0.00883014	0.0421056	2.04308	1.53397	2.00017	0.126478	0.0386525	0.214785
A_44_P433894	11.9799	11.8579	11.9168	11.8907	11.9729	11.9191	12.2547	12.1269	12.1626	12.2166	0.00039984	0.0100824	11.9182	11.9276	12.1902	0.0609919	0.0417647	0.0566431
A_44_P433865	8.04678	8.40727	8.13518	7.54592	7.34545	7.26286	6.75588	7.56996	6.8382	7.01898	0.00256459	0.0249473	8.19641	7.38474	7.04576	0.187878	0.145562	0.366342
A_44_P433739	7.1138	6.84914	7.05028	6.49015	6.58866	6.53541	6.39951	6.75764	6.69247	6.67973	0.00695418	0.0377359	7.00441	6.53807	6.63234	0.138165	0.0493098	0.158925
A_44_P433651	6.9405	6.83921	6.67273	6.34985	6.31016	6.1383	6.27348	6.42564	6.35097	6.35236	0.000580881	0.0121306	6.81748	6.2661	6.35061	0.135201	0.112443	0.0621367
A_44_P433519	6.04736	6.55713	6.44899	5.6281	5.60127	5.54073	6.38892	6.54048	6.72415	6.56779	0.000415869	0.0102979	6.35116	5.59003	6.55533	0.268599	0.0447561	0.137317
A_44_P433391	1.62257	1.56927	1.57441	1.44137	1.44137	1.49573	1.56665	1.59694	1.68239	1.55856	0.00816278	0.0407557	1.58875	1.45949	1.60114	0.0294004	0.0313865	0.0566316
A_44_P433349	6.23318	6.38202	6.47413	5.6896	5.83994	5.5931	5.94619	6.24286	6.19117	5.82728	0.00469905	0.0321224	6.36311	5.70755	6.05187	0.121584	0.124394	0.197897
A_44_P432366	5.00804	4.85539	5.03814	4.80716	4.65947	4.98939	5.29573	5.18311	5.207	5.2481	0.0040161	0.0302939	4.96719	4.81867	5.23348	0.097986	0.165261	0.0494215
A_44_P432355	11.7171	11.5825	11.0982	12.1598	12.1561	12.1083	12.0282	11.9776	12.1083	12.0155	0.00465429	0.0320166	11.4659	12.1414	12.0324	0.325512	0.0287063	0.0549955
A_44_P432314	6.89855	6.90689	7.14084	7.40701	7.24852	7.83523	7.999	7.50151	8.04118	8.14519	0.0064214	0.036542	6.98209	7.49692	7.92172	0.137537	0.303512	0.286798
A_44_P432109	9.46216	9.29537	9.3829	9.86883	9.99228	10.5087	10.5127	10.0728	10.5445	10.4304	0.00228136	0.0237783	9.38014	10.1233	10.3901	0.0834311	0.339437	0.216927
A_44_P431914	4.69358	4.09794	4.14946	3.72343	3.84452	3.57805	4.35205	4.67294	4.76771	4.31827	0.00874026	0.0419503	4.31366	3.71533	4.52774	0.330028	0.133421	0.226135
A_44_P431884	2.76818	3.88983	2.73655	1.44576	1.44635	1.49914	2.16943	2.2569	1.69556	1.81095	0.00343896	0.0284449	3.13152	1.46375	1.98321	0.656903	0.0306469	0.27203
A_44_P431358	5.2785	5.43419	5.23029	4.98762	4.95168	5.59661	6.57257	6.68696	5.91791	6.5325	0.00165051	0.0204633	5.31433	5.17863	6.42748	0.106564	0.36242	0.345964
A_44_P430713	1.53927	1.50548	1.5072	1.39034	1.38429	1.46017	1.49463	1.51996	1.54897	1.49785	0.00436075	0.0312503	1.51731	1.4116	1.51535	0.0190341	0.0421752	0.0250801
A_44_P430706	12.5592	12.2476	12.0379	12.9794	12.7846	13.3186	13.1531	12.8792	13.1359	13.1331	0.00425567	0.0310219	12.2816	13.0275	13.0753	0.262268	0.270234	0.131053
A_44_P430375	2.00958	1.83633	1.98528	1.51185	1.45172	1.4622	1.84662	1.89251	2.1337	1.72479	0.00396889	0.0302375	1.94373	1.47526	1.89941	0.0938012	0.0321228	0.171482
A_44_P430345	7.70083	7.80951	7.87981	7.29102	7.32032	7.37856	7.47425	7.66672	7.5292	7.48541	0.000556328	0.0119816	7.79671	7.32997	7.53889	0.0901737	0.0445565	0.0884552
A_44_P429626	5.26752	6.07458	6.05081	4.56419	4.52117	4.97578	4.41816	4.5299	4.3344	4.50747	0.00116644	0.0172152	5.79764	4.68705	4.44748	0.459246	0.250976	0.0895136
A_44_P429608	2.51464	2.98416	1.53207	4.30588	4.38112	4.37408	3.23222	2.88939	3.59146	3.87744	0.00455947	0.0317189	2.34363	4.35369	3.39763	0.740995	0.0415533	0.429518
A_44_P429455	4.65206	4.40233	4.23558	6.13901	5.93812	7.28319	5.92713	5.60065	5.43732	6.13355	0.00263045	0.0252429	4.42999	6.45344	5.77466	0.209617	0.725573	0.314178
A_44_P429453	6.25133	5.70845	6.02862	7.60201	7.28148	8.53943	7.26233	7.18321	6.71205	7.56092	0.00439039	0.0313344	5.99614	7.80764	7.17963	0.272894	0.653701	0.3516
A_44_P429379	7.98185	7.80405	7.91085	7.55763	7.64241	7.11666	8.40727	8.37542	8.03666	8.37015	0.00220357	0.0233723	7.89891	7.4389	8.29737	0.0894969	0.28227	0.174579
A_44_P429354	8.84782	8.70205	8.79201	9.11863	9.04397	8.81684	9.90981	9.88469	9.46711	9.89986	0.00021673	0.00760074	8.78063	8.99315	9.79037	0.0735521	0.157185	0.215756
A_44_P429160	1.16213	1.15974	1.52874	4.42666	3.87574	2.87259	2.46429	2.39388	1.16301	2.67953	0.00579945	0.0349605	1.28353	3.725	2.17518	0.212355	0.787927	0.685633
A_44_P429101	1.5163	1.48382	1.59204	1.41418	1.36389	1.34736	1.5591	1.55513	1.57432	1.45933	0.00678878	0.0375459	1.53072	1.37514	1.53697	0.0555347	0.0347996	0.0524173
A_44_P429083	6.4657	6.76095	6.51299	6.29987	6.08483	6.06871	7.26286	6.90174	6.94563	6.99722	0.000429936	0.0104936	6.57988	6.15114	7.02686	0.158586	0.129058	0.162099
A_44_P429066	6.11113	6.09282	6.25534	5.21474	5.62463	5.23499	5.61219	5.7572	5.57265	5.64917	0.000722423	0.0132938	6.1531	5.35812	5.6478	0.0890145	0.231031	0.0793424
A_44_P428988	10.0662	9.88075	9.99903	9.3328	9.28278	9.08373	10.5362	10.4756	10.0712	10.5723	0.000155943	0.00655592	9.982	9.2331	10.4138	0.0938905	0.131758	0.231898
A_44_P428642	6.73631	8.35017	8.08843	5.74993	6.59052	6.59902	5.68586	5.98165	5.74088	5.29561	0.00607165	0.0356079	7.72497	6.31315	5.676	0.866146	0.487789	0.28427
A_44_P428575	7.86748	7.85486	8.15719	6.95457	6.7606	6.69758	8.41435	8.33307	7.81906	8.20266	0.000132768	0.00610166	7.95985	6.80425	8.19229	0.171025	0.13394	0.263652
A_44_P428326	14.9228	14.8305	15.0227	14.784	14.6657	14.6326	14.62	14.4885	14.6808	14.508	0.00417876	0.0309211	14.9253	14.6941	14.5743	0.0961251	0.0795657	0.0916415
A_44_P428233	15.9687	15.7381	15.9687	15.6187	15.3218	15.2421	15.7292	15.6786	15.7806	15.7292	0.0062637	0.0360931	15.8918	15.3942	15.7294	0.133123	0.198455	0.041669
A_44_P428232	16.201	16.1088	16.1673	15.8654	15.5902	15.7201	15.9687	16.0065	15.963	15.9214	0.00100833	0.0159804	16.159	15.7252	15.9649	0.0466677	0.137648	0.0348038
A_44_P427814	8.95208	9.04125	8.36268	6.48814	7.55647	7.04054	7.27882	7.91204	6.31239	6.78254	0.00935046	0.0432663	8.78534	7.02839	7.07145	0.368738	0.534266	0.68538
A_44_P427523	11.538	11.6998	11.8522	11.2941	11.1204	11.4728	11.2156	11.1365	11.1705	11.3338	0.00641362	0.0365363	11.6967	11.2957	11.2141	0.157135	0.176193	0.0861213
A_44_P426936	7.53055	7.71141	7.6543	8.06233	8.00085	8.256	7.9163	7.86331	8.13865	7.79	0.00875535	0.0419503	7.63209	8.10639	7.92706	0.0924535	0.133162	0.150263
A_44_P426924	5.45624	5.50392	5.17141	4.47673	4.33364	4.52394	3.99845	4.21031	4.0281	4.41897	8.83355e-05	0.00477121	5.37719	4.44477	4.16396	0.179796	0.0990954	0.194108
A_44_P426904	4.45123	4.90836	3.98161	2.87104	3.45481	2.6805	3.68511	3.77427	3.6837	3.36168	0.00445668	0.0314514	4.44707	3.00212	3.62619	0.463389	0.403455	0.181358
A_44_P426843	3.76797	3.04087	3.71351	5.12046	4.98883	5.09073	4.00868	3.49889	3.83661	3.96444	0.000399295	0.0100824	3.50745	5.06667	3.82715	0.40499	0.0690321	0.230689
A_44_P426734	5.81607	5.7943	5.94122	6.07897	6.04412	6.09234	6.2916	6.19687	6.39399	6.29001	0.000215513	0.0075885	5.85053	6.07181	6.29312	0.0792913	0.0248954	0.0805212
A_44_P426672	8.57246	8.51813	8.28328	8.75573	8.7508	8.89449	8.79921	8.67622	8.8203	8.81512	0.00735191	0.0387317	8.45796	8.80034	8.77771	0.153695	0.0815739	0.0682534
A_44_P426558	10.8263	10.6131	10.7412	10.8946	11.2601	11.181	11.4261	11.0865	11.3147	11.383	0.00528608	0.0336265	10.7269	11.1119	11.3026	0.107306	0.192293	0.151159
A_44_P426541	9.45579	9.44474	9.6569	8.61199	8.45499	9.07906	9.37949	9.24156	9.0608	9.11068	0.00618226	0.0358329	9.51914	8.71534	9.19813	0.11943	0.324618	0.14293
A_44_P426529	9.25596	8.8401	9.15003	7.88516	8.44749	8.11136	8.0734	8.45439	8.01653	7.89611	0.00258338	0.0250629	9.08203	8.148	8.11011	0.216104	0.282952	0.24113
A_44_P426492	2.42143	2.36804	2.48498	3.43432	3.03401	3.41446	3.24197	3.04017	3.36877	3.38271	0.000418614	0.0102979	2.42482	3.29426	3.2584	0.058539	0.2256	0.15867
A_44_P426433	1.59968	1.55658	1.55737	1.42732	1.42668	1.48272	1.53927	1.57547	1.64897	1.53416	0.00839418	0.0411249	1.57121	1.44557	1.57447	0.0246578	0.0321737	0.0529638
A_44_P426407	9.63003	9.75151	9.79926	10.3478	10.5273	10.4654	10.1193	10.3236	10.1941	10.3397	0.00010256	0.00533119	9.72693	10.4468	10.2442	0.0872519	0.0911725	0.105742
A_44_P426004	7.27278	7.2868	7.16439	7.61053	7.55538	7.71563	7.70033	7.4053	7.52357	7.4915	0.00481909	0.0323939	7.24132	7.62718	7.53017	0.0669946	0.0814116	0.123945
A_44_P425809	2.7231	3.03006	2.71841	1.50303	1.73661	1.80889	2.59928	2.54346	2.9604	2.93935	0.000234768	0.00785757	2.82386	1.68284	2.76062	0.17859	0.159864	0.219884
A_44_P425681	1.36715	1.32807	1.32074	1.73869	1.64887	1.53393	1.32467	1.33251	1.3434	1.32782	0.000350038	0.00950443	1.33865	1.6405	1.3321	0.0249461	0.102634	0.00819022
A_44_P425673	4.45194	3.26274	3.07025	1.52351	2.09848	2.43143	4.76808	4.14734	3.4108	4.84531	0.00689485	0.0376633	3.59498	2.01781	4.29288	0.748365	0.459308	0.665893
A_44_P425481	6.36516	6.59199	6.14234	5.54806	5.34155	5.5587	5.66822	5.89131	6.05716	5.66842	0.00186673	0.0216343	6.3665	5.48277	5.82128	0.224825	0.122417	0.189154
A_44_P425211	2.03559	1.81822	1.87376	3.37062	2.62307	3.25627	1.81442	1.88589	2.18475	1.75372	0.000952171	0.015386	1.90919	3.08332	1.90969	0.112931	0.402672	0.19116
A_44_P424734	6.78274	6.62838	6.99068	7.50984	7.49678	7.98544	7.78154	7.61954	7.74686	7.84332	0.000665612	0.0128051	6.8006	7.66402	7.74781	0.181807	0.278432	0.0943628
A_44_P424703	1.34539	1.57961	1.3574	1.84541	2.76478	3.34192	1.34832	1.36586	1.37928	1.311	0.00874845	0.0419503	1.42747	2.6507	1.35112	0.131896	0.754746	0.0295993
A_44_P424496	5.34902	5.42791	5.60463	5.11451	4.97555	5.03451	5.45676	5.5882	5.5308	5.55043	0.000377347	0.00985608	5.46052	5.04152	5.53155	0.13089	0.069746	0.0552545
A_44_P424492	2.47084	1.59124	1.82358	3.70932	3.78275	3.63637	3.28206	2.86427	2.79747	2.86806	0.00045001	0.0107588	1.96189	3.70948	2.95297	0.455819	0.0731909	0.22178
A_44_P424440	13.2679	13.1595	13.3142	13.5828	13.5597	13.4262	14.025	14.0218	13.7965	13.972	6.91188e-05	0.00417096	13.2472	13.5229	13.9538	0.0794012	0.0845393	0.107635
A_44_P424410	3.05077	1.90375	2.87724	5.23229	4.5393	3.96392	3.53208	4.0881	3.16617	3.64292	0.00854303	0.0415694	2.61058	4.5785	3.60732	0.618256	0.635092	0.379776
A_44_P424148	4.82042	4.12476	4.50327	5.45512	5.16319	5.5032	5.53421	5.31429	5.31663	5.36603	0.00197738	0.0221254	4.48282	5.37384	5.38279	0.348278	0.184	0.103729
A_44_P424108	6.41265	6.85909	6.63007	5.52723	5.65752	5.59756	5.46182	5.91592	5.67975	5.72593	0.00025746	0.0082649	6.63394	5.5941	5.69586	0.223248	0.0652151	0.186517
A_44_P424076	6.39467	6.31118	6.45248	4.97501	5.10369	5.12811	5.63071	5.57879	5.69046	6.33652	0.000851981	0.0144194	6.38611	5.06893	5.80912	0.0710408	0.0822556	0.354549
A_44_P423880	7.91183	7.99877	8.06587	7.58512	7.58915	7.32592	7.53682	7.60522	7.79805	7.57051	0.00350295	0.0286239	7.99215	7.50006	7.62765	0.0772325	0.150829	0.11698
A_44_P423725	1.51546	1.48327	1.48072	1.36503	1.35914	1.43678	1.46748	1.49219	1.51662	1.46753	0.00489008	0.0325509	1.49315	1.38698	1.48596	0.0193642	0.0432262	0.0235234
A_44_P423691	11.649	12.4188	12.5244	11.1892	11.1871	10.8309	10.9431	11.0129	10.8	10.8394	0.00133965	0.0183993	12.1974	11.0691	10.8989	0.477878	0.206248	0.0970866
A_44_P423662	13.2771	13.1909	13.3158	11.6382	12.0022	12.1304	11.8755	12.033	12.0274	12.0249	1.52888e-05	0.00199667	13.2613	11.9236	11.9902	0.0639015	0.255362	0.0765335
A_44_P423641	10.2246	11.0584	11.1846	9.75925	9.89605	9.66775	9.84451	9.83633	9.78879	9.71601	0.00390248	0.0299795	10.8225	9.77435	9.79641	0.521642	0.114898	0.0589598
A_44_P423574	4.53692	4.9087	4.36974	5.74439	5.70095	4.82735	3.95273	4.21507	4.6032	4.12256	0.00987233	0.0443217	4.60512	5.42423	4.22339	0.275878	0.517371	0.275527
A_44_P423528	11.4879	11.2651	11.3706	11.7845	11.8078	11.9201	11.8682	11.6833	11.8862	11.9168	0.000838773	0.0143205	11.3745	11.8375	11.8386	0.11143	0.0724922	0.105481
A_44_P423365	8.72202	8.64431	8.75261	8.02834	8.05524	8.47425	9.02238	9.04428	9.12229	8.53646	0.00919961	0.0428629	8.70631	8.18594	8.93135	0.0558326	0.250043	0.26673
A_44_P423133	8.0222	7.94231	7.99665	7.68439	7.54335	7.70572	7.70986	7.70954	7.73182	7.71326	0.000200518	0.00733365	7.98705	7.64449	7.71612	0.0408004	0.0882307	0.010599
A_44_P423130	8.00538	8.00357	7.98489	7.77152	7.40634	7.61005	7.70954	7.77858	7.71525	7.64982	0.00546103	0.0341017	7.99795	7.59597	7.7133	0.0113434	0.182996	0.0526257
A_44_P422587	4.39292	4.25847	4.53728	3.51897	3.92417	3.67432	3.76957	3.81327	3.94055	4.13401	0.00427964	0.0310709	4.39622	3.70582	3.91435	0.139434	0.204431	0.163421
A_44_P422346	8.97448	8.60521	8.62019	8.05471	7.88551	7.57823	7.91294	8.1027	8.06865	8.35903	0.00322864	0.0277921	8.73329	7.83948	8.11083	0.209008	0.241548	0.184939
A_44_P422335	5.76797	5.4612	5.66534	4.73035	4.90966	4.69235	5.6657	5.19778	5.43752	5.24633	0.00139071	0.0187038	5.63151	4.77745	5.38683	0.156159	0.116061	0.212775
A_44_P422237	7.90135	7.71467	7.90073	7.09547	7.1332	7.16327	7.43088	7.35655	7.53643	7.49638	3.9503e-05	0.00315202	7.83892	7.13065	7.45506	0.1076	0.033973	0.0787788
A_44_P422144	1.18606	1.46419	1.18531	2.32145	1.7198	2.0509	1.33762	1.18834	1.19888	1.17393	0.00172746	0.0209208	1.27852	2.03072	1.22469	0.160799	0.301334	0.0759749
A_44_P422103	13.9792	13.8184	13.7364	14.0688	14.0667	14.0218	14.1394	14.0405	14.2171	14.1329	0.00737048	0.0387574	13.8447	14.0524	14.1325	0.123512	0.0265207	0.0722405
A_44_P421944	4.99945	4.78575	4.5595	3.73381	3.93867	4.00647	5.41217	5.61737	5.22037	5.62384	3.92683e-05	0.00315202	4.78157	3.89298	5.46844	0.220003	0.141954	0.192383
A_44_P421650	12.3907	12.4349	12.5149	12.5786	12.6278	12.5902	12.2685	12.3976	12.3819	12.3645	0.00153456	0.0197401	12.4468	12.5989	12.3531	0.0629262	0.0257373	0.0579946
A_44_P421582	1.45406	1.42001	1.45226	1.37673	1.36354	1.3723	1.40915	1.45274	1.45467	1.40066	0.00994759	0.0444803	1.44211	1.37086	1.4293	0.0191592	0.00671149	0.0283982
A_44_P421425	9.05489	9.03114	9.04164	8.7996	8.58595	8.70809	9.25491	9.24728	9.09992	9.13828	0.000223644	0.00766835	9.04256	8.69788	9.1851	0.0119024	0.107189	0.0778592
A_44_P421417	8.3275	8.10627	8.65448	8.28014	8.0646	8.39699	7.79564	7.78669	7.46126	7.60522	0.00502253	0.0328833	8.36275	8.24724	7.6622	0.275803	0.168621	0.160131
A_44_P421115	3.81787	3.83987	4.03926	3.55949	3.43396	3.55189	3.86508	4.05304	3.73801	4.008	0.00647283	0.0366703	3.899	3.51511	3.91603	0.121962	0.0703823	0.143199
A_44_P420646	6.72469	6.54281	6.37152	6.05736	5.89146	5.97851	7.61107	7.52453	6.92705	7.61423	0.000298118	0.00876388	6.54634	5.97578	7.41922	0.176611	0.082981	0.330736
A_44_P420343	7.9174	7.82473	7.52858	6.29369	6.66171	6.34354	7.64272	7.39433	7.49871	7.09576	0.000332028	0.00922301	7.7569	6.43298	7.40788	0.203088	0.199649	0.231663
A_44_P420208	3.88245	3.30508	3.33274	6.43626	6.1054	5.73983	3.12709	2.8194	5.10306	4.21214	0.00601499	0.0354148	3.50676	6.09383	3.81542	0.32565	0.348358	1.04583
A_44_P420131	10.1807	10.1682	10.1665	9.84262	9.91018	9.98451	9.97085	10.076	9.88191	10.0138	0.00478149	0.0323573	10.1718	9.91244	9.98565	0.00776769	0.070969	0.0815356
A_44_P419922	2.45144	3.08949	3.37353	2.5485	3.06485	2.84326	1.59821	1.6165	2.18109	1.90521	0.00541372	0.0340407	2.97149	2.81887	1.82525	0.472235	0.259038	0.275769
A_44_P419878	9.50615	10.3548	10.3151	9.15313	9.23602	9.03034	8.7917	9.1287	8.90996	8.90481	0.00288767	0.0265411	10.0587	9.13983	8.93379	0.478912	0.103483	0.140932
A_44_P419344	6.17129	6.00103	5.96658	6.68784	6.84811	6.78765	6.30221	6.4013	6.20428	6.28983	6.72731e-05	0.00409157	6.0463	6.77453	6.2994	0.109608	0.0809396	0.0806858
A_44_P419210	1.9285	1.90758	1.80985	3.02192	3.5567	3.2245	1.72989	1.8094	2.03507	1.68645	2.86018e-05	0.00267515	1.88198	3.26771	1.8152	0.063334	0.269993	0.155171
A_44_P418920	4.80063	4.56213	5.02169	3.18234	2.72251	2.7156	2.52562	2.29055	2.81597	3.08785	7.07355e-05	0.00419618	4.79482	2.87348	2.68	0.229831	0.267497	0.346574
A_44_P418745	4.43186	3.91993	3.99708	2.36302	2.61832	1.66008	4.1374	4.49237	4.34247	3.05853	0.00432726	0.0312148	4.11629	2.21381	4.00769	0.275999	0.496241	0.649287
A_44_P418173	6.46857	6.13863	6.07141	5.88803	5.84234	5.58205	6.38691	6.43569	6.16935	6.29126	0.00775197	0.0397463	6.22621	5.77081	6.3208	0.212571	0.165057	0.117448
A_44_P417658	6.45091	6.67494	6.66967	6.23666	6.29369	6.27682	6.34686	6.22421	6.19672	6.04626	0.00472312	0.0321887	6.5985	6.26905	6.20351	0.127849	0.0292971	0.123494
A_44_P417629	1.67419	1.59349	1.60566	1.46925	1.4678	1.50953	1.61322	1.64386	1.7376	1.59433	0.00765112	0.0395548	1.62445	1.48219	1.64725	0.04351	0.0236838	0.0635949
A_44_P417595	1.35884	1.34448	1.37278	4.90713	3.06434	3.83053	2.5477	1.37679	2.94218	2.61646	0.00633781	0.0363406	1.3587	3.934	2.37078	0.014152	0.925742	0.684633
A_44_P417031	3.91339	4.87186	4.71266	4.82072	5.47559	5.01588	4.04965	3.8036	3.08309	3.58795	0.00752173	0.0392274	4.4993	5.10406	3.63107	0.513621	0.336219	0.411143
A_44_P416968	5.19164	5.08873	4.99425	4.04586	3.78508	3.70685	5.06406	4.1437	4.72733	4.67903	0.00231883	0.0240258	5.09154	3.84593	4.65353	0.0987232	0.177506	0.380596
A_44_P416824	1.36305	2.06277	1.34787	3.00725	2.23752	2.98123	1.63113	1.36163	1.42068	1.49881	0.00326994	0.0278743	1.59123	2.742	1.47806	0.408437	0.437089	0.116491
A_44_P416633	10.4008	10.586	10.5565	9.96116	9.78358	9.93854	9.79668	9.95099	9.96168	9.88987	7.04256e-05	0.00419618	10.5144	9.89443	9.89981	0.0994956	0.0966624	0.0756793
A_44_P416359	5.31264	6.52211	6.04331	3.15351	2.47236	2.57099	3.60148	1.32525	3.56448	3.33165	0.00272626	0.0258211	5.95935	2.73229	2.95572	0.60909	0.368112	1.09352
A_44_P416127	2.26993	1.9939	2.04162	1.55205	1.5234	1.47683	1.9549	2.03416	2.44535	1.87634	0.00882017	0.0420695	2.10182	1.51743	2.07769	0.147534	0.037964	0.253434
A_44_P416083	1.41966	1.38841	1.37125	2.05117	2.14716	1.61457	1.36665	1.39178	1.3968	1.36119	0.003765	0.029546	1.39311	1.93764	1.37911	0.0245409	0.283867	0.0177927
A_44_P415518	13.3412	13.3069	13.2428	13.6521	13.6069	13.5523	13.6501	13.5208	13.5503	13.7522	0.00206565	0.0227066	13.297	13.6038	13.6183	0.0499512	0.0499834	0.105005
A_44_P415132	7.64387	7.71999	7.92964	8.09796	8.25073	8.27733	8.27775	8.05013	8.35311	8.28947	0.00374976	0.0294829	7.7645	8.20867	8.24261	0.147996	0.0967976	0.132524
A_44_P415034	14.2034	14.5331	14.5261	14.7003	14.8367	14.6741	14.8153	14.9529	15.0483	14.8951	0.00400606	0.0302856	14.4209	14.737	14.9279	0.188396	0.0873063	0.0981392
A_44_P415021	4.0047	3.26401	3.90601	1.51521	2.47128	2.79662	4.56903	3.61802	4.11636	4.10926	0.00440763	0.0313551	3.72491	2.26104	4.10317	0.402189	0.666072	0.388418
A_44_P415010	5.77122	5.96464	6.18079	4.74384	4.83907	4.82416	4.664	4.64907	5.26216	4.75803	0.000428163	0.0104649	5.97222	4.80236	4.83331	0.204892	0.0512229	0.289934
A_44_P415003	8.56422	8.46763	8.74653	8.19639	8.02762	8.00307	8.0363	8.18344	8.27173	8.14812	0.00166272	0.0204912	8.59279	8.07569	8.1599	0.141631	0.105243	0.0974274
A_44_P414838	7.3052	7.24179	7.46324	6.91405	6.91132	6.75477	8.2199	7.97574	7.64086	8.11654	0.000258337	0.0082649	7.33674	6.86005	7.98826	0.114048	0.091183	0.252294
A_44_P414700	9.74442	9.91941	10.0575	9.61443	9.60377	9.52168	9.99376	10.2199	9.99966	10.1356	0.00201056	0.0223588	9.9071	9.57996	10.0872	0.156881	0.0507507	0.11006
A_44_P414615	7.14787	7.71705	7.67386	6.94174	7.15958	7.11926	6.63109	6.84171	6.85171	6.47605	0.00524945	0.0335378	7.51293	7.07353	6.70014	0.316883	0.115901	0.180737
A_44_P414385	1.56708	1.52365	1.53732	1.43248	1.42951	1.47695	1.5283	1.55635	1.5787	1.5205	0.00261303	0.0251807	1.54269	1.44632	1.54596	0.0222063	0.0265754	0.0267089
A_44_P414273	4.07143	3.59065	3.66813	3.43457	3.07645	3.21279	3.93661	4.3926	4.05994	3.8921	0.00574185	0.0347696	3.77673	3.24127	4.07031	0.258135	0.180751	0.226284
A_44_P414196	4.8858	5.8169	5.35416	2.35596	4.17647	3.36042	2.61851	1.41939	3.22115	2.03761	0.00333975	0.0281473	5.35228	3.29762	2.32417	0.465552	0.911876	0.772864
A_44_P414170	12.5786	12.5412	12.7208	11.8764	12.1598	11.8848	11.8252	11.7685	11.7197	11.6274	6.14822e-05	0.00394343	12.6135	11.9737	11.7352	0.0947681	0.161222	0.0838331
A_44_P413972	6.39622	6.21732	6.44508	5.76893	5.65683	5.99125	5.84417	6.10316	5.91592	5.93353	0.00360648	0.0290231	6.35287	5.80567	5.94919	0.119911	0.170213	0.109677
A_44_P413701	11.3391	11.3446	11.4879	11.5992	11.6767	11.8822	11.9729	11.7197	11.9293	11.9241	0.00262976	0.0252429	11.3905	11.7194	11.8865	0.0843489	0.146248	0.113334
A_44_P413540	5.86139	5.80998	5.72271	6.92775	6.61365	6.53086	7.00396	6.54453	6.14257	6.87356	0.00847817	0.0413627	5.79803	6.69075	6.64115	0.0701052	0.209381	0.38452
A_44_P413151	3.45707	4.77601	4.48052	2.49554	2.68158	2.73846	2.03039	2.97468	2.02985	2.47593	0.00336139	0.028152	4.23786	2.63853	2.37771	0.69214	0.127053	0.45006
A_44_P412647	4.11725	3.92493	4.92928	2.77224	3.07158	3.34143	3.37764	3.3976	3.40142	3.43224	0.00501288	0.0328766	4.32382	3.06175	3.40222	0.533088	0.284724	0.0225638
A_44_P412641	4.80506	4.33839	4.81642	6.05561	5.75858	6.09703	4.25207	4.58009	4.87083	4.37926	0.000272805	0.00840816	4.65329	5.97041	4.52056	0.272772	0.184613	0.269744
A_44_P412397	1.38201	1.34923	1.32828	2.00184	2.33757	2.15842	1.33691	1.35324	1.36641	1.32434	1.31508e-05	0.00187351	1.35318	2.16595	1.34523	0.0270777	0.167991	0.0184276
A_44_P412349	7.88479	7.64754	8.10323	7.64681	7.61226	7.26016	8.30451	8.38697	8.14254	8.19565	0.00310437	0.027286	7.87852	7.50641	8.25742	0.227909	0.213957	0.109564
A_44_P412277	16.0476	15.9839	15.9999	16.3716	16.3155	16.201	16.209	16.1142	16.1088	16.201	0.00227711	0.0237597	16.0104	16.2961	16.1583	0.0331589	0.0869351	0.0541399
A_44_P411954	5.36243	4.93526	5.12906	1.20266	1.19594	1.81778	3.91854	4.60263	3.10042	2.42384	0.000721307	0.0132938	5.14225	1.40546	3.51136	0.213889	0.357092	0.950128
A_44_P411771	5.88992	5.68911	5.83499	6.97746	6.38691	6.96315	6.28279	6.42672	6.20075	6.00892	0.00314046	0.0274379	5.80467	6.77584	6.2298	0.103778	0.3369	0.174376
A_44_P411756	1.89251	1.6653	1.74384	2.36873	2.56109	2.94765	1.66688	1.96429	2.0486	1.67752	0.00261079	0.0251807	1.76722	2.62582	1.83932	0.115396	0.294838	0.196069
A_44_P411578	3.06833	2.47267	2.81517	1.38675	1.64831	1.70251	2.8098	2.20585	2.25888	3.11933	0.00678868	0.0375459	2.78539	1.57919	2.59846	0.298942	0.168845	0.441751
A_44_P411400	2.94668	2.89087	2.95366	3.16966	3.15125	3.21554	1.26369	1.25541	1.27132	2.5158	0.00253332	0.0248644	2.9304	3.17882	1.57655	0.0344143	0.0331054	0.626195
A_44_P411362	10.9314	11.0276	11.1782	10.6596	10.7211	10.5518	10.6206	10.6882	10.6548	10.5565	0.000907146	0.0149906	11.0457	10.6442	10.63	0.124371	0.085705	0.0562493
A_44_P411265	4.09841	4.63068	4.40896	2.81253	3.21775	3.49552	3.55766	3.97901	3.90033	3.39201	0.00488664	0.0325486	4.37935	3.17526	3.70725	0.267369	0.343471	0.278622
A_44_P411226	2.0607	2.13827	1.87315	1.53371	1.53422	1.46444	1.7978	1.85162	2.24804	1.85904	0.00985742	0.0442661	2.02404	1.51079	1.93913	0.13631	0.040141	0.207744
A_44_P411131	15.1275	15.5902	15.6885	16.0422	16.1615	16.0847	16.2398	16.0709	15.9945	15.9547	0.00589673	0.0351363	15.4687	16.0961	16.065	0.29957	0.0604688	0.126108
A_44_P410469	4.5537	4.84973	4.81447	5.79373	6.54642	6.05534	4.73532	4.98762	4.95733	5.24101	0.000632677	0.0125816	4.7393	6.13183	4.98032	0.161696	0.382128	0.207018
A_44_P410331	7.03309	7.07374	6.72415	7.33827	7.43175	7.27278	8.10893	8.08923	8.29904	7.73878	0.000315348	0.00895144	6.94366	7.3476	8.05899	0.191186	0.079895	0.233499
A_44_P410296	2.46298	2.97264	2.45929	2.45464	2.52612	2.13016	1.27398	1.29787	1.26649	1.25803	7.55783e-05	0.00432229	2.63164	2.3703	1.27409	0.295323	0.211019	0.0171385
A_44_P410216	1.29195	1.29477	1.29305	3.5185	2.07147	3.05008	2.12067	1.27762	1.32408	1.34645	0.00864559	0.0417823	1.29326	2.88002	1.5172	0.00141973	0.738353	0.40333
A_44_P410050	6.09628	6.20643	6.18287	5.92295	5.76269	5.71773	5.82911	5.80944	5.89064	5.87959	0.00075343	0.0136098	6.16186	5.80112	5.85219	0.0580028	0.107871	0.0391117
A_44_P410016	7.38819	8.47395	7.90223	5.89083	6.70174	5.64701	6.41815	6.48495	6.1568	6.16222	0.00206204	0.0226954	7.92146	6.07986	6.30553	0.543134	0.552189	0.170815
A_44_P410005	14.9571	14.8985	14.294	13.4113	13.0898	13.2717	13.9998	13.7352	13.9484	13.6092	0.000510366	0.0114947	14.7166	13.2576	13.8231	0.367098	0.161182	0.18291
A_44_P409694	5.84119	5.60327	5.60087	4.84875	4.65206	4.80115	5.11126	5.32085	5.14223	4.98136	0.000177687	0.00706968	5.68178	4.76732	5.13893	0.138059	0.102614	0.139878
A_44_P409674	6.92053	6.76396	7.00102	7.41576	7.19905	7.23898	7.21132	7.16124	7.2312	7.352	0.00434961	0.0312503	6.89517	7.2846	7.23894	0.120551	0.115331	0.0809192
A_44_P409632	1.51554	1.48404	1.48749	1.37391	1.36656	1.45025	1.47561	1.49766	1.51804	1.48148	0.00590499	0.0351477	1.49569	1.39691	1.4932	0.0172791	0.0463401	0.0190028
A_44_P409582	9.56671	9.73206	9.6167	9.95144	9.88583	9.96116	9.93956	9.87558	9.92708	9.96469	0.000441426	0.0106698	9.63849	9.93281	9.92673	0.0848036	0.0409744	0.0375155
A_44_P409574	2.0933	1.85337	2.13457	3.77139	3.75846	4.28366	1.85245	1.92632	2.2514	1.78534	1.54961e-05	0.00200876	2.02708	3.93784	1.95388	0.151849	0.29956	0.206535
A_44_P408033	5.05744	4.70882	4.6119	4.37591	4.445	4.33388	5.86762	5.89443	5.14656	5.72621	0.000991324	0.0157854	4.79272	4.38493	5.6587	0.23432	0.0561061	0.349313
A_44_P408011	9.08512	8.99813	8.82405	9.26615	9.14023	9.17324	9.26399	9.27068	9.26615	9.28079	0.0045682	0.0317614	8.9691	9.19321	9.27041	0.132936	0.0652902	0.00746489
A_44_P407948	3.02332	2.76311	2.80827	2.72445	2.45546	3.26436	3.56706	3.50208	3.58822	3.90688	0.00635698	0.0364029	2.8649	2.81476	3.64106	0.139043	0.411941	0.180963
A_44_P407788	1.2861	2.58959	2.77653	2.1337	2.69015	2.50862	4.0725	3.70426	4.2098	4.35015	0.00280725	0.0261083	2.2174	2.44416	4.08418	0.811934	0.283769	0.277484
A_44_P407771	10.8734	11.7454	11.9321	9.91499	9.92922	9.6699	10.0728	9.87609	9.62183	9.84451	0.000564292	0.0119844	11.517	9.83804	9.85381	0.565065	0.145783	0.184724
A_44_P407740	7.65609	7.36711	8.03863	6.80938	6.72742	6.82549	6.91774	6.98072	6.73565	7.38847	0.00839325	0.0411249	7.68728	6.78743	7.00564	0.336845	0.0525899	0.275559
A_44_P407691	10.0648	9.83739	9.97417	10.3182	10.2743	10.3166	10.0532	10.2072	10.0209	10.2077	0.00703133	0.0379368	9.95877	10.3031	10.1222	0.114461	0.0248964	0.0992688
A_44_P407600	12.264	11.9331	12.1655	12.3201	12.3232	12.0894	12.5484	12.558	12.4365	12.653	0.00821364	0.0408304	12.1209	12.2442	12.549	0.16991	0.134078	0.0886109
A_44_P407567	5.02287	4.85263	4.92303	4.34889	3.81763	4.13063	4.64239	4.5784	4.3151	4.89902	0.00645211	0.0366122	4.93284	4.09905	4.60873	0.0855438	0.267036	0.239818
A_44_P407259	9.94143	10.2976	10.1912	7.85141	8.96033	8.84122	9.54499	9.39209	10.042	9.233	0.00595733	0.0352606	10.1434	8.55099	9.55302	0.182823	0.608774	0.349991
A_44_P407138	12.9397	12.7547	12.7733	13.5468	13.4333	13.113	13.236	13.2387	13.1644	13.4904	0.00876283	0.0419676	12.8226	13.3644	13.2824	0.101842	0.224986	0.142858
A_44_P407014	2.77158	3.51635	3.02471	5.38301	5.78433	4.86999	3.63224	4.21724	3.03624	3.88438	0.00131589	0.0182184	3.10421	5.34578	3.69253	0.378694	0.458306	0.498825
A_44_P406851	2.15876	1.9095	2.04049	1.57812	1.52101	1.50386	1.90717	1.97313	2.29732	1.80171	0.00913574	0.0427246	2.03625	1.53433	1.99483	0.124682	0.0388811	0.213657
A_44_P406805	9.80159	9.52468	9.73161	8.97388	8.97413	8.71568	9.03834	9.23571	9.10272	8.95514	0.000416495	0.0102979	9.68596	8.8879	9.08298	0.143989	0.149145	0.118396
A_44_P405877	1.93142	1.82754	1.79829	1.46411	1.46277	1.4379	1.71234	1.80859	2.07104	1.67862	0.00874273	0.0419503	1.85242	1.45493	1.81765	0.0699646	0.0147571	0.177679
A_44_P405130	1.39377	1.37905	1.38755	2.50862	2.39828	3.37272	1.3475	1.36146	1.43823	2.14896	0.005707	0.03469	1.38679	2.75987	1.57404	0.00738986	0.533601	0.385353
A_44_P405074	14.2873	14.4933	14.2895	13.8982	13.5546	13.7846	14.4578	14.5817	14.1767	14.448	0.00191962	0.0219565	14.3567	13.7458	14.416	0.118325	0.175019	0.170783
A_44_P404931	10.4962	10.4386	10.4869	10.6147	10.5147	10.4494	10.1442	10.2164	10.2433	10.2084	0.000209602	0.0075474	10.4739	10.5263	10.2031	0.0309147	0.0832478	0.0420033
A_44_P404275	1.45718	2.00523	1.46282	1.99696	2.46485	2.11147	1.42723	1.45863	1.51443	1.40331	0.00780195	0.0398873	1.64174	2.19109	1.4509	0.314804	0.243896	0.0480292
A_44_P403978	6.91952	6.93999	6.72222	6.5293	6.56996	6.42388	7.09221	7.1949	6.89231	7.27531	0.00174303	0.0209643	6.86058	6.50771	7.11368	0.120253	0.0753935	0.165517
A_44_P403847	1.50501	2.18887	1.48994	2.91341	2.79447	2.88429	1.48077	1.50466	1.50903	1.47481	0.000185307	0.00709502	1.72794	2.86406	1.49232	0.39925	0.0619962	0.0170428
A_44_P403674	7.43469	7.54558	7.5338	7.67171	7.48375	8.08256	8.55809	8.39008	8.29344	8.2019	0.00164942	0.0204633	7.50469	7.746	8.36088	0.0609035	0.306243	0.152282
A_44_P403475	6.55989	6.69348	6.574	7.08169	7.08886	6.98466	6.70253	6.60899	6.58412	6.58593	6.31474e-05	0.00400391	6.60912	7.05174	6.62039	0.0733932	0.0581991	0.0559164
A_44_P403457	6.81184	6.89776	6.84989	6.43014	6.38581	6.7141	7.10333	6.79258	7.22173	7.04672	0.00822077	0.0408304	6.85316	6.51002	7.04109	0.0430508	0.178124	0.181006
A_44_P403396	5.40892	5.63425	5.74135	4.66287	4.86925	4.36421	4.72843	5.2328	4.53285	4.45025	0.00708429	0.0380525	5.59484	4.63211	4.73608	0.169684	0.253923	0.351091
A_44_P403221	1.72016	1.4622	1.48399	2.17796	1.95306	2.24382	1.78637	1.45968	1.73476	1.43936	0.00589861	0.0351363	1.55545	2.12494	1.60504	0.143054	0.152457	0.181002
A_44_P403172	1.47383	1.4496	1.46136	2.08879	2.05213	1.74633	1.45376	1.4736	1.47199	1.45446	0.000594331	0.012294	1.4616	1.96242	1.46345	0.0121161	0.188033	0.0108111
A_44_P402675	6.51561	6.40882	6.59228	6.16463	6.2187	6.2081	6.13321	6.22209	6.39494	6.15547	0.00805803	0.0405567	6.50557	6.19714	6.22643	0.0921439	0.0286524	0.118518
A_44_P402645	11.6991	11.5848	11.7266	11.423	11.3755	11.2776	11.2689	11.3454	11.3218	11.3667	0.000398117	0.0100824	11.6702	11.3587	11.3257	0.0752122	0.0741601	0.0420603
A_44_P402641	12.7271	12.3976	12.1757	12.9091	12.8397	13.1078	13.0871	12.9338	13.1023	13.0467	0.00597766	0.0353128	12.4335	12.9522	13.0425	0.277431	0.139165	0.0761687
A_44_P402594	1.339	1.33215	1.35711	1.69995	1.57584	1.91608	1.3869	1.37879	1.40024	1.3123	0.00247186	0.0246415	1.34275	1.73062	1.36956	0.0128927	0.172179	0.0391839
A_44_P401728	1.62186	1.56475	1.5742	1.44593	1.44598	1.5019	1.57677	1.6001	1.66873	1.5713	0.00434313	0.0312469	1.58694	1.4646	1.60422	0.0306131	0.0322979	0.0447831
A_44_P401165	8.09018	8.37855	8.43403	6.73013	6.87255	6.79819	7.04714	6.6831	7.15958	6.98871	2.11975e-05	0.00238558	8.30092	6.80029	6.96963	0.184601	0.0712318	0.20376
A_44_P401161	8.96344	9.06599	9.18908	7.59121	7.43208	7.58707	7.73209	7.2841	7.85213	7.78843	2.94237e-05	0.00272442	9.07284	7.53679	7.66419	0.112976	0.0907071	0.258094
A_44_P401149	1.29024	1.29284	1.29107	2.16466	1.59903	2.29519	1.50101	1.27487	1.32137	1.25725	0.00591798	0.0351477	1.29138	2.01963	1.33862	0.00132325	0.370049	0.111586
A_44_P400965	3.70842	4.0551	3.99016	5.55507	5.12773	5.51127	4.80846	4.90405	4.07492	4.87029	0.00180142	0.0213006	3.91789	5.39802	4.66443	0.184294	0.235101	0.394995
A_44_P400922	7.61795	7.55795	7.77527	6.78332	6.61994	6.82356	6.94439	7.03901	6.80402	7.02284	4.35173e-05	0.00329402	7.65039	6.74227	6.95256	0.112233	0.107838	0.107302
A_44_P400591	11.7901	11.8731	12.0142	12.6948	12.8524	12.4841	12.5804	12.8767	12.8413	13.113	0.000639554	0.0126491	11.8925	12.6771	12.8528	0.113301	0.184776	0.218017
A_44_P400346	9.39209	8.61637	8.75498	9.74027	9.80086	10.0163	9.7309	9.62101	9.93801	10.1041	0.00532126	0.0337662	8.92115	9.85248	9.8485	0.413698	0.145082	0.215186
A_44_P400211	9.93397	9.71258	9.704	9.56463	9.66183	9.55718	9.42935	9.41828	9.38588	9.42846	0.00139524	0.0187184	9.78352	9.59455	9.41549	0.13037	0.0583869	0.0203723
A_44_P399999	15.0683	15.1684	14.9873	14.8665	14.8921	14.8898	15.0263	15.1332	15.1055	15.1117	0.0043702	0.0313052	15.0747	14.8828	15.0941	0.0907101	0.0141636	0.0467824
A_44_P399038	8.6474	8.75048	8.7917	9.04069	8.82749	9.17146	9.17645	9.10929	9.10656	9.2597	0.00434421	0.0312469	8.72986	9.01321	9.163	0.0743266	0.173626	0.0721151
A_44_P398792	13.0447	12.9421	12.828	13.1579	13.0791	13.1376	13.7463	13.6174	13.2977	13.7049	0.00155665	0.0198697	12.9383	13.1249	13.5916	0.108381	0.0409542	0.203165
A_44_P398763	1.44757	1.42388	1.44254	1.70819	1.62068	1.57884	1.41209	1.45122	1.44064	1.40387	0.000404948	0.0101527	1.438	1.6359	1.42696	0.0124839	0.0660026	0.0225823
A_44_P398669	1.53652	1.50332	1.51675	2.42834	2.44403	2.49584	1.5071	1.53195	1.54305	1.50119	5.8504e-10	5.1191e-06	1.51887	2.45607	1.52082	0.0167031	0.035325	0.0199296
A_44_P398628	1.50648	1.4735	1.47308	1.35817	1.35215	1.43257	1.45923	1.48476	1.50441	1.46081	0.00563085	0.0345715	1.48435	1.38096	1.4773	0.0191626	0.044795	0.0215173
A_44_P398424	6.82991	8.24028	7.46396	4.54001	5.56613	5.42915	5.07788	5.39946	4.70404	4.2405	0.00128264	0.0180183	7.51139	5.17843	4.85547	0.706378	0.557115	0.498833
A_44_P398389	2.19344	2.94616	2.65664	1.64371	1.72786	1.52973	1.91155	1.98791	2.42799	2.08279	0.00773715	0.0397204	2.59875	1.63377	2.10256	0.379686	0.0994401	0.227982
A_44_P398388	3.97986	4.24915	4.44334	3.29578	3.80892	3.44172	3.23292	3.27266	3.52305	2.88627	0.00403348	0.0303384	4.22411	3.51547	3.22873	0.232749	0.2644	0.261947
A_44_P398368	9.68792	9.66339	9.60692	9.39741	9.31993	9.31584	10.1188	10.1981	9.76998	10.1097	0.000562791	0.0119816	9.65274	9.3444	10.0491	0.0415383	0.0459603	0.190282
A_44_P398193	1.24115	1.25098	1.48321	3.79913	3.60495	4.3989	4.2669	2.62422	5.33213	3.95139	0.00461565	0.031894	1.32511	3.93433	4.04366	0.137003	0.413884	1.11555
A_44_P398148	10.1281	10.1183	10.0023	8.82213	9.21004	8.56378	8.59523	8.96005	8.94263	8.83874	0.000195435	0.00726138	10.0829	8.86532	8.83416	0.0699794	0.325288	0.168053
A_44_P398142	8.96977	10.3617	9.49426	12.1532	13.1644	13.0535	12.6376	12.6981	12.959	10.7937	0.00378054	0.0296148	9.60859	12.7904	12.2721	0.702993	0.554605	0.99542
A_44_P398060	2.13457	1.83961	1.92945	5.82602	5.626	5.4289	6.21169	5.03217	6.37562	6.09673	1.10629e-05	0.00172857	1.96788	5.62697	5.92905	0.15119	0.198559	0.608776
A_44_P397927	3.33307	2.9583	3.31411	4.78327	4.46547	4.57746	3.40764	3.37463	3.27476	4.09765	0.00121808	0.0175588	3.20183	4.60873	3.53867	0.211113	0.161193	0.376909
A_44_P397725	4.54357	4.55548	4.33885	6.134	6.0389	5.90704	3.98414	4.03516	4.8021	5.03978	0.00139157	0.0187038	4.4793	6.02664	4.4653	0.121778	0.113975	0.535413
A_44_P397472	11.2263	11.0269	10.9234	11.7691	11.6543	11.7135	11.5668	11.3178	11.6145	11.5071	0.000898937	0.0149226	11.0589	11.7123	11.5016	0.153934	0.0574063	0.130146
A_44_P397008	2.02347	2.36406	2.1803	1.29012	1.27683	1.62493	1.48451	1.32986	1.31415	1.27576	0.000346004	0.00944337	2.18927	1.39729	1.35107	0.170472	0.197255	0.0918201
A_44_P396546	7.58159	8.07204	8.17331	7.87484	8.21825	7.64086	8.57529	8.48589	8.67622	8.731	0.00908451	0.0425532	7.94231	7.91132	8.6171	0.31647	0.290416	0.108679
A_44_P396522	11.8764	12.0282	12.0274	11.4256	11.2776	11.0179	11.3018	11.5439	11.2934	11.5327	0.00128898	0.0180891	11.9774	11.2404	11.4179	0.0874262	0.206365	0.139057
A_44_P396507	9.50382	9.58792	9.64174	9.49678	9.37992	9.25083	9.10364	9.20487	9.13376	9.30063	0.003111	0.0272872	9.57783	9.37584	9.18573	0.0695074	0.123028	0.087571
A_44_P396354	3.27023	3.13122	3.16544	2.81101	2.90891	2.91971	4.07909	3.63294	3.57469	3.82516	0.000378149	0.0098623	3.18897	2.87987	3.77797	0.0724263	0.0598814	0.227495
A_44_P396327	11.2728	11.1284	11.0639	11.1573	11.2245	11.2796	11.8376	11.5702	11.6428	11.5812	0.0006842	0.0129443	11.1551	11.2205	11.6579	0.106969	0.0612385	0.123944
A_44_P395771	4.69067	4.67681	4.4644	5.75022	5.7417	5.99083	5.11799	5.04481	4.95801	5.48024	0.000249524	0.00813762	4.61063	5.82758	5.15026	0.126824	0.141436	0.229497
A_44_P395654	4.57311	4.42324	4.42052	4.3227	4.25562	4.11454	5.14982	4.71266	4.65257	5.18975	0.0067704	0.0375299	4.47229	4.23095	4.9262	0.0873263	0.106254	0.282808
A_44_P395538	11.0578	11.076	10.9983	10.6882	10.8526	10.706	10.7807	10.9354	10.7555	10.7471	0.00513118	0.0332225	11.044	10.7489	10.8047	0.0406043	0.0902228	0.0883139
A_44_P395512	14.1304	13.9824	13.9337	14.2259	14.214	14.2034	14.247	14.1982	14.33	14.2701	0.00455864	0.0317189	14.0155	14.2144	14.2613	0.102426	0.0113025	0.0547204
A_44_P395471	9.93052	9.91157	9.95608	9.67844	9.73875	9.8207	9.62902	9.61975	9.53428	9.60031	0.00013813	0.00624619	9.93272	9.74596	9.59584	0.0223384	0.0714057	0.0427468
A_44_P395384	1.4291	1.39664	1.37987	1.28929	1.27132	1.35123	1.37449	1.40046	1.40729	1.36835	0.00818158	0.0408146	1.40187	1.30395	1.38765	0.0250284	0.0419195	0.019107
A_44_P394978	5.21133	5.2688	4.98047	5.27097	4.91965	4.64884	5.84781	5.88774	5.48474	5.81253	0.00447915	0.0315433	5.15353	4.94648	5.75821	0.152605	0.31193	0.184881
A_44_P394782	6.40925	6.42124	6.2916	6.52771	6.56529	6.52909	6.12921	6.07403	6.18451	6.30124	0.00110177	0.0167021	6.37403	6.5407	6.17225	0.0716351	0.0213076	0.0971043
A_44_P394332	8.57013	8.53755	8.39245	9.01813	8.96067	8.83367	8.71275	8.82749	8.85259	8.6491	0.00241315	0.0243542	8.50004	8.93749	8.76048	0.0945941	0.0943894	0.0960139
A_44_P394115	1.61034	1.54749	1.56822	1.4497	1.45047	1.49119	1.56071	1.58786	1.63003	1.54749	0.00386027	0.0298519	1.57535	1.46379	1.58152	0.0320242	0.0237373	0.0364436
A_44_P393985	5.79553	6.40442	6.45466	5.38998	5.93512	5.53111	7.16842	6.84989	6.96976	6.71535	0.00142321	0.0188969	6.21821	5.61874	6.92586	0.366907	0.282937	0.192221
A_44_P393778	6.21732	6.16194	6.17459	7.05851	6.86314	6.85106	6.70617	6.63476	6.44814	6.53276	0.000119368	0.00571059	6.18462	6.92424	6.58046	0.0290186	0.116445	0.113338
A_44_P393706	8.26147	8.34473	8.11415	8.76667	8.878	8.54225	8.62829	8.70205	8.65267	8.78139	0.00235608	0.0240979	8.24012	8.72898	8.6911	0.116762	0.171022	0.0675605
A_44_P393696	6.17294	6.49459	6.2325	4.57396	5.06706	4.85657	4.30868	4.06703	3.42366	3.74347	4.96206e-05	0.00350145	6.30001	4.83253	3.88571	0.171123	0.247431	0.385357
A_44_P393679	6.18057	7.47393	7.15665	5.54296	5.92921	6.29545	5.4881	5.59756	5.71143	5.32329	0.00991244	0.0444106	6.93705	5.92254	5.5301	0.674061	0.376289	0.165293
A_44_P393605	7.74743	7.84424	7.76939	7.90963	8.04444	8.15803	8.35115	8.04097	8.26007	8.24749	0.00427209	0.0310472	7.78702	8.03737	8.22492	0.0507568	0.124348	0.131042
A_44_P393580	7.79235	7.83557	8.08109	7.33238	7.5531	7.38847	7.15151	7.22113	7.05499	7.06969	0.000156125	0.00655592	7.903	7.42465	7.12433	0.155735	0.11472	0.0772492
A_44_P393521	4.65978	4.60532	4.70451	5.77581	5.71166	5.70491	4.77675	4.82951	5.37566	4.81083	0.000579315	0.0121123	4.65654	5.73079	4.94819	0.049676	0.0391324	0.285815
A_44_P393282	12.135	12.2041	12.2306	12.2154	12.4245	12.6125	11.9219	12.1196	11.8547	11.9502	0.00822224	0.0408304	12.1899	12.4175	11.9616	0.0493614	0.198619	0.112683
A_44_P392524	3.3839	2.64194	2.69015	4.23963	4.00338	3.90662	3.11915	3.11232	3.00425	3.2298	0.00158269	0.0200724	2.90533	4.04987	3.11638	0.415155	0.171304	0.0921236
A_44_P391915	9.73608	9.74659	9.81059	9.43667	9.24066	9.01433	10.3712	10.4612	9.95144	10.3722	0.000509004	0.0114936	9.76442	9.23055	10.289	0.0403307	0.211351	0.228979
A_44_P391784	11.0664	10.9625	11.0562	11.2373	11.5112	11.5049	11.7414	11.3507	11.5668	11.768	0.00524684	0.0335353	11.0284	11.4178	11.6067	0.0572641	0.15637	0.19262
A_44_P391345	5.0239	4.57107	4.90489	6.23729	6.21896	6.09157	5.0687	5.21284	5.30634	4.64381	0.00038362	0.0098871	4.83329	6.18261	5.05792	0.234751	0.0793704	0.292869
A_44_P391294	6.60565	6.33506	6.62753	7.07643	7.12408	6.83985	6.55951	6.52398	6.50639	6.80321	0.00985254	0.0442661	6.52275	7.01345	6.59827	0.162909	0.152224	0.138399
A_44_P391156	7.70817	7.60034	7.68373	7.65079	7.49824	7.44542	7.88301	8.07159	8.0646	7.92964	0.000715704	0.0132258	7.66408	7.53148	7.98721	0.0565328	0.106647	0.0953597
A_44_P391126	2.90383	3.31535	2.69503	5.35218	5.38176	4.05543	3.20005	3.16395	3.53141	2.81328	0.0025979	0.0251375	2.9714	4.92979	3.17717	0.315636	0.757362	0.293597
A_44_P391035	7.81494	7.78429	7.80252	7.56285	7.4418	7.27976	7.94617	7.95901	7.63907	8.0745	0.00907497	0.0425314	7.80059	7.42814	7.90469	0.0154167	0.142039	0.186241
A_44_P390963	7.90935	7.96334	8.20072	7.66049	7.67634	7.60928	7.36421	7.58316	7.46896	7.53257	0.000851627	0.0144194	8.02447	7.6487	7.48722	0.155008	0.0350489	0.0943868
A_44_P390910	3.85975	3.63372	3.84147	3.01251	3.33307	3.35901	4.02011	3.80435	3.87355	4.20899	0.00210985	0.0229096	3.77831	3.23486	3.97675	0.12556	0.192999	0.17906
A_44_P390664	1.44764	1.41589	1.44605	1.37089	1.35893	1.37	1.40295	1.44708	1.44593	1.39515	0.0094077	0.0434392	1.43652	1.36661	1.42278	0.0178917	0.00666673	0.0275844
A_44_P390289	2.42537	3.49359	2.8077	1.73338	1.70516	1.56057	3.04045	2.86116	3.18739	2.58359	0.00343537	0.0284449	2.90889	1.66637	2.91815	0.541252	0.0927072	0.25989
A_44_P389996	6.08322	6.0622	6.25004	5.83053	5.75951	5.40865	5.99932	6.02235	6.12032	6.14337	0.00881554	0.0420695	6.13182	5.66623	6.07134	0.102918	0.225881	0.0711213
A_44_P389549	1.65342	1.58147	1.59178	1.45983	1.4587	1.50705	1.59872	1.62647	1.71772	1.58747	0.00719124	0.0383445	1.60889	1.47519	1.6326	0.0389057	0.0275945	0.0590696
A_44_P389544	7.81478	7.76078	7.58316	7.87505	7.79476	7.76339	7.97407	8.07364	7.93956	7.95951	0.00944963	0.0434952	7.71957	7.81107	7.9867	0.121184	0.0575873	0.0596677
A_44_P389493	6.73934	7.02665	6.55928	7.9727	7.28169	7.71467	6.89916	6.99978	6.89701	6.58958	0.00597896	0.0353128	6.77509	7.65636	6.84638	0.235728	0.349176	0.177791
A_44_P389297	5.79793	5.8258	6.26019	5.63262	5.42269	5.69625	6.43406	6.26118	6.15643	6.34497	0.00347291	0.0285601	5.96131	5.58385	6.29916	0.259216	0.143151	0.118479
A_44_P388763	4.97437	4.64928	5.1202	6.00012	5.84417	5.74196	5.15945	4.90309	5.64042	4.96671	0.0076489	0.0395548	4.91461	5.86208	5.16742	0.241079	0.130006	0.333639
A_44_P388755	5.3147	5.80726	5.34314	4.95168	5.06274	4.56516	4.24962	4.72905	4.85427	4.59947	0.00969819	0.0440041	5.48837	4.85986	4.60811	0.276533	0.261191	0.260649
A_44_P388650	3.2444	3.30878	3.06696	1.34617	2.62902	1.89289	1.26957	1.25909	1.28614	1.27359	0.000556877	0.0119816	3.20672	1.95602	1.2721	0.125236	0.64375	0.0111792
A_44_P388431	5.58085	5.52782	5.40216	7.12309	6.83921	6.75383	5.36394	6.18644	5.88126	6.16993	0.00113975	0.0170254	5.50361	6.90538	5.90039	0.0917695	0.193319	0.384109
A_44_P387735	8.34163	9.04164	8.98758	9.34833	9.66565	9.9791	9.55718	9.76701	9.52082	9.71858	0.00891154	0.0422291	8.79028	9.66436	9.6409	0.389484	0.315388	0.120232
A_44_P387604	5.75161	5.86381	5.97648	4.55327	5.02896	5.2434	5.09094	5.0557	5.07393	5.02757	0.0013461	0.0184326	5.86397	4.94188	5.06204	0.112434	0.353213	0.0271092
A_44_P387466	5.05299	4.9849	5.24587	6.43434	6.28462	6.10182	4.28366	5.12811	5.59436	4.97888	0.00605538	0.0355332	5.09458	6.27359	4.99625	0.135367	0.166533	0.542592
A_44_P387207	9.50146	9.4595	9.49868	9.97366	9.83297	9.99075	10.0656	9.8466	10.2145	10.0691	0.000770989	0.0137398	9.48654	9.93246	10.049	0.0234635	0.086584	0.1517
A_44_P387120	3.5309	4.00338	3.35844	3.99493	4.57396	4.96431	4.73706	4.9928	4.81835	4.99215	0.00451261	0.0316112	3.63091	4.51107	4.88509	0.333897	0.487739	0.128363
A_44_P387086	3.25312	2.63927	3.08434	1.55056	1.19236	1.27425	2.61675	2.83289	2.08473	2.68235	0.000544349	0.0119254	2.99225	1.33906	2.55418	0.317122	0.187685	0.325782
A_44_P387067	8.65551	8.56211	8.46946	8.71102	8.6774	8.90996	8.97084	8.9533	8.8741	9.00713	0.00263572	0.0252559	8.56236	8.76613	8.95134	0.0930278	0.125695	0.0561645
A_44_P386924	2.9807	3.22251	2.97682	3.53559	2.95302	3.09527	4.01906	3.86975	3.6603	4.1873	0.00302944	0.0270485	3.06001	3.19463	3.9341	0.140742	0.303725	0.223931
A_44_P386852	2.29519	2.57818	2.85155	2.68334	3.34075	3.20005	1.5221	2.39409	1.7898	1.51212	0.00677648	0.0375459	2.57497	3.07471	1.80453	0.278192	0.346166	0.413547
A_44_P386824	1.50489	1.47879	1.48739	1.38441	1.37513	1.46079	1.48282	1.50134	1.51038	1.48563	0.0080672	0.0405675	1.49036	1.40678	1.49504	0.0133021	0.0470019	0.0130736
A_44_P386164	10.2139	10.3676	10.4738	9.92676	10.4015	9.87312	9.74081	9.80947	9.58559	9.54584	0.00621096	0.0359074	10.3518	10.0671	9.67043	0.130691	0.290839	0.125173
A_44_P386151	1.54792	1.49999	1.61917	1.43683	1.39178	1.37359	1.56313	1.57361	1.61006	1.48236	0.00906981	0.0425299	1.55569	1.40073	1.55729	0.0599663	0.0325598	0.0538496
A_44_P385777	1.58299	1.53852	1.54851	1.43292	1.43017	1.49491	1.55225	1.57172	1.61427	1.54893	0.00317547	0.0275512	1.55667	1.45267	1.57179	0.023334	0.0366143	0.0300502
A_44_P385625	4.5183	4.05411	4.04735	2.92142	3.02522	3.13214	4.29194	4.28109	4.24207	4.22921	3.29295e-05	0.00283875	4.20658	3.02626	4.26108	0.269972	0.105364	0.0301654
A_44_P385371	3.90011	4.13858	3.71279	5.03015	4.62725	4.40656	4.12422	4.33128	4.02876	4.08919	0.00954597	0.0437087	3.91716	4.68799	4.14336	0.213405	0.3162	0.131338
A_44_P385014	2.8248	3.01583	3.27217	1.73299	1.92311	1.95674	2.84643	2.44593	2.58211	3.15351	0.00154712	0.0198204	3.0376	1.87094	2.75699	0.224478	0.120652	0.31229
A_44_P384919	6.31301	6.06178	6.28803	5.99455	5.67745	5.8015	6.11434	6.18615	6.11434	6.23133	0.00901647	0.0424342	6.22094	5.8245	6.16154	0.138401	0.159796	0.0575364
A_44_P384833	4.35174	4.15008	4.0422	3.66723	3.57072	3.10331	4.07836	3.85175	4.2297	4.13266	0.00690376	0.0376633	4.18134	3.44709	4.07312	0.15712	0.301607	0.160307
A_44_P384688	8.4777	8.76497	8.72561	9.2293	9.30817	9.69404	9.679	9.8549	9.89179	10.0144	0.000174534	0.00702148	8.65609	9.4105	9.86001	0.155747	0.248697	0.138599
A_44_P384628	10.4855	10.476	10.6111	10.6094	10.6178	10.4756	10.7487	10.8241	10.9569	11.0269	0.00361035	0.0290231	10.5242	10.5676	10.8892	0.0754136	0.0798169	0.125868
A_44_P384544	8.37081	8.42	8.41007	8.89963	8.77592	8.90954	8.69875	8.5208	8.50831	8.74867	0.00138397	0.0186593	8.40029	8.8617	8.61913	0.0260089	0.0744532	0.122568
A_44_P384389	7.61313	7.53292	7.67811	7.24788	7.05611	7.41144	8.82071	8.73789	8.24028	8.87978	0.000128815	0.00598656	7.60805	7.23848	8.66967	0.0727324	0.177852	0.292113
A_44_P384353	6.25956	5.14881	5.60027	4.85025	4.64572	4.37152	4.09669	4.56544	4.07716	4.726	0.00842541	0.0412461	5.66955	4.6225	4.36632	0.558608	0.240206	0.329307
A_44_P384260	6.98829	7.29826	7.73329	5.73465	5.48158	5.72694	5.32113	5.73582	6.2671	5.57469	0.000651849	0.0127599	7.33995	5.64772	5.72469	0.374246	0.14394	0.399874
A_44_P384017	3.05178	2.2717	2.89417	4.28206	5.18066	5.03791	3.99677	4.63778	4.80295	4.89197	0.000977239	0.0156037	2.73921	4.83354	4.58237	0.412479	0.482901	0.404352
A_44_P383949	1.50776	1.48391	1.45933	1.34837	1.3398	1.3935	1.44893	1.48481	1.51145	1.41852	0.00515795	0.0332955	1.48367	1.36056	1.46593	0.0242157	0.0288509	0.0406839
A_44_P383241	6.05881	6.27053	6.3849	6.27837	5.9404	6.1115	6.71246	6.96366	6.87477	6.50931	0.00435634	0.0312503	6.23808	6.11009	6.76505	0.165447	0.168992	0.199712
A_44_P382695	5.9082	6.42755	6.37127	4.56213	4.82392	4.38755	4.75829	4.69695	4.51148	4.84615	4.4587e-05	0.00329402	6.23568	4.5912	4.70322	0.284991	0.219629	0.141733
A_44_P382482	3.76917	3.8083	3.39976	3.1061	3.21605	2.63752	4.1134	3.58931	3.82111	3.74476	0.00849499	0.0414101	3.65908	2.98656	3.81714	0.225429	0.307237	0.219794
A_44_P382349	7.56285	7.34778	7.35688	7.41172	7.24044	7.22395	8.55138	8.34655	8.26074	8.42489	8.63793e-06	0.00155839	7.4225	7.29204	8.39589	0.121631	0.103981	0.123448
A_44_P382312	6.98015	7.39191	7.32835	6.96159	6.65457	6.87501	6.34665	6.81855	6.63162	6.39297	0.00976569	0.0440917	7.23347	6.83039	6.54745	0.221671	0.158299	0.219668
A_44_P382226	8.57689	8.21233	8.84054	7.87261	8.0039	8.17779	7.90103	7.9053	7.78365	7.62773	0.00644976	0.0366111	8.54325	8.0181	7.80443	0.315451	0.153082	0.130591
A_44_P382053	5.93752	6.27275	6.26793	3.87773	5.70312	5.25018	3.83694	4.28132	3.45268	3.74184	0.00315743	0.0275032	6.1594	4.94368	3.82819	0.192173	0.950508	0.343445
A_44_P381764	3.02013	1.85224	1.87503	4.6119	4.40633	4.6601	1.86252	1.91834	2.971	1.78809	0.000927329	0.0152281	2.24913	4.55944	2.13499	0.667802	0.134776	0.559891
A_44_P381690	2.54117	3.82093	3.66347	5.55404	5.44514	4.71938	4.08333	3.94023	3.74926	2.96119	0.00823046	0.040831	3.34186	5.23952	3.6835	0.697872	0.453733	0.50061
A_44_P381686	2.81539	2.81311	2.51514	4.07492	4.84485	3.61409	2.58894	2.73982	3.37864	2.16065	0.00926019	0.0430306	2.71455	4.17795	2.71701	0.172693	0.621817	0.504716
A_44_P381599	4.01658	3.6613	4.71526	2.38819	1.8336	1.46377	3.76089	2.82079	4.07737	3.99603	0.00304217	0.0271207	4.13105	1.89519	3.66377	0.536223	0.465279	0.577786
A_44_P380992	5.70512	5.65252	5.52168	5.41105	5.35946	5.48158	5.79201	6.15228	5.96246	5.84697	0.00219433	0.0233723	5.62644	5.41736	5.93843	0.0944611	0.0613018	0.159285
A_44_P380503	1.29135	1.29671	1.28978	1.94784	1.47024	1.64542	1.26822	1.27795	1.32434	1.25769	0.00905963	0.0425164	1.29261	1.68783	1.28205	0.00363558	0.241607	0.0293809
A_44_P380421	4.76024	4.98589	4.71914	5.58258	5.47446	5.91434	5.24724	5.51772	4.95048	5.38407	0.00633042	0.0363221	4.82176	5.65713	5.27488	0.143621	0.229219	0.242825
A_44_P380343	6.559	6.64213	6.73585	6.80813	6.7972	6.95279	6.94712	7.1332	6.99182	6.86265	0.00902427	0.0424342	6.64566	6.85271	6.9837	0.0884814	0.0868501	0.113149
A_44_P380315	7.96091	8.08306	8.26712	7.6352	7.4192	7.5333	7.77074	7.69947	7.79173	7.50695	0.00275874	0.0259541	8.1037	7.52923	7.69222	0.154143	0.10806	0.129676
A_44_P380268	1.48821	1.44543	1.48438	1.40055	1.38771	1.38817	1.44123	1.48341	1.49339	1.42738	0.00997225	0.0445076	1.47267	1.39214	1.46135	0.0236678	0.00728764	0.0320019
A_44_P380218	11.6866	11.7767	11.6536	11.8617	11.9776	11.733	11.9776	12.0155	11.9219	11.9909	0.00822294	0.0408304	11.7056	11.8574	11.9765	0.0636841	0.12232	0.0396296
A_44_P379903	6.2842	6.32171	6.24286	6.12979	6.12492	5.93949	6.67024	6.81708	6.42617	6.72766	0.00123468	0.0176948	6.28292	6.06473	6.66029	0.0394427	0.108493	0.167367
A_44_P379864	8.06161	7.97639	7.73604	8.40178	8.43284	8.71275	8.26041	8.29236	8.25032	8.45919	0.00416587	0.0309211	7.92468	8.51579	8.31557	0.168833	0.171282	0.0974071
A_44_P379805	7.10488	7.22478	7.1993	6.54269	6.73305	6.61149	6.82017	6.83903	6.66615	6.79788	0.000177752	0.00706968	7.17632	6.62908	6.78081	0.0631688	0.0963929	0.0782664
A_44_P379645	7.64132	6.82387	7.1046	8.48589	8.74404	8.52358	8.87592	8.19131	8.99259	7.98068	0.00560381	0.0344941	7.18993	8.5845	8.51013	0.415352	0.139442	0.499511
A_44_P379619	5.83167	6.11238	5.91845	7.11416	7.04054	6.88037	6.55669	6.7654	6.23994	6.59462	0.000480258	0.0111466	5.95417	7.01169	6.53916	0.143725	0.11954	0.219166
A_44_P379496	1.72646	1.55841	1.62835	5.07443	4.35909	4.43923	2.50581	2.94668	1.86477	2.61675	5.65707e-05	0.00377858	1.63774	4.62425	2.4835	0.0844191	0.391921	0.452996
A_44_P379461	6.53086	6.47657	6.51537	6.06726	5.80863	5.75667	6.72445	6.96381	6.6863	6.96507	0.000104789	0.00537772	6.5076	5.87752	6.83491	0.0279645	0.166363	0.150381
A_44_P379075	6.43406	6.06437	5.87602	5.70552	5.14681	5.21456	6.12663	6.34028	6.22916	6.16908	0.00401384	0.0302899	6.12482	5.35563	6.21629	0.283891	0.3049	0.0927511
A_44_P378639	1.56812	1.52942	1.53711	1.42495	1.42186	1.49082	1.53813	1.55808	1.59236	1.53845	0.00339437	0.0283269	1.54488	1.44588	1.55676	0.0204901	0.0389502	0.0255072
A_44_P377976	1.48763	1.45425	1.45265	1.33975	1.33337	1.41632	1.43838	1.46397	1.47991	1.43881	0.00703642	0.0379368	1.46484	1.36315	1.45527	0.0197485	0.0461566	0.0203231
A_44_P377965	4.39387	4.67932	4.30167	3.93316	3.80235	3.5942	3.97692	3.7648	4.00212	3.62302	0.00424039	0.0310123	4.45829	3.77657	3.84172	0.196897	0.170946	0.180511
A_44_P377929	7.04714	7.22933	7.85661	6.59864	6.52261	6.35294	6.76568	6.78111	6.88636	6.73683	0.00761999	0.0394877	7.37769	6.49139	6.79249	0.424641	0.125789	0.0652105
A_44_P377781	1.3204	1.32932	1.3306	3.13724	2.66868	2.11949	2.13972	1.34318	1.31103	1.30918	0.00760557	0.039455	1.32677	2.64181	1.52578	0.00555551	0.509406	0.409592
A_44_P377625	3.60732	3.72532	3.78536	3.32261	3.2598	3.34816	3.79913	4.1202	4.37377	4.11483	0.00122278	0.0175687	3.706	3.31019	4.10198	0.0905777	0.0454718	0.235289
A_44_P377593	6.17176	5.85952	6.05596	5.49711	5.39989	4.91266	6.86387	6.91433	6.20983	6.92411	0.00108416	0.0165891	6.02908	5.26989	6.72803	0.157844	0.313164	0.346475
A_44_P377428	6.91555	6.79527	6.83732	6.38999	6.32338	6.6587	6.95249	6.88737	7.20684	7.05811	0.00277098	0.0259872	6.84938	6.45736	7.0262	0.0610372	0.177524	0.139469
A_44_P377418	2.91971	2.8242	3.14241	2.34664	1.88427	1.90702	3.19873	2.84445	2.62876	3.23005	0.00342585	0.0284187	2.9621	2.04598	2.9755	0.163286	0.260633	0.289847
A_44_P377355	7.03927	7.07175	6.88701	6.90378	6.92529	7.18512	7.45093	7.43761	7.4498	7.22078	0.00567547	0.0346296	6.99935	7.00473	7.38978	0.0986277	0.156594	0.112829
A_44_P377245	8.54353	8.40928	8.37591	8.8702	8.78253	8.71693	8.92581	8.69323	8.89519	9.04472	0.00375346	0.029495	8.4429	8.78989	8.88974	0.0887244	0.0768994	0.146019
A_44_P376994	5.48323	5.34447	5.33386	4.75131	4.41871	4.30167	4.7464	4.95906	4.97275	4.74766	0.000644659	0.0127139	5.38719	4.49056	4.85647	0.0833469	0.233276	0.126492
A_44_P376683	8.56134	8.45727	8.47354	8.7575	8.73856	8.66776	8.70302	8.76718	8.63653	8.77173	0.00247025	0.0246415	8.49739	8.72127	8.71961	0.0559843	0.0473003	0.0636554
A_44_P376449	7.69327	8.01071	8.25258	7.36573	7.7307	7.72949	7.29772	7.243	7.22711	7.21355	0.00420303	0.0309827	7.98552	7.60864	7.24535	0.280505	0.210365	0.0369343
A_44_P376411	12.0545	11.6344	12.0088	13.1881	13.1167	13.3081	13.2694	13.2853	12.8627	13.2086	7.46853e-05	0.00432088	11.8992	13.2043	13.1565	0.230502	0.0967366	0.198669
A_44_P375553	9.87275	10.0395	10.1125	10.679	10.5558	10.5483	10.1498	10.397	10.4097	10.0903	0.00308304	0.0272353	10.0082	10.5944	10.2617	0.122893	0.0734077	0.165427
A_44_P375453	4.76463	3.51463	3.91276	5.73489	5.6872	5.56562	4.45981	3.81086	5.02896	4.35764	0.00992527	0.0444453	4.06401	5.66257	4.41432	0.63858	0.0872831	0.499077
A_44_P375428	4.79383	5.19778	5.04589	5.70132	5.76208	5.73706	5.02456	5.37072	4.94535	5.16686	0.00202957	0.022451	5.0125	5.73348	5.12687	0.204036	0.0305395	0.186617
A_44_P375364	6.26218	5.93363	5.74633	5.63642	5.48664	6.06469	6.63791	6.56504	6.35557	6.59839	0.00583634	0.0350621	5.98071	5.72925	6.53923	0.261126	0.299996	0.126006
A_44_P375309	4.02221	2.97537	3.832	2.12539	2.19098	2.57041	3.79575	3.44301	3.73601	3.61495	0.00236436	0.0241309	3.60986	2.29559	3.64743	0.557656	0.240245	0.155657
A_44_P375198	1.66061	1.58839	1.5983	1.46277	1.46164	1.5085	1.60594	1.63511	1.73513	1.59124	0.00819286	0.0408243	1.61577	1.47763	1.64186	0.0391466	0.0267336	0.0648005
A_44_P374909	3.10071	3.26332	3.47932	2.57389	2.51605	2.19424	2.99637	3.30109	2.83289	3.08605	0.00274238	0.0258307	3.28112	2.42806	3.0541	0.189933	0.204549	0.195185
A_44_P374902	5.26486	5.70312	5.46182	6.00634	6.27797	6.27199	5.30527	5.46182	5.61837	5.20362	0.00194718	0.0220545	5.4766	6.18543	5.39727	0.219505	0.155131	0.181676
A_44_P374848	7.58485	7.52696	7.22711	7.9174	7.83957	7.91423	7.83064	7.65878	7.77671	7.81363	0.00581232	0.0349899	7.4463	7.8904	7.76994	0.192025	0.0440491	0.0774525
A_44_P374638	16.7063	16.8939	16.8773	15.3315	15.4997	15.3836	15.8755	15.9487	16.1673	15.6885	2.25292e-05	0.0024337	16.8259	15.4049	15.92	0.103849	0.0860643	0.197941
A_44_P373660	5.38472	5.56172	6.13038	3.84185	4.31184	4.46921	2.86266	3.79969	3.01373	3.92493	0.000855279	0.0144333	5.69227	4.20763	3.40025	0.3896	0.326407	0.539523
A_44_P373483	9.55875	9.79801	9.97498	9.24522	9.14331	9.02132	9.54989	9.38547	9.56069	9.36782	0.00299468	0.0268891	9.77725	9.13662	9.46597	0.208891	0.112099	0.103487
A_44_P373103	6.05081	5.83167	5.92821	6.72616	7.15634	6.843	6.31698	6.34255	5.97475	6.36877	0.00083421	0.0142844	5.93689	6.9085	6.25076	0.10983	0.222443	0.185218
A_44_P372998	1.69126	1.60812	1.61584	1.47477	1.47412	1.51196	1.6236	1.65894	1.75982	1.60426	0.00806651	0.0405675	1.63841	1.48695	1.66165	0.0459326	0.0216603	0.0692491
A_44_P372874	5.58418	5.67568	5.60908	4.58124	5.05777	5.11092	5.67133	5.54862	5.46361	5.23258	0.00731328	0.0386296	5.62298	4.91665	5.47904	0.0473083	0.29168	0.18511
A_44_P372277	13.3813	13.1817	13.1376	13.4082	13.3524	13.2401	14.2171	14.561	14.2234	14.1767	3.96274e-05	0.00315202	13.2335	13.3336	14.2945	0.129841	0.085597	0.178835
A_44_P372261	10.334	11.0394	11.3684	8.15084	10.8199	9.65831	8.10113	8.32612	7.4192	6.7959	0.00587492	0.0351131	10.914	9.543	7.66059	0.528497	1.33824	0.693534
A_44_P372254	11.8567	12.4914	12.6704	9.6365	12.3372	11.1482	9.5875	9.8158	8.95364	8.41629	0.00586314	0.0350852	12.3395	11.0407	9.19331	0.42757	1.35358	0.633532
A_44_P371777	1.43597	1.40607	1.38282	1.29354	1.27529	1.34708	1.38086	1.40874	1.41899	1.36396	0.00705731	0.0379542	1.40828	1.3053	1.39314	0.0266434	0.0373171	0.0252582
A_44_P371172	1.38386	1.33416	1.34905	2.15103	1.7875	1.70942	1.3178	1.41917	1.35055	1.63383	0.00851279	0.0414853	1.35569	1.88265	1.43034	0.0255028	0.23568	0.142085
A_44_P370892	6.84171	6.96976	6.84572	7.78365	6.81833	7.13072	8.44749	7.9158	7.86247	8.43783	0.00395409	0.0302245	6.88573	7.24423	8.1659	0.072803	0.492568	0.320345
A_44_P370817	1.31404	1.27703	1.29724	2.70057	3.36844	3.02695	1.29024	2.39161	1.30973	2.51731	0.00771099	0.0396724	1.29611	3.03199	1.87722	0.0185332	0.33396	0.668555
A_44_P370411	5.17217	5.15993	5.15196	4.87029	4.79247	4.79119	5.38642	5.7867	5.35566	5.5208	0.000710426	0.0131926	5.16135	4.81798	5.5124	0.0101802	0.0453025	0.196423
A_44_P370335	9.34206	9.33761	9.30462	9.71744	9.46523	9.62458	9.65976	9.605	9.61231	9.72136	0.00236421	0.0241309	9.3281	9.60242	9.64961	0.0204569	0.127559	0.0536422
A_44_P370267	10.7985	10.1641	10.7194	9.74614	9.71107	9.90234	9.87428	9.71107	9.55306	9.71167	0.00252028	0.0248385	10.5607	9.78651	9.71252	0.345697	0.101829	0.131144
A_44_P370240	6.88824	6.78794	6.92362	7.63884	7.41708	7.59007	7.10749	6.66757	7.1256	7.2906	0.00758468	0.0394097	6.8666	7.54867	7.04781	0.07038	0.116534	0.266548
A_44_P370229	13.1531	13.1183	12.9903	12.7617	12.488	12.2525	12.6492	12.6192	12.7416	12.604	0.0047515	0.0323005	13.0872	12.5008	12.6535	0.0856977	0.254848	0.0616723
A_44_P370190	5.11227	6.03912	5.32395	3.0051	2.20296	2.75231	2.40325	1.82677	3.48097	1.82516	0.000637727	0.012639	5.49178	2.65346	2.38404	0.485687	0.410109	0.780279
A_44_P369898	1.50149	1.45904	1.49384	1.40546	1.39627	1.406	1.45297	1.49316	1.50489	1.44098	0.00715705	0.0382865	1.48479	1.40258	1.473	0.0226255	0.0054693	0.0308217
A_44_P369701	8.08882	7.86559	7.99463	8.53875	8.41944	8.74653	8.57897	8.24103	8.6862	8.6134	0.00563005	0.0345715	7.98301	8.56824	8.5299	0.11207	0.165531	0.197699
A_44_P369399	7.21558	7.04962	7.02533	7.87238	8.07924	8.47691	7.97069	8.12064	7.65824	7.62429	0.00245576	0.0245867	7.09684	8.14284	7.84347	0.103541	0.307242	0.241767
A_44_P369307	1.50119	1.47391	1.48296	1.37845	1.36975	1.45739	1.47683	1.4955	1.5046	1.48097	0.00924176	0.0429564	1.48602	1.40186	1.48947	0.0138945	0.0482864	0.0128726
A_44_P369144	10.0057	9.89496	10.1588	9.81243	9.91417	9.94242	9.3341	9.58955	9.52533	9.49181	0.000706549	0.0131926	10.0198	9.88967	9.4852	0.132459	0.0683659	0.108587
A_44_P369056	7.77527	7.60928	7.696	8.03116	7.76022	8.02002	8.15643	8.01097	8.18723	8.19898	0.00340678	0.0283494	7.69352	7.93714	8.1384	0.0830243	0.153314	0.0868318
A_44_P368993	10.9281	11.0672	10.8972	10.4489	10.6773	10.6105	10.7363	10.8903	10.6966	10.7695	0.00547177	0.0341312	10.9642	10.5789	10.7732	0.0905775	0.117428	0.0835693
A_44_P368514	1.55436	1.5205	1.52857	1.41632	1.41352	1.48723	1.52827	1.54492	1.57561	1.52923	0.00388339	0.0299611	1.53447	1.43902	1.54451	0.0176853	0.0417712	0.0220962
A_44_P368400	4.52117	4.5784	4.66988	5.64135	5.54229	5.66148	5.08482	5.06795	5.06911	5.09427	2.14878e-07	0.000250691	4.58981	5.61504	5.07904	0.0750073	0.0638053	0.0127374
A_44_P368326	1.38273	1.35063	2.22651	3.58415	3.6811	2.81233	1.33646	1.35303	1.55752	2.16976	0.00256023	0.0249296	1.65329	3.35919	1.60419	0.496684	0.476073	0.39022
A_44_P368263	14.7045	14.683	14.792	15.0959	15.1916	15.0635	15.2128	15.2033	15.1758	15.1972	1.08134e-05	0.00171742	14.7265	15.117	15.1973	0.0577326	0.0666211	0.0156847
A_44_P368249	5.37347	5.53334	5.56973	4.74122	4.81597	5.16812	5.38727	5.22148	5.33534	5.32984	0.00388968	0.0299706	5.49218	4.90844	5.31848	0.104404	0.227977	0.0696508
A_44_P368213	7.53619	7.92825	7.8466	7.3583	7.4662	7.53985	7.29542	7.35516	7.25302	7.14172	0.00509823	0.03313	7.77035	7.45478	7.26133	0.206854	0.0913137	0.0900734
A_44_P368173	1.44946	1.41656	1.40484	1.30291	1.28881	1.37198	1.39519	1.42149	1.43027	1.39315	0.00689919	0.0376633	1.42362	1.32124	1.41002	0.0231323	0.0445125	0.0186724
A_44_P368134	3.48073	3.71324	3.70571	4.43744	4.37652	4.69453	3.6613	3.39855	3.56826	3.30924	0.000140812	0.00631851	3.63323	4.50283	3.48434	0.13212	0.168788	0.159558
A_44_P367767	13.0038	13.0983	13.1773	13.6909	13.4394	13.3564	13.6946	13.8351	13.6537	13.7501	0.000561423	0.0119816	13.0931	13.4956	13.7334	0.0868345	0.174184	0.0784859
A_44_P367761	8.57452	9.09184	8.60177	11.304	11.4597	11.0558	11.3526	11.5726	10.7356	11.8159	5.43741e-05	0.00368817	8.75604	11.2732	11.3692	0.291127	0.203704	0.462827
A_44_P367591	3.45862	3.31959	3.09456	3.32988	3.27393	3.18812	4.05243	3.7395	3.85137	4.56155	0.00763873	0.0395548	3.29093	3.26398	4.05121	0.183714	0.0713998	0.364026
A_44_P367551	13.4095	13.3728	13.6554	13.0447	12.918	13.0791	12.8717	12.897	13.1761	12.8598	0.00330108	0.0280286	13.4792	13.0139	12.9511	0.153672	0.084821	0.150747
A_44_P367550	13.6246	13.6158	13.8925	13.3753	13.1881	13.2853	13.0983	13.0764	13.3954	13.0447	0.00409554	0.030616	13.711	13.2829	13.1537	0.15727	0.0936602	0.162613
A_44_P367486	9.7903	9.8076	9.97551	8.98105	9.24587	9.04597	8.8366	9.01641	8.8732	8.72498	3.75813e-05	0.00305639	9.8578	9.09096	8.8628	0.1023	0.138024	0.120255
A_44_P367481	2.17842	1.86606	1.96079	3.83941	2.87207	3.55123	1.9008	1.91547	2.40837	2.00985	0.00131372	0.0182184	2.00176	3.4209	2.05862	0.16016	0.496662	0.23812
A_44_P367243	9.08313	9.03893	9.01845	8.37679	8.41084	8.3601	8.67023	8.85469	8.46705	8.6958	0.000395074	0.0100638	9.04684	8.38258	8.67194	0.0330561	0.0258572	0.159108
A_44_P366142	6.6723	7.30917	7.04772	4.81702	5.18997	3.75951	6.54994	6.34962	6.44376	7.58011	0.00218994	0.0233723	7.00973	4.58883	6.73086	0.320132	0.742028	0.572052
A_44_P366056	5.21284	5.29362	5.2273	5.58132	5.37106	5.49956	5.44923	5.62093	5.73383	5.59008	0.00641578	0.0365363	5.24459	5.48398	5.59852	0.0430729	0.105991	0.117145
A_44_P365719	1.47295	1.43856	1.43184	1.32228	1.31468	1.39277	1.41966	1.44669	1.45959	1.41538	0.00585702	0.0350796	1.44779	1.34324	1.43533	0.0220495	0.0430606	0.021301
A_44_P365436	9.02526	9.16601	9.41011	8.57897	8.76747	8.80935	8.53646	8.48973	8.46597	8.5252	0.00050469	0.0114702	9.20046	8.7186	8.50434	0.194724	0.122721	0.0324182
A_44_P365286	11.9877	11.539	10.9208	12.5902	13.0704	13.1359	13.2752	13.1743	13.0918	13.232	0.000655211	0.0127686	11.4825	12.9322	13.1933	0.535694	0.297948	0.0792806
A_44_P364792	3.79945	3.69153	3.25209	2.38322	2.58317	2.31175	3.47315	3.79264	3.05522	3.6837	0.0019606	0.0220788	3.58102	2.42605	3.50118	0.289931	0.140683	0.32554
A_44_P364447	8.91992	9.76877	9.78637	7.83557	7.92471	7.78937	7.92279	8.11676	7.7772	7.93711	0.000262013	0.00830146	9.49169	7.84988	7.93846	0.495239	0.068798	0.1391
A_44_P364039	2.44508	1.32485	1.3311	4.9008	4.67932	3.38236	1.43218	1.33275	1.3579	1.33927	0.000516776	0.0115943	1.70034	4.32083	1.36552	0.644966	0.820249	0.0456977
A_44_P363913	10.1302	9.92892	9.8076	9.76317	9.97597	9.38178	10.8441	10.6841	10.3898	10.7648	0.00182255	0.021433	9.95558	9.70698	10.6707	0.162945	0.301057	0.198307
A_44_P363897	1.64609	1.56946	1.58576	1.4603	1.46054	1.50139	1.58701	1.61557	1.67372	1.57389	0.00459644	0.0318592	1.60044	1.47408	1.61255	0.0403715	0.023652	0.0443374
A_44_P363882	8.70504	8.66666	8.89024	8.11713	8.31695	8.14926	8.38512	8.15016	8.43783	8.27358	0.00158826	0.0200724	8.75398	8.19445	8.31167	0.119557	0.107302	0.127601
A_44_P363672	4.69088	4.84464	4.8984	5.69081	5.55324	5.39065	5.03428	4.91771	5.42569	5.04548	0.00407847	0.0305275	4.81131	5.5449	5.10579	0.107698	0.150257	0.220952
A_44_P363660	1.67036	1.61618	2.59428	2.92742	3.76417	3.51521	4.03569	3.82335	3.50024	3.32261	0.00297574	0.0268616	1.96027	3.40226	3.67047	0.549732	0.429656	0.319762
A_44_P363549	6.26436	5.92957	6.04269	5.32036	5.74815	5.55356	5.71958	5.73562	5.62586	5.57183	0.00857959	0.041607	6.07888	5.54069	5.66322	0.170302	0.214181	0.0778168
A_44_P363505	7.49409	7.46088	7.54627	7.55889	7.74591	7.7653	7.83765	7.86072	7.8814	7.86801	0.000602323	0.0122979	7.50041	7.69004	7.86194	0.0430444	0.113988	0.0183198
A_44_P362954	13.4767	13.2461	13.354	12.9702	12.6164	12.8117	12.7989	12.7781	12.9299	13.0245	0.00285781	0.0263496	13.3589	12.7995	12.8828	0.115392	0.177218	0.115908
A_44_P361809	6.75383	6.59507	6.98178	7.72987	7.58842	7.41397	7.09749	7.09417	7.30996	7.01352	0.00138398	0.0186593	6.77689	7.57742	7.12879	0.194386	0.158236	0.126873
A_44_P361780	10.9035	10.6342	10.6131	9.67408	9.80872	10.2139	9.93725	9.66732	10.2287	9.7794	0.00480153	0.0323939	10.717	9.89889	9.90317	0.161926	0.280968	0.243641
A_44_P361357	8.66816	8.76549	8.77173	9.16156	8.82071	9.10822	9.21675	9.13147	9.23242	9.26197	0.00231479	0.0240123	8.73513	9.03017	9.21065	0.0580782	0.183341	0.0560172
A_44_P361286	10.7784	10.773	10.6995	10.5013	10.5134	10.6019	10.6417	10.7599	10.6469	10.5989	0.00926543	0.0430354	10.7503	10.5389	10.6618	0.0440753	0.0548919	0.0688322
A_44_P361177	6.52234	6.38519	6.82118	6.55928	6.44837	6.34028	6.88118	6.90116	6.88037	6.95523	0.00724234	0.0384296	6.57624	6.44931	6.90448	0.22294	0.1095	0.0351695
A_44_P361144	4.31184	4.50647	4.37822	4.12301	4.20935	4.2376	4.55917	4.67359	4.61831	4.80326	0.000817735	0.0141687	4.39884	4.18999	4.66358	0.0989386	0.0596984	0.104183
A_44_P360946	13.113	12.9355	12.8385	13.3069	13.4863	13.2501	13.3835	13.3124	13.2927	13.3753	0.00342648	0.0284187	12.9623	13.3478	13.341	0.139204	0.123293	0.0452245
A_44_P360845	9.3136	9.29319	9.58108	8.93717	8.82104	8.45648	8.89561	8.96501	8.81512	8.77334	0.00424255	0.0310123	9.39596	8.73823	8.86227	0.16065	0.250818	0.0852409
A_44_P360767	9.30598	8.63902	8.98654	9.80086	11.0678	10.5232	8.89922	9.27595	9.15003	9.17242	0.0042318	0.0310123	8.97718	10.4639	9.12441	0.333578	0.635525	0.159829
A_44_P360685	14.3768	14.1669	14.0712	13.3124	12.7257	13.1331	13.6537	13.516	13.5271	13.4154	0.00050413	0.0114702	14.205	13.0571	13.5281	0.156297	0.30062	0.0976903
A_44_P360478	3.78776	3.82749	3.2995	2.26993	3.0699	2.75152	4.39065	4.18085	3.58624	4.34661	0.00389276	0.0299706	3.63825	2.69712	4.12609	0.294035	0.40275	0.371059
A_44_P360035	10.2111	10.1752	10.1029	9.89496	9.97718	9.88632	10.1277	10.0518	10.1607	10.0518	0.00213921	0.0230802	10.1631	9.91949	10.098	0.0550929	0.0501484	0.0550252
A_44_P359980	4.17647	4.53537	4.2779	4.74237	5.18629	5.27826	5.3844	5.14252	5.26853	5.5145	0.00126954	0.0179588	4.32991	5.06897	5.32749	0.185018	0.286565	0.15906
A_44_P359759	12.5965	12.5007	12.3441	13.0535	12.8348	12.8397	13.1062	13.18	13.0394	13.3448	0.000679385	0.0128951	12.4804	12.9093	13.1676	0.127441	0.124921	0.131315
A_44_P359467	2.25847	1.99096	2.03054	1.54642	1.52119	1.47548	1.94528	2.02362	2.43707	1.87046	0.00901627	0.0424342	2.09332	1.51436	2.06911	0.144384	0.0359619	0.253155
A_44_P359032	12.4595	12.604	12.3201	12.0598	12.1467	12.0071	12.2293	12.3362	12.3562	12.2846	0.00396413	0.0302323	12.4612	12.0712	12.3016	0.141971	0.0705242	0.0568259
A_44_P358782	1.7429	2.2015	1.66688	3.61834	3.66723	3.07382	2.58692	2.16381	2.20296	1.56675	0.00207961	0.0227742	1.87043	3.45313	2.13011	0.28923	0.329399	0.421303
A_44_P358743	2.71979	2.41034	3.65988	1.39567	1.38448	1.40282	1.44064	2.04842	1.48798	1.42904	0.00398618	0.0302679	2.93	1.39432	1.60152	0.650754	0.00924489	0.29902
A_44_P358712	6.56578	6.80969	6.58866	6.46627	6.63299	6.44613	7.19078	7.50037	6.80592	7.29235	0.00792106	0.0402496	6.65471	6.51513	7.19735	0.134704	0.102567	0.291036
A_44_P358110	5.74757	5.91473	5.76859	5.66822	5.44422	5.57166	6.01915	5.98275	6.05237	6.07791	0.00043241	0.01051	5.8103	5.56137	6.03305	0.0910509	0.112356	0.0412648
A_44_P357822	1.37249	1.28695	1.28858	1.74057	1.61808	2.25714	1.26969	1.27013	1.31588	1.25629	0.00803431	0.0404839	1.31601	1.87193	1.278	0.0489227	0.339181	0.0260581
A_44_P357703	5.13145	4.89445	4.97275	5.97086	6.57569	5.84958	5.76568	5.89046	5.77898	5.46646	0.00239072	0.0242678	4.99955	6.13204	5.72539	0.120754	0.388966	0.181464
A_44_P357579	12.7285	12.7271	12.62	13.0266	12.9702	13.055	13.0704	13.0245	12.9767	12.9208	0.000346437	0.00944337	12.6919	13.0173	12.9981	0.062231	0.0431492	0.0641677
A_44_P356930	3.97814	3.89498	3.97522	3.08358	3.08237	2.22384	3.45268	3.37864	3.59241	3.8485	0.0058909	0.0351363	3.94945	2.7966	3.56806	0.0471932	0.496024	0.206907
A_44_P356711	4.84485	5.50616	5.29669	4.27494	4.28851	4.34067	4.48606	4.70426	4.86479	4.69377	0.00316522	0.0275032	5.2159	4.30137	4.68722	0.337977	0.0347034	0.155273
A_44_P356561	6.52514	6.45091	6.66786	6.74995	6.74427	6.51754	6.94828	6.92775	6.86421	6.99263	0.00349266	0.0286181	6.54797	6.67059	6.93322	0.110261	0.132572	0.0533815
A_44_P356436	4.57107	4.3926	4.77785	5.33321	5.16092	5.1657	4.14097	4.59677	4.35446	4.61246	0.00222556	0.0234622	4.58051	5.21994	4.42617	0.192799	0.0981203	0.223821
A_44_P356344	7.76175	8.23178	8.02834	7.16751	7.18899	7.1954	8.84571	9.04164	8.17207	8.73598	0.000573289	0.0120729	8.00729	7.18397	8.69885	0.235724	0.0146037	0.37325
A_44_P356125	5.91173	6.2397	6.11485	5.08423	5.59724	5.47719	5.74964	5.2375	5.28397	5.28141	0.00970532	0.0440122	6.08876	5.38622	5.38813	0.165535	0.268329	0.241951
A_44_P356047	11.14	11.1871	11.0827	11.3454	11.304	11.4107	11.632	11.3878	11.5903	11.6337	0.0011515	0.0171346	11.1366	11.3534	11.5609	0.0522488	0.0538068	0.11717
A_44_P355947	12.2266	12.0765	12.1125	12.5356	12.6443	12.6937	13.0004	12.5494	12.949	12.8704	0.00120446	0.0174897	12.1385	12.6245	12.8423	0.0783722	0.0808431	0.202444
A_44_P355628	7.07695	7.11703	7.09249	7.44465	7.36113	7.0306	7.51432	7.48433	7.5813	7.5511	0.00605546	0.0355332	7.09549	7.27879	7.53276	0.0202111	0.218965	0.0423383
A_44_P355620	10.6849	10.7426	10.3041	8.86293	9.29647	9.86549	9.81914	9.58843	10.1145	9.5676	0.00841752	0.0412277	10.5772	9.34163	9.77243	0.238257	0.502806	0.254973
A_44_P355306	3.99212	3.92304	3.04381	4.73471	5.27987	4.57911	4.68569	4.98416	4.69422	5.08172	0.00643731	0.0365756	3.65299	4.86456	4.86145	0.528695	0.36799	0.202017
A_44_P354911	6.36572	6.32544	5.9921	7.76339	7.15181	7.24125	6.66518	6.9744	6.66813	6.8586	0.00149645	0.0194563	6.22775	7.38548	6.79158	0.20507	0.330319	0.1518
A_44_P354897	3.0817	2.47846	3.2598	1.75177	1.46307	1.50883	2.08159	1.63561	1.72952	2.35742	0.00305596	0.0271698	2.93999	1.57456	1.95104	0.409494	0.155168	0.332044
A_44_P354480	8.63312	8.63116	8.43468	9.33761	9.32074	9.16306	8.83153	8.52736	8.77467	8.7285	0.000343074	0.00941034	8.56632	9.2738	8.71552	0.114008	0.0962757	0.132322
A_44_P354444	6.50668	6.35236	6.62098	6.39788	6.16753	6.25099	6.70791	6.74148	7.1095	6.79159	0.00541763	0.0340407	6.49334	6.27214	6.83762	0.134803	0.116622	0.184485
A_44_P354431	3.73515	3.88245	2.92762	4.83681	4.72971	4.7593	4.01977	4.41632	4.0881	4.43211	0.00492062	0.03263	3.51507	4.77527	4.23908	0.51405	0.0553088	0.21569
A_44_P354415	3.98124	5.30108	5.10095	5.95374	6.62053	6.72083	5.30366	4.86621	4.35103	4.82042	0.00770555	0.0396724	4.79442	6.4317	4.83533	0.711309	0.416955	0.389468
A_44_P354388	1.16933	1.16248	1.16778	1.81044	1.75871	1.76452	1.17098	1.16433	1.1677	1.17083	4.38771e-10	5.1191e-06	1.16653	1.77789	1.16846	0.0035943	0.0283382	0.00314307
A_44_P354255	6.9354	7.08464	7.09323	7.78493	7.79434	8.18802	8.04797	8.24055	8.41007	8.39905	9.92108e-05	0.00521378	7.03776	7.92243	8.27441	0.088744	0.230055	0.169668
A_44_P354229	5.40385	6.12152	5.96506	5.18794	4.79549	4.95168	6.54203	7.02958	6.25534	6.7665	0.000696145	0.0131136	5.83014	4.97837	6.64836	0.377375	0.197577	0.329171
A_44_P354113	1.52177	1.49415	1.47625	1.36053	1.35381	1.41479	1.46287	1.4964	1.52633	1.44146	0.00483482	0.0324245	1.49739	1.37638	1.48177	0.0229282	0.0334376	0.0373371
A_44_P354078	5.1148	6.16935	5.6398	1.83058	2.74486	1.83225	1.85128	2.81311	1.2654	2.71478	0.000281955	0.00852617	5.64131	2.1359	2.16114	0.527277	0.527378	0.737098
A_44_P352951	10.9274	10.9762	11.0472	10.516	9.71309	9.77335	10.0231	10.1601	10.1615	10.4229	0.00563494	0.0345762	10.9836	10.0008	10.1919	0.0602335	0.447204	0.167107
A_44_P352228	4.86025	4.9382	4.98545	4.2426	4.10684	3.62103	4.5595	4.65874	4.47761	4.92815	0.0031329	0.0273855	4.92797	3.99016	4.656	0.063229	0.326801	0.195966
A_44_P352079	12.2547	12.7952	12.7883	13.3097	13.6111	13.236	13.7313	13.7811	13.421	13.4168	0.00261256	0.0251807	12.6128	13.3856	13.5876	0.310096	0.198704	0.195805
A_44_P352061	4.52538	4.2878	3.74635	3.32858	3.03222	3.07936	3.401	3.65545	3.5522	3.70131	0.00389163	0.0299706	4.18651	3.14672	3.57749	0.39927	0.159247	0.133164
A_44_P352055	6.17434	6.00478	6.09673	6.43548	6.37541	6.3986	6.64458	6.40496	6.59864	6.55188	0.000556816	0.0119816	6.09195	6.40316	6.55001	0.084884	0.030293	0.103844
A_44_P351947	5.94215	5.94259	5.92029	6.1531	6.16597	6.17268	6.20858	6.28983	6.41719	6.15845	0.0018955	0.0218053	5.93501	6.16392	6.26851	0.0127508	0.00995084	0.112941
A_44_P351898	6.66007	6.72793	6.57156	5.81607	5.79951	6.19305	5.98327	5.72751	5.90194	5.95027	0.000507048	0.0114791	6.65319	5.93621	5.89075	0.0784149	0.222584	0.113832
A_44_P350189	2.05241	1.82577	1.88843	4.88464	4.81702	4.66626	1.82121	1.89522	2.20033	1.75904	8.61604e-08	0.000146764	1.9222	4.78931	1.91895	0.117034	0.111799	0.195669
A_44_P349885	2.89087	4.0152	2.57411	1.28565	1.27226	1.6268	2.76687	2.04804	3.04291	2.43143	0.00988435	0.0443415	3.16006	1.39491	2.57231	0.75732	0.200942	0.429739
A_44_P349733	12.024	11.7482	11.8099	11.4275	11.2379	10.8774	11.4669	11.2027	11.4072	11.5169	0.00887774	0.0421912	11.8607	11.181	11.3984	0.144781	0.27944	0.13798
A_44_P349105	1.52234	1.49139	1.4971	1.38413	1.37642	1.46065	1.48646	1.50819	1.52882	1.49425	0.00586625	0.0350852	1.50361	1.40707	1.50443	0.016468	0.0465656	0.0185816
A_44_P349094	1.53022	1.49842	1.61708	3.59741	3.20235	3.12795	1.50243	1.83089	1.53723	1.4964	6.13037e-06	0.00132971	1.54857	3.30924	1.59174	0.0614254	0.25232	0.160448
A_44_P349002	4.34216	4.22921	4.16293	3.45451	2.69075	3.13431	3.221	3.4667	3.90143	3.04926	0.00793654	0.0402578	4.24477	3.09319	3.4096	0.0906267	0.383538	0.369944
A_44_P348901	2.86926	1.43558	1.48827	3.67637	3.51431	3.8145	1.45395	2.35862	1.50075	2.39828	0.00844065	0.0412792	1.93104	3.66839	1.9279	0.812954	0.150257	0.52085
A_44_P348825	4.18945	3.97333	4.18697	3.63855	3.4043	3.4637	3.83832	3.44772	3.72835	3.82278	0.00438287	0.0313318	4.11658	3.50218	3.70929	0.124064	0.121773	0.181023
A_44_P348781	14.811	15.4865	15.2448	16.2158	16.988	16.5759	16.5543	16.5986	16.2593	15.9945	0.00247683	0.0246415	15.1808	16.5933	16.3517	0.342269	0.386363	0.281729
A_44_P348719	6.61392	6.8676	6.79409	6.32704	6.18128	6.2179	6.24653	6.43592	6.3051	6.29659	0.000601347	0.012294	6.75853	6.24208	6.32104	0.130525	0.0758257	0.0808294
A_44_P348614	7.94184	8.6958	8.50542	7.34576	7.81712	7.62792	7.24683	7.16751	7.1538	7.22853	0.00130006	0.0181401	8.38102	7.59693	7.19917	0.392068	0.237204	0.0454369
A_44_P348562	1.43001	1.39988	1.3755	1.28978	1.27044	1.34322	1.37445	1.40335	1.41154	1.35836	0.00818921	0.0408178	1.4018	1.30115	1.38692	0.0273076	0.0376953	0.0248161
A_44_P348435	5.8826	6.1704	6.05036	7.1202	7.13342	6.9687	6.01304	5.91643	5.95551	5.96834	2.50292e-06	0.000833134	6.03445	7.07411	5.96333	0.144559	0.0915228	0.0398185
A_44_P348244	4.36932	4.78889	4.67294	3.87041	3.93333	3.44819	4.96079	5.60751	4.97169	5.23372	0.00068765	0.0129757	4.61038	3.75064	5.19343	0.216672	0.263815	0.30352
A_44_P348111	10.101	10.2102	10.0163	10.6566	10.5626	10.4939	10.4237	10.5483	10.4876	10.3636	0.000735849	0.0134116	10.1092	10.571	10.4558	0.0972158	0.0816761	0.0798086
A_44_P347970	10.1196	10.4883	10.3718	8.81058	9.6189	10.0779	9.17035	8.71747	9.06469	8.89137	0.00681522	0.0375459	10.3266	9.50247	8.96097	0.188479	0.641654	0.198943
A_44_P347464	11.5026	11.4988	11.4643	11.4561	11.4475	11.3969	11.2721	11.2968	11.2379	11.2683	2.39927e-05	0.00250069	11.4886	11.4335	11.2688	0.0211234	0.0319664	0.0241636
A_44_P347340	3.80857	4.11821	4.07214	4.77449	5.13869	4.85579	4.16433	4.58292	4.18489	3.77021	0.00652931	0.0368147	3.99964	4.92299	4.17559	0.16707	0.191172	0.331896
A_44_P347320	3.13844	2.91428	2.81128	4.48401	4.63756	3.49641	4.53285	3.93433	3.95071	4.05274	0.00879788	0.0420319	2.95467	4.20599	4.11766	0.167279	0.619293	0.281711
A_44_P347273	1.43736	2.72714	2.12585	4.81216	6.79233	4.02379	1.4085	1.52025	2.79955	1.41734	0.00462369	0.031919	2.09678	5.20943	1.78641	0.645376	1.42638	0.677327
A_44_P347241	5.34812	5.0737	4.96973	7.22933	6.93849	6.32948	5.49334	5.94236	5.64661	5.75264	0.000563744	0.0119844	5.13052	6.83243	5.70874	0.195487	0.459206	0.188645
A_44_P346959	8.73557	9.03658	8.98485	8.05278	8.1556	8.31048	8.21651	8.256	8.21064	7.97748	0.000333263	0.0092407	8.919	8.17295	8.16516	0.160948	0.129727	0.126728
A_44_P346931	8.65852	8.97353	8.81512	8.17755	7.98099	8.4569	8.54158	8.46508	8.55933	8.5985	0.00638247	0.0364891	8.81573	8.20515	8.54112	0.157506	0.23915	0.0559952
A_44_P346807	5.99774	6.03208	5.94215	7.1292	7.10115	7.05734	6.82842	6.56471	6.86292	6.14203	0.00148587	0.0193906	5.99066	7.0959	6.59952	0.0453859	0.0362151	0.332812
A_44_P346426	7.39364	7.34298	7.33638	7.96899	7.80513	7.58485	7.80727	7.66149	7.9479	7.91395	0.00525982	0.0335692	7.35766	7.78632	7.83265	0.0313264	0.19276	0.128882
A_44_P346011	5.21107	5.71143	5.6619	4.61785	5.38116	4.60263	4.29887	4.24507	4.13034	3.83897	0.00184856	0.0215292	5.52814	4.86721	4.12831	0.275698	0.445156	0.2053
A_44_P345371	9.24934	9.32036	9.11966	9.53511	9.69038	9.60692	9.73396	9.665	9.79256	9.68649	0.00021241	0.00757064	9.22978	9.6108	9.7195	0.10177	0.0777069	0.0565878
A_44_P345169	6.40317	6.41495	6.29369	6.80511	6.95457	7.2312	6.95744	6.7462	7.01723	6.71205	0.00395661	0.0302245	6.3706	6.99696	6.85823	0.0668727	0.216183	0.151703
A_44_P345081	7.30896	7.22191	7.39097	6.97227	7.17103	7.07456	7.49871	7.32258	7.44882	7.54432	0.00344264	0.0284449	7.30728	7.07262	7.45361	0.0845452	0.0993954	0.0956624
A_44_P345013	5.90139	6.10718	6.15547	5.86829	5.92776	6.00892	5.56953	5.70048	5.68401	5.37106	0.00431045	0.0311598	6.05468	5.93499	5.58127	0.134935	0.0705901	0.151763
A_44_P345009	6.57693	6.7959	6.63186	7.28319	7.24821	7.51292	7.23389	6.90039	7.23476	7.08579	0.00183981	0.0214931	6.66823	7.34811	7.1137	0.113927	0.143797	0.158514
A_44_P344777	10.9694	11.0216	11.3667	10.4419	10.4588	10.5278	11.3893	11.3851	10.9589	11.4051	0.00191689	0.0219395	11.1192	10.4762	11.2846	0.215903	0.0455328	0.217274
A_44_P344562	13.6092	13.4875	13.7168	14.1375	14.1329	14.0405	14.1623	14.1692	14.148	14.1745	3.079e-05	0.00274049	13.6045	14.1037	14.1635	0.114722	0.054706	0.011478
A_44_P344444	2.676	2.68562	3.11915	1.66262	1.65299	1.8293	2.71253	2.02495	2.40282	1.85851	0.00686415	0.0376215	2.82692	1.71497	2.2497	0.253124	0.099133	0.383494
A_44_P344077	12.2362	12.2139	12.0651	11.7924	11.7941	11.8016	12.023	12.1374	11.8303	11.9742	0.00650603	0.0367414	12.1717	11.796	11.9912	0.0929964	0.00485585	0.127225
A_44_P342923	1.5317	1.4993	1.49326	1.37589	1.36843	1.43959	1.47808	1.50757	1.53729	1.47289	0.00423503	0.0310123	1.50809	1.39463	1.49896	0.0206737	0.0391087	0.0297693
A_44_P342920	2.95005	1.32418	1.32884	3.19678	3.88091	3.83266	1.34585	1.34473	1.48846	1.30252	0.00258793	0.0250629	1.86769	3.63678	1.37039	0.937356	0.381816	0.0812549
A_44_P342756	9.30424	9.31021	9.69198	8.82405	8.82521	8.76105	9.8971	9.81534	9.33629	9.80391	0.0020245	0.022409	9.43548	8.80343	9.71316	0.222157	0.0367122	0.254649
A_44_P342730	5.98645	5.95398	5.90722	6.24692	6.23495	6.21278	6.16624	6.0955	6.35156	6.17108	0.00444715	0.0314514	5.94922	6.23155	6.19609	0.0398268	0.017325	0.109248
A_44_P342671	6.83703	7.25581	7.17854	8.16484	8.04837	8.38396	8.08394	8.28014	8.46556	8.41149	0.000129073	0.00598656	7.09046	8.19906	8.31028	0.222848	0.170389	0.169796
A_44_P342657	6.20075	6.24559	6.30124	6.50554	6.28487	6.35097	6.52948	6.53976	6.60678	6.55951	0.00197044	0.0221043	6.2492	6.38046	6.55889	0.0503404	0.113254	0.034278
A_44_P342487	12.1911	12.154	12.1035	11.7422	11.6651	11.9714	11.9037	11.8944	11.8294	11.8755	0.00454022	0.0316665	12.1495	11.7929	11.8757	0.043995	0.159331	0.0330563
A_44_P342451	7.19748	6.51439	6.50121	8.20829	7.86559	7.80951	7.59098	7.27202	7.67386	7.89053	0.00368973	0.0292703	6.73769	7.96113	7.60685	0.398241	0.215878	0.256468
A_44_P342438	6.93255	6.68585	6.95784	6.93367	7.11219	7.4434	7.88619	7.3837	7.76645	7.93376	0.00385396	0.0298163	6.85875	7.16308	7.74253	0.150262	0.258649	0.249357
A_44_P342416	8.60822	8.49906	8.69683	8.13065	8.29489	7.81109	9.376	9.2979	8.78253	9.16264	0.00125705	0.0178849	8.60137	8.07888	9.15477	0.0990633	0.246019	0.263347
A_44_P342092	14.28	14.2171	14.1222	14.4885	14.5545	14.3822	14.4018	14.3548	14.3768	14.358	0.00413197	0.0308164	14.2064	14.4751	14.3728	0.0794716	0.0869561	0.0216275
A_44_P341952	1.50452	1.47308	1.49114	1.39927	1.39182	1.43658	1.46914	1.50186	1.507	1.45879	0.00426329	0.0310219	1.48958	1.40922	1.4842	0.0157785	0.0239851	0.023833
A_44_P341910	5.16296	4.40097	4.86516	1.62789	1.35845	1.65219	1.57743	1.46673	1.40846	1.31959	5.46615e-07	0.000440953	4.8097	1.54618	1.44305	0.38401	0.163027	0.1081
A_44_P341724	1.58239	1.53914	1.54492	1.42393	1.42241	1.48945	1.53829	1.5641	1.61801	1.53957	0.0054091	0.0340407	1.55548	1.44526	1.56499	0.0234796	0.0382716	0.0372877
A_44_P341285	9.72823	9.72823	9.8506	10.1075	9.99171	10.0048	10.1063	9.91463	10.1266	10.1196	0.00523037	0.0335035	9.76902	10.0347	10.0668	0.0706475	0.0633871	0.101776
A_44_P341093	5.6398	6.02954	5.9952	4.70782	4.68472	4.83587	5.73983	5.82332	5.81148	5.27797	0.000600945	0.012294	5.88818	4.74281	5.66315	0.215786	0.0814202	0.259423
A_44_P341029	3.07435	2.92712	1.98821	1.38163	1.82794	1.60476	2.78395	3.05673	2.63583	3.02923	0.00617497	0.0358177	2.66323	1.60478	2.87644	0.5892	0.223156	0.201904
A_44_P340768	1.56933	1.53143	1.52484	1.4018	1.41734	1.45987	1.50739	1.54005	1.59343	1.50167	0.00663643	0.0371284	1.54187	1.42634	1.53563	0.0240128	0.0300645	0.042076
A_44_P340650	1.80345	1.58991	1.66205	1.49681	1.51834	1.43512	2.19906	2.19869	1.91493	2.76139	0.0083457	0.041049	1.68514	1.48342	2.26852	0.108627	0.0431948	0.354801
A_44_P340375	9.90981	9.91977	9.96063	10.2688	10.1446	10.4343	10.2697	10.1989	10.2642	10.2405	0.00195088	0.0220545	9.93007	10.2826	10.2433	0.0269272	0.145308	0.0322064
A_44_P340359	7.1377	6.96603	6.82821	7.3148	7.62698	7.48325	7.49295	7.35414	7.57852	7.5055	0.00292331	0.0266179	6.97731	7.47501	7.48278	0.15505	0.156254	0.0936918
A_44_P340357	9.10717	8.99631	8.90996	9.56949	9.51169	9.39308	9.10929	9.17645	9.30817	9.19251	0.000890516	0.0148419	9.00448	9.49142	9.1966	0.098857	0.0899351	0.0826513
A_44_P340316	7.17139	7.03292	7.30691	7.21558	7.32005	7.3467	7.54335	7.42907	7.5026	7.50946	0.00511872	0.0331892	7.17041	7.29411	7.49612	0.136999	0.069302	0.0481206
A_44_P339994	5.5587	5.40056	5.89344	4.42396	4.3227	4.90489	6.41652	6.07333	5.5499	6.3074	0.00152438	0.0196865	5.61757	4.55052	6.08679	0.251656	0.311044	0.385497
A_44_P339798	7.29962	8.2	7.78493	5.88014	5.42862	5.24159	5.58418	5.56024	4.96545	6.30437	0.000805386	0.0140661	7.76151	5.51678	5.60356	0.450647	0.328277	0.547894
A_44_P339659	5.32253	5.34384	5.62002	4.68258	4.82288	4.32982	5.21883	5.12126	5.08041	4.83021	0.00420058	0.0309777	5.4288	4.61176	5.06268	0.165949	0.254048	0.165501
A_44_P339594	5.81253	5.26439	5.79923	7.04638	6.68203	7.20457	5.51739	5.84579	6.11783	5.29169	0.00195635	0.0220788	5.62538	6.97766	5.69318	0.3127	0.267963	0.363186
A_44_P339290	1.5269	1.47899	1.51761	1.42367	1.4155	1.41951	1.47289	1.51448	1.53175	1.4622	0.00747587	0.0390997	1.50783	1.41956	1.49533	0.0254089	0.00408287	0.0331366
A_44_P339202	9.88876	10.0196	10.0697	9.94242	9.95751	9.95701	9.71213	9.76803	9.81288	9.72167	0.00203323	0.022463	9.99269	9.95231	9.75368	0.0934357	0.00857337	0.0464096
A_44_P338999	10.297	10.5298	10.4808	9.78745	9.8853	10.0809	10.4855	10.3941	10.2945	10.2587	0.00251051	0.0247892	10.4359	9.91787	10.3582	0.122726	0.149388	0.102396
A_44_P338632	1.52509	1.50193	1.47645	1.36159	1.35455	1.40452	1.46377	1.5019	1.53473	1.43167	0.00564991	0.0346288	1.50116	1.37355	1.48302	0.0243293	0.0270506	0.0448648
A_44_P338514	5.33164	5.01749	5.69008	6.02355	5.99716	6.09053	5.18371	5.28044	5.6151	5.35971	0.00825415	0.0408515	5.34641	6.03708	5.35974	0.336538	0.0481317	0.184829
A_44_P338501	11.8672	11.8273	11.7216	11.9466	11.9135	11.9279	11.9427	11.9219	11.9776	11.9694	0.00825436	0.0408515	11.8053	11.9293	11.9529	0.075258	0.0166231	0.0254749
A_44_P338149	14.6601	14.5889	14.5509	15.0925	15.1009	14.9692	14.8633	15.1009	14.804	15.0777	0.00316015	0.0275032	14.6	15.0542	14.9615	0.0554315	0.0737072	0.149888
A_44_P338137	4.59558	4.80766	4.81835	4.44778	4.44154	4.90836	5.5905	5.28066	5.24242	5.48836	0.00180502	0.0213143	4.74053	4.59923	5.40049	0.125646	0.267737	0.166503
A_44_P338021	1.24952	1.25578	1.57158	3.08465	2.61781	2.88111	2.28779	1.26111	1.7064	2.41585	0.00584485	0.0350651	1.35896	2.86119	1.91779	0.184158	0.234057	0.535684
A_44_P337865	8.91643	8.57383	8.91626	8.5672	8.59904	8.28947	9.68091	9.42652	9.5243	9.48246	0.000133191	0.00610166	8.80217	8.48524	9.52855	0.197755	0.170285	0.10919
A_44_P337816	1.5401	1.49529	1.524	1.4271	1.42181	1.44159	1.48837	1.52772	1.54167	1.47996	0.00414557	0.0308285	1.5198	1.43017	1.50943	0.0227003	0.0102443	0.0299242
A_44_P337088	7.48894	7.42143	7.39796	7.90451	7.47594	7.74112	8.00184	7.95437	8.10439	8.25118	0.00207402	0.0227557	7.43611	7.70719	8.07795	0.0472306	0.216288	0.131367
A_44_P336951	5.40056	5.4685	5.4361	5.13527	4.96927	5.11126	5.30823	5.30527	5.3175	5.35036	0.000188716	0.00710221	5.43506	5.07193	5.32034	0.0339786	0.0897182	0.0206814
A_44_P336664	10.1981	10.0314	10.2639	10.9574	11.0888	11.1139	10.3107	10.4808	10.3548	10.3236	1.78884e-05	0.00216314	10.1644	11.0534	10.3675	0.11984	0.0840526	0.0777953
A_44_P336626	1.65663	1.58181	1.59229	1.46129	1.4604	1.50739	1.60134	1.6277	1.71509	1.58824	0.00664836	0.0371594	1.61024	1.47636	1.63309	0.0405116	0.0268732	0.0570758
A_44_P336608	11.975	11.9939	12.0578	12.5211	12.5868	12.3232	12.2971	12.412	12.3394	12.3384	0.000595574	0.012294	12.0089	12.477	12.3467	0.0433837	0.137207	0.0477743
A_44_P336518	5.01154	4.8849	5.18794	5.88217	5.43339	5.76269	5.57121	5.67006	5.44356	5.64068	0.0030804	0.0272284	5.02813	5.69275	5.58138	0.152195	0.23242	0.100792
A_44_P336384	1.50899	1.48209	1.49027	1.38492	1.37589	1.46242	1.48485	1.50326	1.51436	1.48998	0.00759818	0.039438	1.49378	1.40774	1.49811	0.0137849	0.0475652	0.0133223
A_44_P336355	1.5328	1.49946	1.51453	2.54523	2.35663	2.4414	1.50152	1.56264	1.53813	1.49459	1.75773e-07	0.000219716	1.5156	2.44775	1.52422	0.0166988	0.0944588	0.0319527
A_44_P336054	6.00846	5.91791	5.9075	5.5479	5.68401	5.74526	6.02235	6.12522	6.10481	6.07828	0.000259825	0.00828149	5.94462	5.65906	6.08266	0.0555272	0.101018	0.044564
A_44_P335716	3.18308	3.39317	3.16591	1.81822	1.6781	1.61856	1.52468	1.55205	1.78574	1.51246	8.76513e-07	0.000581252	3.24739	1.70496	1.59373	0.126545	0.102502	0.129069
A_44_P335617	8.7014	8.72202	8.69437	8.90911	8.90481	9.20339	9.26698	9.26314	9.06274	9.23602	0.001966	0.022097	8.70593	9.00577	9.20722	0.0143704	0.17116	0.0973007
A_44_P335609	4.58885	4.90019	4.64123	3.8907	4.22119	3.56351	4.25754	4.39065	4.39346	4.30374	0.00505169	0.0329691	4.71009	3.8918	4.33635	0.166698	0.32884	0.0670411
A_44_P335603	8.40727	8.28038	8.4112	8.91196	8.82772	8.56909	8.79341	8.91954	8.88072	8.94918	0.00143853	0.0190089	8.36628	8.76959	8.88571	0.0744164	0.178674	0.0676186
A_44_P335539	13.7139	13.5142	13.4892	13.9304	13.8951	13.8925	13.7946	13.6766	13.6486	13.6401	0.00440387	0.0313522	13.5724	13.906	13.69	0.123131	0.0211533	0.0714603
A_44_P335468	2.81658	3.25081	2.55627	3.83603	4.45958	3.82027	3.57991	3.75846	3.83789	3.61169	0.00384064	0.0298163	2.87456	4.03863	3.69699	0.350882	0.364644	0.12195
A_44_P335296	1.89952	1.76498	2.04821	4.06246	3.57342	2.62584	2.50522	2.16697	2.62986	2.34899	0.00829517	0.0409263	1.90424	3.42057	2.41276	0.141676	0.730406	0.200131
A_44_P335247	7.96227	8.08394	7.93711	8.6142	8.42834	8.70413	8.73223	8.57608	8.69614	8.83153	0.000164334	0.00673499	7.99444	8.58222	8.70899	0.0785254	0.140646	0.105495
A_44_P335141	1.39492	1.35693	1.34261	1.71534	1.69636	1.73398	1.34683	1.36389	1.38869	1.33602	3.29853e-07	0.00032069	1.36482	1.71523	1.35886	0.0270333	0.0188084	0.0229608
A_44_P334009	1.56541	1.52731	1.53341	1.41534	1.41407	1.48663	1.52915	1.5492	1.58982	1.53237	0.00438977	0.0313344	1.54204	1.43868	1.55014	0.020468	0.0415314	0.0278818
A_44_P333403	4.31356	5.69154	5.81148	4.18408	4.12546	4.36974	3.96444	3.29451	3.31141	3.22824	0.00654589	0.0368812	5.2722	4.22642	3.44965	0.832363	0.127526	0.345068
A_44_P333281	2.28724	2.48983	1.71719	1.70995	1.60454	2.14652	3.34763	3.17057	2.86783	3.02522	0.00175783	0.0210844	2.16475	1.82034	3.10281	0.400623	0.287357	0.204747
A_44_P333232	5.06891	5.35729	5.18537	5.14814	4.86621	4.91463	4.77752	4.87637	4.66353	4.74305	0.00790804	0.0402299	5.20385	4.97633	4.76512	0.145076	0.150749	0.0882008
A_44_P333146	1.81834	1.64433	1.73912	2.7963	2.49773	2.87973	1.63394	1.72479	1.87868	2.03732	0.000236403	0.00789512	1.73393	2.72459	1.81868	0.0871212	0.200842	0.177339
A_44_P332971	12.4729	12.3703	12.4729	12.2242	12.0965	12.0858	12.3632	12.3681	12.4766	12.3865	0.00102746	0.0160835	12.4387	12.1355	12.3986	0.0592667	0.077019	0.0529843
A_44_P332903	2.0686	1.89235	2.03416	1.49881	1.42218	1.46234	1.88793	1.92887	2.18806	1.75504	0.00251292	0.0247892	1.99837	1.46111	1.93998	0.0934178	0.0383283	0.18127
A_44_P332834	2.31585	4.0808	3.68459	1.42154	1.3646	1.27185	1.44365	1.4271	1.49951	1.38865	0.00232779	0.0240319	3.36041	1.35266	1.43973	0.926057	0.0755544	0.0460345
A_44_P332483	1.57667	1.53473	1.54321	1.42971	1.42612	1.49335	1.54504	1.56646	1.60619	1.5436	0.0035784	0.0289247	1.55154	1.44972	1.56532	0.0221759	0.0378201	0.0291798
A_44_P332021	5.61219	5.65085	5.03738	7.05662	6.28956	6.82387	5.95204	6.20752	5.8957	5.85899	0.0034179	0.0284116	5.43347	6.72335	5.97856	0.34357	0.393287	0.157361
A_44_P331901	1.4742	1.43647	1.46973	1.38928	1.37529	1.387	1.42782	1.47065	1.47553	1.41624	0.00916019	0.0427735	1.46014	1.38385	1.44756	0.0206131	0.0075077	0.0299223
A_44_P331706	5.37875	5.52005	5.61837	6.13669	6.09814	6.30014	5.80658	5.81129	6.22548	5.84499	0.0037021	0.0293064	5.50572	6.17833	5.92208	0.120454	0.107242	0.202983
A_44_P331214	6.42066	6.91373	6.843	5.6927	5.92821	5.48222	5.62447	6.08455	5.6388	5.84614	0.0016751	0.0205426	6.7258	5.70104	5.79849	0.266615	0.22311	0.215936
A_44_P331210	3.5741	3.7899	4.03872	5.4405	4.67294	5.2243	4.22331	4.09316	3.84325	4.53759	0.00328053	0.0279092	3.80091	5.11258	4.17433	0.232504	0.395787	0.288996
A_44_P331142	6.57713	6.70497	6.69448	7.20835	6.84028	7.08777	7.43951	6.97953	7.48006	7.46832	0.00705101	0.0379542	6.65886	7.04546	7.34186	0.0709746	0.187644	0.242149
A_44_P331119	11.2209	11.0332	11.2986	11.6086	11.4367	11.5337	11.3352	11.3472	11.3674	11.4451	0.0080281	0.0404839	11.1842	11.5264	11.3737	0.136448	0.0862164	0.0493728
A_44_P331065	1.71021	1.54816	1.61486	3.39068	3.06947	2.97384	1.56994	1.62155	1.85074	1.53516	7.38021e-06	0.00147903	1.62441	3.14466	1.64435	0.0814483	0.21836	0.142099
A_44_P331033	5.37898	5.41948	5.44754	5.03217	4.99476	4.80455	5.13848	5.44611	5.25882	5.13145	0.00502238	0.0328833	5.41533	4.94383	5.24371	0.0344701	0.122059	0.147046
A_44_P330971	10.386	10.4641	10.773	11.6893	11.3899	11.7307	11.2191	11.0086	10.8903	11.3941	0.00134336	0.0184239	10.541	11.6033	11.128	0.204658	0.185977	0.223497
A_44_P330943	8.63168	9.13893	9.09091	8.30075	8.09639	8.38934	8.08608	8.3311	8.2495	8.22815	0.0024085	0.0243213	8.95384	8.26216	8.22371	0.280028	0.150239	0.101913
A_44_P330760	4.18042	4.58444	4.05994	7.08028	6.77833	5.59265	4.89719	5.42966	4.34961	4.29194	0.00444161	0.0314514	4.27493	6.48375	4.7421	0.274725	0.786345	0.533382
A_44_P330643	6.63772	6.5163	6.67378	7.24086	7.29579	7.73901	7.34262	7.02866	7.21647	7.14131	0.00194668	0.0220545	6.60927	7.42522	7.18227	0.0825075	0.273135	0.131852
A_44_P330245	1.56763	1.52863	1.53665	1.42664	1.42288	1.48991	1.53799	1.55872	1.58914	1.53616	0.00315925	0.0275032	1.5443	1.44647	1.5555	0.0205987	0.0376603	0.0246491
A_44_P329784	5.10734	5.20173	5.01548	5.30384	4.97089	5.13194	5.44882	5.42057	5.68064	5.43535	0.00893033	0.0422797	5.10819	5.13556	5.49635	0.0931303	0.166505	0.123405
A_44_P329745	1.45687	1.42668	1.4524	1.37268	1.36191	1.38845	1.41471	1.45643	1.45319	1.40575	0.00774601	0.0397406	1.44531	1.37435	1.43252	0.0162963	0.0133509	0.0260316
A_44_P329740	1.50158	1.47548	1.48404	1.38104	1.37135	1.45851	1.47871	1.4971	1.50567	1.48165	0.00897063	0.0423828	1.48703	1.40363	1.49078	0.0133061	0.0477752	0.0127899
A_44_P328936	2.30392	2.18317	1.47003	3.44744	3.81501	3.86842	3.56021	3.30899	3.69364	3.17213	0.000497508	0.0114107	1.98571	3.71029	3.43374	0.450651	0.229195	0.236323
A_44_P328758	4.56342	4.59476	4.48509	3.11264	3.16005	3.6286	3.34162	3.59146	4.31754	3.88384	0.00551322	0.034189	4.54776	3.30043	3.78362	0.0564918	0.285193	0.419286
A_44_P328664	7.99201	7.9174	7.8543	7.99527	8.06903	8.30585	8.68131	8.29344	8.35741	8.50761	0.00544556	0.0340884	7.92124	8.12338	8.45994	0.0689374	0.16227	0.172736
A_44_P328520	4.90787	5.18794	4.51148	3.42741	3.2484	3.43206	2.23752	3.67746	2.91552	3.76691	0.00698695	0.0378785	4.8691	3.36929	3.14935	0.33989	0.104717	0.717963
A_44_P328421	4.91266	4.70112	5.02831	4.1873	4.38213	4.05174	4.87906	4.6452	4.58913	5.04162	0.00561198	0.0345322	4.8807	4.20706	4.78875	0.165923	0.166079	0.210201
A_44_P328136	6.65835	8.35643	8.05785	5.53134	5.36145	5.54947	5.21219	5.4267	5.34417	5.05436	0.0008188	0.0141706	7.69088	5.48075	5.25935	0.906573	0.103719	0.162728
A_44_P327127	3.25272	3.24743	3.05941	2.40549	2.47593	1.9975	2.52759	2.66795	2.84698	2.23317	0.00505925	0.0329927	3.18652	2.29298	2.56892	0.110112	0.258301	0.259203
A_44_P326570	2.87922	3.43601	3.56851	2.74932	2.43518	2.75294	3.45052	3.98581	3.86842	3.32836	0.00958926	0.0437948	3.29458	2.64581	3.65828	0.365762	0.182418	0.318035
A_44_P326267	1.54816	1.51256	1.52628	1.42314	1.42013	1.47103	1.516	1.54182	1.55992	1.50968	0.0023957	0.0242724	1.529	1.4381	1.53186	0.0179541	0.0285614	0.0233068
A_44_P326124	11.2754	11.7349	11.7083	11.7659	12.0915	11.7286	12.1553	12.1169	12.4161	12.1891	0.00994393	0.0444803	11.5729	11.862	12.2194	0.257987	0.199606	0.134468
A_44_P325479	2.7156	4.58144	3.67198	1.33743	1.30861	1.72227	1.38336	1.38577	1.40341	1.32143	0.00126133	0.0179021	3.65634	1.4561	1.37349	0.933021	0.23096	0.0358412
A_44_P325337	5.53806	5.3601	5.36437	4.88212	4.81642	5.12079	5.17286	5.01127	5.07889	5.17429	0.00368069	0.0292251	5.42084	4.93978	5.10933	0.101536	0.160166	0.0791576
A_44_P325320	2.04758	1.89007	1.87634	1.48617	1.48137	1.45035	1.79369	1.88185	2.2065	1.75001	0.00863662	0.0417747	1.938	1.47263	1.90801	0.0951454	0.0194467	0.20641
A_44_P325268	8.79144	8.69875	8.59551	8.98238	9.07821	8.88824	9.08801	9.1887	9.2787	9.23205	0.00054632	0.0119254	8.69523	8.98294	9.19687	0.0980109	0.0949862	0.0813439
A_44_P324968	9.47546	9.76932	9.65049	8.66263	8.71314	8.22026	8.86816	9.35064	9.07237	9.12257	0.00116889	0.0172184	9.63176	8.53201	9.10344	0.147824	0.271163	0.198158
A_44_P324841	5.09209	5.09375	4.9696	5.21773	5.18123	5.23472	5.47994	5.27826	5.37201	5.32956	0.00187303	0.021693	5.05181	5.21123	5.36494	0.0712048	0.0273298	0.0857118
A_44_P324806	6.02435	5.84019	5.68137	7.59616	7.21165	7.48867	7.1918	6.24437	6.73683	7.3148	0.00242692	0.0244227	5.84863	7.43216	6.87195	0.171644	0.198382	0.486669
A_44_P324340	12.6241	12.6453	12.4297	12.8435	12.9355	12.8717	12.7168	12.8694	12.7906	12.7331	0.00579428	0.0349414	12.5664	12.8836	12.7775	0.11881	0.0471225	0.0689431
A_44_P324164	7.46595	7.4434	7.79265	7.70793	8.04324	8.14282	8.5042	8.05708	8.45198	8.49078	0.00493629	0.0326474	7.56733	7.96466	8.37601	0.195455	0.227842	0.21377
A_44_P323882	6.44472	6.13239	6.14572	5.96783	5.76059	5.66948	6.20249	6.35484	6.32686	6.44168	0.00414889	0.0308304	6.24094	5.7993	6.33147	0.176603	0.152893	0.0989088
A_44_P323819	2.20951	1.70793	1.70793	4.72	3.62569	4.58555	3.17408	2.99323	2.50913	3.23833	0.000582064	0.0121408	1.87513	4.31041	2.97869	0.289587	0.596788	0.329796
A_44_P323634	5.799	5.66921	5.67998	6.12864	6.04305	5.98796	6.15818	6.2412	6.20831	6.28677	5.76501e-05	0.00382151	5.71606	6.05322	6.22362	0.0720271	0.070888	0.054202
A_44_P323496	4.12635	4.70181	4.73087	4.93414	5.49375	5.37975	4.15096	4.45194	4.39416	3.8503	0.00716929	0.0383064	4.51968	5.26922	4.21184	0.340942	0.295727	0.274049
A_44_P323236	1.50893	1.48091	1.4884	1.3805	1.37163	1.45979	1.48119	1.49951	1.51329	1.48793	0.00785381	0.0400354	1.49275	1.40397	1.49548	0.0145072	0.0485431	0.0140796
A_44_P323232	1.60748	2.31175	1.53729	2.36111	2.90619	3.41115	1.50375	1.52034	1.65506	1.85745	0.00792342	0.0402496	1.81884	2.89282	1.63415	0.428316	0.525144	0.163564
A_44_P322968	3.1858	2.35689	3.6827	4.26297	4.41483	4.46168	4.60579	4.58124	4.22516	4.20575	0.00542511	0.0340407	3.07513	4.37983	4.40449	0.669794	0.103875	0.218649
A_44_P322590	8.72117	8.71006	8.83969	8.31374	8.54079	8.55111	8.17847	8.47228	8.41268	8.32581	0.00724165	0.0384296	8.75697	8.46855	8.34731	0.0718477	0.134168	0.127619
A_44_P322446	3.99872	2.58438	3.46052	4.96273	5.05744	5.77581	5.1379	4.87083	4.7032	5.34295	0.00343902	0.0284449	3.34787	5.26533	5.01372	0.713869	0.444622	0.283226
A_44_P322362	5.47302	5.37775	5.51615	5.71499	5.67289	5.61262	5.08333	5.16544	5.17982	5.25924	7.76899e-05	0.0044142	5.45564	5.66683	5.17196	0.0708175	0.0514537	0.0720579
A_44_P322118	11.9675	11.8147	11.8264	11.9945	11.9343	11.9087	12.3345	12.1626	12.1374	12.2242	0.00130977	0.0182184	11.8695	11.9458	12.2147	0.0850694	0.0440401	0.0878241
A_44_P322071	2.02014	1.8743	1.85716	1.48165	1.47784	1.44744	1.77454	1.8628	2.17404	1.73349	0.00872677	0.0419503	1.9172	1.46897	1.88622	0.0895622	0.0187509	0.199322
A_44_P321960	1.52125	1.49275	1.50144	1.39435	1.44134	1.46904	1.49719	1.51591	1.53034	1.50139	0.00856189	0.0415984	1.50515	1.43491	1.51121	0.0146074	0.0377607	0.015068
A_44_P321544	7.82473	7.72696	8.10113	8.39751	8.42	8.14981	8.40276	8.48153	8.54897	8.45842	0.00227409	0.023745	7.88427	8.32244	8.47292	0.194059	0.149927	0.0605266
A_44_P321419	1.88611	1.78425	1.93596	1.45884	1.37773	1.42297	1.81112	1.8325	1.98335	1.65063	0.0015896	0.0200724	1.86877	1.41985	1.8194	0.0773226	0.0406436	0.136141
A_44_P321391	4.81483	5.03045	4.63725	4.19586	4.45885	4.23426	3.91222	4.04691	4.44154	4.27072	0.00927298	0.0430354	4.82751	4.29632	4.16785	0.196907	0.142056	0.234851
A_44_P321157	5.20961	5.23606	4.8858	4.57498	4.61109	4.66447	5.03217	5.09427	5.05279	5.00592	0.0016067	0.0201604	5.11049	4.61685	5.04629	0.195039	0.0450232	0.0372972
A_44_P321075	5.94676	5.92485	5.69878	6.42033	6.62976	6.26942	6.08799	6.16068	6.14063	6.08515	0.00217628	0.0233221	5.8568	6.43984	6.11862	0.137284	0.180958	0.0379122
A_44_P320900	1.59361	1.53732	1.5594	1.44467	1.44452	1.48332	1.5436	1.57646	1.60798	1.53405	0.00353644	0.0287582	1.56344	1.4575	1.56552	0.028359	0.0223566	0.033635
A_44_P320818	12.5016	12.3441	12.3692	11.5922	11.0506	11.5758	11.7833	11.6618	11.759	11.5079	0.000883671	0.0147701	12.405	11.4062	11.678	0.0846174	0.308103	0.124967
A_44_P320655	1.60187	1.551	1.56415	1.44202	1.44114	1.49887	1.56865	1.58738	1.63821	1.56164	0.00279326	0.0261083	1.57234	1.46067	1.58897	0.0264052	0.0330778	0.0345785
A_44_P320312	6.86265	6.82235	6.83456	7.67694	7.30412	7.32156	7.33896	7.14759	7.42401	7.41397	0.00260431	0.0251659	6.83985	7.43421	7.33113	0.0206628	0.210393	0.128111
A_44_P319971	5.44356	5.5931	5.73562	4.92021	4.80186	5.0624	5.30155	5.0706	5.45775	5.39946	0.00344985	0.0284577	5.59076	4.92816	5.30734	0.146041	0.130448	0.170475
A_44_P319238	4.62067	4.60102	4.60843	1.37003	1.36325	2.02614	3.97205	4.10444	5.01687	3.10953	0.000558391	0.0119816	4.61004	1.58647	4.05072	0.00991938	0.380776	0.780675
A_44_P318999	6.97806	7.17707	6.8332	7.48433	7.58631	7.47688	8.07854	8.19565	7.96515	7.78705	0.000160956	0.0066747	6.99611	7.51584	8.0066	0.172647	0.0611402	0.174005
A_44_P318778	6.01685	6.90254	6.67494	4.79684	4.98799	5.76008	5.24265	5.47172	5.18066	5.14881	0.00494196	0.0326602	6.53144	5.18164	5.26096	0.459953	0.509979	0.14581
A_44_P318616	15.624	15.5376	15.5983	15.7331	15.795	15.7449	15.8183	15.7292	15.8092	15.7998	0.000711395	0.0131926	15.5866	15.7576	15.7891	0.0443996	0.0328646	0.0406782
A_44_P318435	9.91941	9.80343	10.004	10.0639	10.0379	10.3667	10.4386	10.3353	10.6057	10.3754	0.00424792	0.0310219	9.90893	10.1562	10.4388	0.10067	0.182783	0.119155
A_44_P318364	2.57479	1.91082	1.97858	4.49565	4.39153	4.1873	1.90414	2.84136	2.41332	2.52812	0.000140591	0.00631851	2.15473	4.35816	2.42173	0.365353	0.156862	0.389607
A_44_P318255	8.58273	8.52975	8.71998	9.15452	9.03467	9.28172	9.31633	9.27276	9.42962	9.31877	6.41301e-05	0.00404245	8.61082	9.15697	9.33437	0.0981762	0.123545	0.0669298
A_44_P318029	10.7494	10.8441	10.8216	10.9802	11.0095	11.1513	11.043	11.1291	11.0409	10.9615	0.00563863	0.0345868	10.805	11.047	11.0436	0.0494462	0.0914971	0.0684567
A_44_P318001	1.87046	1.73384	1.88772	1.49636	1.43546	1.4378	1.77679	1.81143	1.98137	1.64111	0.00482249	0.0323939	1.83068	1.45654	1.80267	0.0843014	0.0345072	0.139979
A_44_P316822	7.46996	7.58272	7.7168	7.34699	7.13967	7.2675	7.52659	7.54432	7.44718	7.41846	0.00887189	0.0421912	7.58983	7.25139	7.48414	0.123571	0.104595	0.0608351
A_44_P316819	4.18234	4.37951	4.39497	5.47816	5.41217	5.63001	5.37027	5.92853	6.05657	4.88755	0.00567727	0.0346296	4.31894	5.50678	5.56073	0.118547	0.111708	0.538699
A_44_P316742	4.13987	3.92123	4.32358	3.35108	3.62247	3.58327	4.03597	3.95117	4.38213	4.42811	0.007787	0.0398574	4.12823	3.51894	4.19935	0.201424	0.146682	0.240851
A_44_P316451	5.1162	5.42173	5.39567	6.80615	6.58165	6.38366	5.62876	5.97445	5.52452	5.95232	0.000394339	0.0100597	5.3112	6.59049	5.77001	0.169376	0.211383	0.227487
A_44_P316410	1.4412	1.41927	1.42886	2.20707	2.84579	1.96054	1.41769	1.43898	1.42777	1.42152	0.00320488	0.0276692	1.42978	2.3378	1.42649	0.0109921	0.456877	0.00930786
A_44_P316358	5.78001	5.43058	5.67006	5.98004	6.28829	6.0641	5.91845	6.07421	6.11727	6.04419	0.00729861	0.0386215	5.62688	6.11081	6.03853	0.178672	0.159348	0.0854873
A_44_P316286	5.61691	5.49501	5.81032	6.75607	6.72167	6.48014	5.13061	5.58836	5.71228	5.42915	0.000285816	0.00855907	5.64074	6.65263	5.4651	0.159	0.15036	0.251306
A_44_P316194	11.0169	10.9726	11.5415	10.6641	10.4194	10.4674	11.3168	11.3346	11.1164	11.1505	0.00444497	0.0314514	11.177	10.517	11.2296	0.316465	0.129627	0.112082
A_44_P316002	8.96206	8.39052	9.34387	7.91944	7.87778	7.94929	8.62906	8.48348	8.54481	8.74957	0.00738362	0.0387795	8.89882	7.9155	8.60173	0.479808	0.0359135	0.115218
A_44_P315937	4.2823	4.48341	4.25813	5.8587	5.86869	5.73864	4.48082	4.69155	4.40146	5.06085	0.000115795	0.00567189	4.34128	5.82201	4.65867	0.123678	0.0723706	0.294742
A_44_P314876	7.94895	8.03773	8.26382	7.86011	7.91323	7.72088	7.75523	7.69195	7.76123	7.70083	0.00842852	0.041247	8.0835	7.83141	7.72731	0.162347	0.0993358	0.0359724
A_44_P314771	1.80488	1.66765	2.32873	3.79598	3.69768	3.69838	2.90483	3.26602	1.90576	2.00544	0.00669821	0.0373427	1.93375	3.73068	2.52051	0.348872	0.056551	0.67
A_44_P314568	5.45437	5.69896	5.5608	4.73004	4.92111	5.05436	5.18997	4.6168	4.47823	4.80007	0.00642514	0.036542	5.57138	4.90184	4.77127	0.12264	0.163021	0.308691
A_44_P314506	7.78611	7.81983	7.92638	7.5302	7.72116	8.18074	8.71814	8.48196	8.34057	8.51914	0.00444539	0.0314514	7.84411	7.8107	8.51495	0.073218	0.334381	0.155781
A_44_P314251	1.4776	1.44339	1.44064	1.32876	1.32349	1.4051	1.42771	1.45297	1.4665	1.42689	0.00694109	0.0377202	1.45388	1.35245	1.44352	0.0205936	0.0456729	0.0195295
A_44_P314122	8.30206	8.75314	8.71936	8.69373	9.0201	8.59225	9.50304	9.6138	9.52589	9.59785	0.000437909	0.0106141	8.59152	8.76869	9.56014	0.251245	0.22356	0.0539588
A_44_P314087	4.22373	5.24891	6.09255	2.72802	2.50549	2.80205	3.31094	4.06505	3.35368	2.13627	0.00872003	0.0419503	5.1884	2.67852	3.21649	0.935878	0.154351	0.79889
A_44_P313825	8.41196	8.39322	8.47395	8.29626	8.07706	7.92407	7.4011	7.36842	7.21998	7.95785	0.00325258	0.0278701	8.42638	8.09913	7.48684	0.0422486	0.187073	0.323749
A_44_P313767	5.02062	4.51488	4.50197	5.5862	5.62339	4.92719	5.89716	6.03283	5.99553	5.85627	0.00144686	0.0190663	4.67915	5.37893	5.94545	0.295786	0.39166	0.0825165
A_44_P313542	8.61637	8.76305	8.66311	10.4242	9.72823	10.6425	9.64724	8.91684	9.33977	9.805	0.00341145	0.0283747	8.68084	10.265	9.42722	0.074933	0.47747	0.391265
A_44_P313239	4.03215	3.79808	3.99064	3.16918	3.48647	3.3169	3.83583	3.61298	3.50961	3.6886	0.00325615	0.0278701	3.94029	3.32418	3.66175	0.124895	0.158769	0.137292
A_44_P312907	4.11951	3.48666	3.66108	2.39519	2.0509	2.1422	3.74777	4.10117	3.12621	3.90625	0.0010273	0.0160835	3.75575	2.1961	3.72035	0.326873	0.178358	0.42164
A_44_P312484	7.5934	7.78525	7.71908	8.08555	8.07555	8.06073	7.97464	7.95404	8.11065	7.87117	0.00224296	0.0235182	7.69925	8.07394	7.97763	0.0974506	0.0124848	0.0993193
A_44_P312207	5.53294	5.46773	5.35329	5.16348	4.88778	4.99496	5.47485	5.49872	5.76038	5.75803	0.00188141	0.0217427	5.45132	5.01541	5.62299	0.0909406	0.138983	0.157585
A_44_P312166	4.03783	3.59867	3.2385	1.83776	2.4888	2.15262	1.27404	2.24949	1.23673	1.19291	0.00106016	0.0164621	3.625	2.15973	1.48829	0.400316	0.325579	0.508548
A_44_P311771	5.41576	6.28063	6.0796	2.9518	2.76139	1.82913	4.18185	3.5294	3.18356	3.63486	0.000161803	0.00667821	5.92533	2.51411	3.63242	0.452603	0.600796	0.41391
A_44_P311735	9.38588	9.3341	9.63699	9.08512	9.09695	9.20402	9.21367	9.20451	9.20604	9.16927	0.00892225	0.0422684	9.45233	9.1287	9.19837	0.162008	0.0654964	0.0198099
A_44_P311455	7.10777	7.04997	7.18244	6.96346	7.10681	7.0193	6.88358	6.92118	6.79819	6.89349	0.00425946	0.0310219	7.11339	7.02986	6.87411	0.0664128	0.072259	0.0530545
A_44_P311295	13.4353	13.5523	13.302	13.0159	12.8555	12.6773	12.9058	13.0639	13.055	13.0385	0.00173194	0.0209254	13.4299	12.8496	13.0158	0.125244	0.169348	0.074084
A_44_P311259	1.66716	1.58132	1.59921	1.46796	1.46789	1.50437	1.60083	1.63363	1.70777	1.58436	0.0066807	0.0372877	1.6159	1.48007	1.63165	0.0452863	0.021043	0.0547255
A_44_P311225	2.66322	2.07044	1.72566	3.99064	3.90053	4.03075	3.15312	2.62307	3.5475	2.7972	0.00170835	0.0207756	2.1531	3.97397	3.03022	0.474212	0.0666916	0.409369
A_44_P311216	2.82665	1.5343	1.63158	3.9355	3.82781	3.91058	1.54305	2.57772	2.68235	1.62097	0.00612485	0.0356942	1.99751	3.8913	2.10602	0.719703	0.0563789	0.607419
A_44_P311096	8.97939	8.68444	8.89061	9.42269	9.6699	10.2084	9.57657	9.53623	9.65528	9.52297	0.00426677	0.0310343	8.85148	9.767	9.57276	0.151314	0.40176	0.0595482
A_44_P311028	4.91056	5.06555	4.99867	4.43956	4.45194	4.19157	4.8304	4.57446	5.04283	5.09833	0.00703674	0.0379368	4.99159	4.36102	4.8865	0.0777341	0.146881	0.237923
A_44_P310877	1.45106	1.42138	1.39946	1.30265	1.28644	1.35802	1.39476	1.42463	1.43701	1.37758	0.00596676	0.0352884	1.42397	1.3157	1.4085	0.0258935	0.0375317	0.0271891
A_44_P310851	11.6793	12.1169	12.1269	11.4963	11.3597	11.2479	11.423	11.5608	11.4359	11.6559	0.00738978	0.038784	11.9744	11.368	11.5189	0.255555	0.124428	0.110451
A_44_P310826	5.15945	5.2328	5.39325	4.52574	3.9094	3.91003	4.89239	5.23004	4.59523	5.15791	0.00340667	0.0283494	5.26184	4.11506	4.96889	0.119577	0.355664	0.288331
A_44_P310386	11.3364	11.3648	11.3446	11.7216	11.7732	11.7433	11.4869	11.5253	11.5192	11.6093	1.30973e-05	0.00187351	11.3486	11.746	11.5352	0.0146352	0.0259306	0.0522171
A_44_P310134	5.07176	4.16698	4.30588	5.5679	5.44109	5.46405	5.22264	5.39763	5.61184	5.58915	0.0061186	0.0356919	4.51488	5.49102	5.45531	0.487252	0.0675687	0.182461
A_44_P309800	5.93107	6.16463	5.99233	5.50616	5.64111	5.08397	5.3688	5.67822	5.40033	5.47325	0.00952578	0.0437008	6.02934	5.41042	5.48015	0.121101	0.290649	0.139102
A_44_P309679	11.5549	11.6001	11.6635	11.7633	11.7209	11.786	11.4378	11.5544	11.5825	11.5509	0.00289058	0.0265539	11.6062	11.7567	11.5314	0.0545446	0.0330306	0.063973
A_44_P309613	7.31349	7.57758	6.90345	6.09106	5.80912	4.91374	6.27225	6.81041	5.91497	6.28546	0.00790203	0.040211	7.26484	5.60464	6.32077	0.339688	0.61472	0.368791
A_44_P309573	9.58414	9.6488	9.48023	9.73129	9.74614	9.62902	9.24825	9.4327	9.14639	9.41042	0.00475644	0.032307	9.57106	9.70215	9.30944	0.0850423	0.063766	0.136284
A_44_P309499	5.52956	5.41634	5.52005	6.77545	6.46446	6.34645	6.11323	6.03314	5.40245	6.10461	0.00482391	0.0323939	5.48865	6.52879	5.91336	0.0628025	0.221618	0.342492
[truncated: 1,913 more rows]
