# Supplementary material for: MASM, a Matrine Derivative, Offers Radioprotection by Modulating Lethal Total-Body Irradiation-Induced Multiple Signaling Pathways in Wistar Rats
Source: Molecules. 2016 May 17;21(5):649. doi: 10.3390/molecules21050649 (PMC6273364; doi:10.3390/molecules21050649)
Supplement: Supplementary file 1 [file molecules-21-00649-s001.zip › molecules-125330-supple-final/additional file 2.xls]

## Sheet: 2920
ProbeName	pvalues	foldchange_M/C	pvalues	foldchange_T/C	M1_NS	M3_NS	M5_NS	C41_NS	C42_NS	C43_NS	T31_NS	T32_NS	T34_NS	T35_NS	GeneSymbol	Description	UniGeneID	GenbankAccession
A_44_P330643	0.0271371	1.78037	0.000940615	1.49068	7.24086	7.29579	7.73901	6.63772	6.5163	6.67378	7.34262	7.02866	7.21647	7.14131	Polr2b	Rattus norvegicus polymerase (RNA) II (DNA directed) polypeptide B (Polr2b), mRNA [NM_001106002]	Rn.153952	NM_001106002
A_42_P462379	0.00849047	1.53866	0.105932	1.31215	8.0324	7.71253	7.81906	7.14949	7.4078	7.14421	7.7719	7.81363	7.12453	7.71347		Q3H6G1_9ACTO (Q3H6G1) Regulatory protein, LuxR:Metal-dependent phosphohydrolase, HD subdomain, partial (3%) [TC593865]	Rn.217950	AW144299
A_44_P468468	0.00923762	2.54998	0.0224232	1.64665	11.3101	11.9331	11.2706	9.92341	10.1145	10.47	11.0751	10.9943	10.5093	10.9839	Lbp	Rattus norvegicus lipopolysaccharide binding protein (Lbp), mRNA [NM_017208]	Rn.48863	NM_017208
A_44_P168487	0.0144194	0.66368	0.894689	0.993771	1.581	1.53729	1.48268	2.29085	2.00223	2.06778	1.98137	2.05241	2.47206	1.88843	LOC682708	PREDICTED: Rattus norvegicus hypothetical LOC682708 (LOC682708), mRNA [XM_002727357]		XM_002727357
A_42_P468231	0.00601739	2.46395	0.249196	1.25492	5.48724	5.46156	5.06732	3.68088	4.31437	4.08543	4.22031	4.67932	3.96605	4.54001	Cpne9	Rattus norvegicus copine family member IX (Cpne9), mRNA [NM_001024982]	Rn.87286	NM_001024982
A_43_P12932	0.00226013	3.30038	0.15443	1.2585	4.14946	3.52905	3.7171	1.89072	2.38897	1.96847	2.21757	2.60426	2.61802	2.23492	Stx1a	Rattus norvegicus syntaxin 1A (brain) (Stx1a), mRNA [NM_053788]	Rn.9943	NM_053788
A_44_P424174	0.046459	3.78324	0.0535996	2.30247	3.39783	4.53643	2.96886	2.23125	1.62016	1.687	3.60495	2.8098	1.95357	3.41743	Phyhip	Rattus norvegicus phytanoyl-CoA 2-hydroxylase interacting protein (Phyhip), mRNA [NM_001017376]	Rn.11689	NM_001017376
A_44_P252678	0.0164722	1.50177	0.0120111	1.46538	10.6717	10.8106	10.728	10.3242	10.1296	9.9791	10.8604	10.417	10.7426	10.753	Phb2	Rattus norvegicus prohibitin 2 (Phb2), mRNA [NM_001013035]	Rn.64535	NM_001013035
A_44_P597866	0.0453497	4.4129	0.0187799	1.52071	4.28315	3.05324	4.56022	2.10572	1.83303	1.91538	2.96166	2.45415	2.35271	2.3845
A_44_P152335	0.000322498	1.53837	0.00155279	1.49852	14.28	14.2114	14.1431	13.6579	13.5448	13.5685	14.2055	14.1767	14.1623	14.1539
A_44_P416127	0.0158071	0.664726	0.880802	0.991862	1.55205	1.5234	1.47683	2.26993	1.9939	2.04162	1.9549	2.03416	2.44535	1.87634		DRABYH03 Rat DRG Library Rattus norvegicus cDNA clone DRABYH03 5', mRNA sequence [BG665128]	Rn.64518	BG665128
A_43_P12133	0.00723007	0.421174	0.0675197	0.527356	1.90098	2.01775	2.48856	3.62247	3.48122	3.05723	1.63383	1.6945	2.76234	3.20788	Epn2	Rattus norvegicus epsin 2 (Epn2), transcript variant 1, mRNA [NM_021852]	Rn.44273	NM_021852
A_44_P699821	0.0251101	0.345672	0.304268	0.74974	1.6482	1.73161	1.75221	3.4678	2.70629	3.43697	2.2281	1.7534	3.74019	2.80544		AY558362 YKR047W {Saccharomyces cerevisiae} (exp=-1; wgp=0; cg=0), partial (13%) [TC608310]
A_44_P110352	0.00546373	0.319928	0.00092112	0.351644	8.52113	8.62573	8.64187	9.94498	10.4399	10.2955	8.54404	9.06235	8.76747	8.48795		Q5U432_MOUSE (Q5U432) CDNA sequence BC085284, partial (91%) [TC644778]		XM_235459
A_44_P121351	0.0181583	2.05971	0.0582668	1.26881	4.91202	4.36645	4.50499	3.52905	3.66423	3.51521	3.82548	4.22949	3.68949	3.85621	Drd2	Rattus norvegicus dopamine receptor D2 (Drd2), mRNA [NM_012547]	Rn.87299	NM_012547
A_43_P22276	0.0223875	0.42317	0.2256	0.712068	9.12364	8.56184	8.97662	10.6076	9.90981	9.78041	9.67661	9.72235	9.58357	9.64251		transmembrane protein 52 Gene [Source:MGI (curated);Acc:MGI:1916921] [ENSRNOT00000022286]	Rn.200687	XM_002726665
A_44_P420215	0.0239702	1.52177	0.195852	1.34489	4.5747	4.90309	4.88385	4.31148	3.91649	4.30502	4.85094	3.92073	4.62532	4.87992		UI-R-E0-cv-g-06-0-UI.s1 UI-R-E0 Rattus norvegicus cDNA clone UI-R-E0-cv-g-06-0-UI 3', mRNA sequence [AA875536]	Rn.32246	AA875536
A_43_P21147	0.00581229	2.26077	0.547547	1.13008	2.97841	2.95865	2.8018	1.99096	1.55752	1.62789	1.58137	1.64359	1.86252	2.41361	Otog	Rattus norvegicus otogelin (Otog), mRNA [NM_001106262]	Rn.99083	NM_001106262
A_42_P768024	0.0228717	0.338867	0.00444762	0.211949	6.88686	7.48811	6.91725	8.01916	9.12317	8.70965	6.31461	7.17103	5.86775	6.06852	Spn	PREDICTED: Rattus norvegicus sialophorin (Spn), mRNA [XM_344964]	Rn.11144	XM_344964
A_44_P480463	0.0341866	2.2567	0.0112734	2.95346	3.83409	3.86869	4.24133	2.74424	2.27853	3.2663	4.36255	4.64239	3.69838	4.63544		RVL21008 Wackym-Soares normalized rat vestibular cDNA library Rattus norvegicus cDNA 5', mRNA sequence [DV728377]	Rn.163273	DV728377
A_43_P15169	0.0145615	0.651622	0.0308388	0.800113	7.85074	7.70338	8.08843	8.63134	8.41196	8.47028	7.99665	8.24173	8.3917	8.08109		Rattus norvegicus TL0AEA10YD20 mRNA sequence. [FQ228173]		FQ228173
A_44_P913962	0.0100969	0.643742	0.0174479	1.53885	6.31781	6.60369	6.28956	7.15151	6.96195	7.01869	7.90995	7.72723	7.24734	7.70884
A_42_P759444	0.0480159	0.355939	0.103334	0.670543	7.95371	7.14848	6.47605	9.16362	8.58897	8.59489	8.51849	7.99463	7.58543	8.60317		AF079305 Slugh zinc finger protein {Mus musculus} (exp=-1; wgp=0; cg=0), complete [TC587465]
A_44_P582565	0.0114566	3.03717	0.120676	1.9165	6.58508	6.29505	6.16725	4.2786	4.69531	5.16236	5.95311	5.90107	4.43533	5.99911
A_43_P19625	0.0493933	1.90451	0.105227	1.46983	6.63709	6.34645	5.88565	5.36564	5.47858	5.32956	5.4267	6.01762	6.45442	5.68645	Sgsm1	small G protein signaling modulator 1 [Source:RefSeq peptide;Acc:NP_001099407] [ENSRNOT00000000898]	Rn.19304	NM_001105937
A_44_P194166	0.0114544	1.87171	0.00898843	1.91339	7.90322	8.14519	7.63418	7.09081	6.82991	7.07908	8.2355	7.4878	7.73901	8.17207	Dhh	Rattus norvegicus desert hedgehog homolog (Drosophila) (Dhh), mRNA [NM_053367]	Rn.84274	NM_053367
A_44_P393778	0.00569932	1.6732	0.00408009	1.31858	7.05851	6.86314	6.85106	6.21732	6.16194	6.17459	6.70617	6.63476	6.44814	6.53276	LOC691130	PREDICTED: Rattus norvegicus hypothetical protein LOC691130 (LOC691130), mRNA [XM_001076936]		XM_001076936
A_44_P379496	0.00419881	8.12218	0.0306558	1.85895	5.07443	4.35909	4.43923	1.72646	1.55841	1.62835	2.50581	2.94668	1.86477	2.61675	Olr145	Rattus norvegicus olfactory receptor 145 (Olr145), mRNA [NM_001000545]	Rn.141853	NM_001000545
A_44_P204941	0.0376177	2.10312	0.00246061	1.69119	3.86951	3.44639	4.2829	2.66932	2.84326	2.97292	3.41562	3.46871	3.57551	3.86462		AA900911 UI-R-E0-dc-c-04-0-UI.s1 UI-R-E0 Rattus norvegicus cDNA clone UI-R-E0-dc-c-04-0-UI 3' similar to gi [AA900911]	Rn.57410	AA900911
A_43_P12708	0.0413296	1.617	0.481732	1.04992	4.78641	5.36585	5.21284	4.31046	4.42214	4.59836	4.51918	4.60951	4.43772	4.50371	Src	Rattus norvegicus v-src sarcoma (Schmidt-Ruppin A-2) viral oncogene homolog (avian) (Src), mRNA [NM_031977]	Rn.112600	NM_031977
A_44_P189542	0.0058495	3.98383	0.0772561	1.55236	5.36839	4.5784	4.64036	3.11608	2.95005	2.63884	3.10373	3.50257	3.25515	4.11725	Mpp2	Rattus norvegicus membrane protein, palmitoylated 2 (MAGUK p55 subfamily member 2) (Mpp2), mRNA [NM_053513]	Rn.44271	NM_053513
A_43_P10628	0.00314939	2.05499	0.00683479	2.3058	4.25063	4.11083	3.85975	3.08219	2.90306	3.13527	4.28703	4.18697	4.66757	3.68891		UI-R-BS2-beb-e-09-0-UI.s1 UI-R-BS2 Rattus norvegicus cDNA clone UI-R-BS2-beb-e-09-0-UI 3', mRNA sequence [BF396992]	Rn.210311	BF396992
A_44_P961911	0.0444035	2.68054	0.103103	1.91285	4.92111	5.10122	5.34995	4.22031	2.94195	3.70033	4.41166	4.22077	4.39708	5.29623
A_44_P554650	0.037583	2.09922	0.109097	1.57098	8.89561	9.13828	8.4081	7.72023	7.83064	7.77223	8.60032	8.6341	7.57823	8.64359		AA892520 EST196323 Normalized rat kidney, Bento Soares Rattus sp. cDNA clone RKIAS43 3' end, mRNA sequence [AA892520]	Rn.9118	AA892520
A_44_P443343	0.00292428	0.629432	0.00848483	0.654058	1.67158	1.75304	1.82577	2.40282	2.29783	2.54663	2.05241	1.70433	1.49404	1.91524	Pdk3	Rattus norvegicus pyruvate dehydrogenase kinase, isozyme 3 (Pdk3), nuclear gene encoding mitochondrial protein, mRNA [NM_001106581]	Rn.18101	NM_001106581
A_44_P399466	0.0124737	1.78349	0.382271	0.816921	4.13063	3.77114	4.16511	3.33058	2.89509	3.32719	3.31508	1.63194	3.33307	2.77883		BI303661 UI-R-DQ0-cja-p-16-0-UI.s1 UI-R-DQ0 Rattus norvegicus cDNA clone UI-R-DQ0-cja-p-16-0-UI 3', mRNA sequence [BI303661]	Rn.105926	BI303661
A_43_P12751	0.00898862	1.92277	0.000773796	2.04518	11.7037	11.8512	12.169	10.9988	10.8394	11.0852	12.2942	11.7669	12.034	11.8918	Avpr1a	Rattus norvegicus arginine vasopressin receptor 1A (Avpr1a), mRNA [NM_053019]	Rn.32282	NM_053019
A_44_P464237	0.0471694	1.71857	0.121869	1.40599	4.9836	4.63127	5.30027	3.81529	4.27391	4.4813	4.64652	5.01528	4.24635	4.81567	RGD1563155	Rattus norvegicus similar to RIKEN cDNA 1700054O13 (RGD1563155), mRNA [NM_001134598]	Rn.112507	NM_001134598
A_44_P824489	0.0461065	0.262745	0.0891933	0.594198	4.64296	2.73204	3.42402	5.39164	6.21896	5.48409	4.5408	4.75404	5.65529	4.75897
A_43_P19262	0.0485689	0.665698	0.479607	0.897811	4.06871	3.6644	3.89015	4.75502	4.39497	4.20833	4.17221	4.36974	4.46475	4.23682	LOC688241	LOC304239 protein Fragment [Source:UniProtKB/TrEMBL;Acc:B2GV26] [ENSRNOT00000049215]	Rn.131479	XM_001071596
A_44_P223305	0.0377854	0.578803	0.0301925	0.547474	1.94148	1.6272	1.74912	2.77653	2.68652	2.16715	1.60426	1.65672	1.93473	1.56708		CB547154 AMGNNUC:SRPB2-00137-E4-A srpb2 (10220) Rattus norvegicus cDNA clone srpb2-00137-e4 5', mRNA sequence [CB547154]	Rn.51026	CB547154
A_44_P823916	0.0257846	1.56476	0.253347	1.32699	2.64865	2.19643	2.41814	1.88691	1.69636	1.77113	1.70834	1.74057	2.70788	2.37117		F24F12_086.ab1.R Rat retinal ganglion cell Rattus norvegicus cDNA, mRNA sequence [CF975312]	Rn.147806	CF975312
A_44_P487627	0.0437759	0.485664	0.230776	0.71745	4.08518	3.89634	3.23152	4.84332	5.1784	4.32404	3.56416	4.83468	4.01162	4.63043	Zfp217	Rattus norvegicus zinc finger protein 217 (Zfp217), mRNA [NM_001107813]	Rn.214135	NM_001107813
A_43_P16353	0.00137316	2.2842	0.103184	1.2171	6.58822	6.54819	6.33996	5.17982	5.51368	5.19469	5.58941	5.69475	5.35036	5.69081		Rattus norvegicus memory related gene-8 (MRG-8) mRNA, partial sequence. [U95154]	Rn.214232	U95154
A_44_P438143	0.000649352	5.06756	0.000300218	4.37077	5.87471	6.10158	6.46648	3.85283	3.58674	4.01049	5.77278	5.98474	6.13642	5.90194	Nrg1	Rattus norvegicus neuregulin 1 (Nrg1), mRNA [NM_031588]	Rn.37438	NM_031588
A_44_P424410	0.0183952	3.94551	0.0870389	1.93712	5.23229	4.5393	3.96392	3.05077	1.90375	2.87724	3.53208	4.0881	3.16617	3.64292
A_42_P771337	0.00139276	2.01515	0.546093	1.106	3.14651	3.17821	2.93404	2.25714	1.93967	2.0222	1.95472	2.50009	2.45978	1.8726	Lamp3	Rattus norvegicus lysosomal-associated membrane protein 3 (Lamp3), mRNA [NM_001012015]	Rn.19784	NM_001012015
A_44_P527024	0.0257026	1.68031	0.349812	1.15539	5.57356	5.70586	5.93452	5.23056	4.65874	5.04431	5.26338	4.87308	5.37347	5.26366	Col11a2	Rattus norvegicus collagen, type XI, alpha 2 (Col11a2), mRNA [NM_212528]	Rn.45835	NM_212528
A_44_P331065	0.00305144	2.88778	0.824593	1.01663	3.39068	3.06947	2.97384	1.71021	1.54816	1.61486	1.56994	1.62155	1.85074	1.53516		PREDICTED: Rattus norvegicus ankyrin repeat and death domain containing 1A-like (LOC100362785), mRNA [XM_002727069]		XM_002727069
A_44_P542390	0.00656739	0.641945	0.00161043	0.599875	7.75409	7.53447	7.43931	8.3596	8.13669	8.15765	7.44745	7.69148	7.5296	7.23071	Ptprs	Rattus norvegicus protein tyrosine phosphatase, receptor type, S (Ptprs), mRNA [NM_019140]	Rn.91202	NM_019140
A_44_P840837	0.00115244	2.20356	0.414501	1.13299	3.11632	3.3277	3.19977	2.25542	1.93811	2.01953	1.95014	1.98596	2.4573	2.53844	Lgi3	Rattus norvegicus leucine-rich repeat LGI family, member 3 (Lgi3), mRNA [NM_001107277]	Rn.50862	NM_001107277
A_44_P931730	0.00629119	0.35865	0.0285318	0.543137	6.03782	5.98031	5.54728	7.73329	7.16584	7.05764	6.38764	6.31815	6.1856	6.88575
A_43_P12589	0.0301468	0.261281	0.0964704	0.53228	3.60585	5.05703	4.47258	6.63532	6.15818	6.46198	5.67802	4.09628	6.32128	5.15115	Epha3	Rattus norvegicus Eph receptor A3 (Epha3), mRNA [NM_031564]	Rn.10713	NM_031564
A_43_P13127	0.00743419	0.653966	0.564944	0.951985	14.4188	14.585	14.73	15.2253	15.2711	15.0859	15.1684	15.3218	15.1916	14.7604	Slc38a4	Rattus norvegicus solute carrier family 38, member 4 (Slc38a4), mRNA [NM_130748]	Rn.17990	NM_130748
A_42_P509766	0.0222985	0.658918	0.469536	0.893656	8.58016	8.53395	8.92268	9.39838	9.05922	9.39139	9.05094	8.42	9.44149	9.39169	Ppara	Rattus norvegicus peroxisome proliferator activated receptor alpha (Ppara), mRNA [NM_013196]	Rn.9753	NM_013196
A_44_P180627	0.0264256	1.75072	0.242017	1.17103	6.82017	7.30197	7.39433	6.58928	6.21169	6.32863	6.86265	6.26637	6.61149	6.64988	LOC691487	PREDICTED: Rattus norvegicus similar to Discs large homolog 5 (Placenta and prostate DLG) (Discs large protein P-dlg) (LOC691487), mRNA [XM_001078495]		XM_001078495
A_44_P111422	0.00207794	0.216669	0.764992	1.03791	2.4038	2.93222	2.34387	5.00447	4.96927	4.29703	5.73442	4.74349	3.02639	4.74427		AA875049 UI-R-E0-cb-d-03-0-UI.s1 UI-R-E0 Rattus norvegicus cDNA clone UI-R-E0-cb-d-03-0-UI 3' similar to gi [AA875049]	Rn.3217	AA875049
A_44_P238556	0.00143662	0.0477958	2.45e-05	0.0476401	1.69974	2.04725	2.74377	6.40558	6.8624	6.54613	1.5859	2.56109	2.49584	2.05929	Mcpt2	Rattus norvegicus mast cell protease 2 (Mcpt2), mRNA [NM_172044]	Rn.9443	NM_172044
A_44_P1057055	0.0190298	0.128831	0.0113008	0.0896406	6.88701	5.58753	6.14846	7.94275	9.42229	9.83039	5.81195	5.60484	6.43941	4.83761	Ccl12	Rattus norvegicus chemokine (C-C motif) ligand 12 (Ccl12), mRNA [NM_001105822]	Rn.137780	NM_001105822
A_44_P367481	0.0290291	2.76496	0.721525	1.04703	3.83941	2.87207	3.55123	2.17842	1.86606	1.96079	1.9008	1.91547	2.40837	2.00985	P2rx6	Rattus norvegicus purinergic receptor P2X, ligand-gated ion channel, 6 (P2rx6), mRNA [NM_012721]	Rn.10258	NM_012721
A_44_P256188	0.0488837	0.248845	0.453236	0.812591	3.36477	1.56933	1.48308	5.04249	3.85002	4.10263	4.78575	4.93341	2.44995	2.66435		LOC497860 protein [Source:UniProtKB/TrEMBL;Acc:Q3ZB89] [ENSRNOT00000051564]	Rn.26687	XM_002724479
A_43_P22314	0.0102659	0.149793	0.92025	1.02518	1.62881	2.10311	1.78472	4.97169	4.76197	3.7885	5.4425	4.76916	3.54845	4.03665	Lpar4	Rattus norvegicus lysophosphatidic acid receptor 4 (Lpar4), mRNA [NM_001106940]	Rn.105026	NM_001106940
A_44_P530276	0.0349574	0.592331	0.102418	0.733747	5.61456	5.43456	5.45915	6.47936	5.92621	6.32128	5.64917	5.59998	5.66887	6.23747	Rad51l3	Rattus norvegicus RAD51-like 3 (S. cerevisiae) (Rad51l3), mRNA [NM_001107029]	Rn.206266	NM_001107029
A_44_P398060	2.54e-05	12.6657	0.000514962	16.4467	5.82602	5.626	5.4289	2.13457	1.83961	1.92945	6.21169	5.03217	6.37562	6.09673	Nrcam	Rattus norvegicus neuronal cell adhesion molecule (Nrcam), mRNA [NM_013150]	Rn.10691	NM_013150
A_44_P435675	0.00994262	4.68914	0.272568	1.10602	4.27759	3.50616	3.57909	1.69882	1.52532	1.57677	1.56486	1.60252	1.79972	1.98351	Olr1596	Rattus norvegicus olfactory receptor 1596 (Olr1596), mRNA [NM_001000501]	Rn.142333	NM_001000501
A_44_P933073	0.0449159	2.12547	0.0965004	1.64701	4.46496	4.27325	5.11978	3.48333	3.06374	4.02694	4.36822	3.95374	4.71507	4.02746		UI-R-Y0-abk-f-12-0-UI.s1 UI-R-Y0 Rattus norvegicus cDNA clone UI-R-Y0-abk-f-12-0-UI 3', mRNA sequence [AI764502]	Rn.168696	AI764502
A_44_P776300	0.00928837	0.57578	0.0736216	0.700342	3.66347	3.916	3.77139	4.42995	4.47225	4.81702	3.64504	4.58581	3.82002	4.04691		Q9V8H0_DROME (Q9V8H0) CG17527-PA, partial (11%) [TC592522]
A_44_P960606	0.00532654	13.4566	9.79e-07	9.54902	4.90836	5.90307	5.71873	1.92871	1.72305	1.80063	4.9478	5.26464	4.8921	5.16433		RVL16886 Wackym-Soares normalized rat vestibular cDNA library Rattus norvegicus cDNA 5', mRNA sequence [DV724806]	Rn.204426	DV724806
A_44_P457548	0.037778	0.44877	0.0191169	0.34878	8.49713	8.72926	8.68484	9.29537	10.1512	9.81761	8.1899	8.4791	8.29709	8.11509	Parp9	Rattus norvegicus poly (ADP-ribose) polymerase family, member 9 (Parp9), mRNA [NM_001103351]	Rn.2158	NM_001103351
A_44_P466845	0.00325242	1.93247	0.341777	1.11706	5.11978	4.80481	5.04481	4.25996	3.89808	3.95139	4.17384	4.27219	3.93592	4.3996		PREDICTED: Rattus norvegicus mCG1039741-like (LOC100361053), mRNA [XM_002724666]	Rn.216127	XM_002724666
A_44_P914438	0.000118626	42.5123	0.000178716	28.5481	13.4832	13.7091	14.1222	7.97121	8.22364	8.82637	13.1004	13.2501	12.8205	13.6039	Cdkn1a	Rattus norvegicus cyclin-dependent kinase inhibitor 1A (Cdkn1a), mRNA [NM_080782]	Rn.10089	NM_080782
A_44_P392524	0.0275698	2.15807	0.47287	1.12629	4.23963	4.00338	3.90662	3.3839	2.64194	2.69015	3.11915	3.11232	3.00425	3.2298	Dusp13	Rattus norvegicus dual specificity phosphatase 13 (Dusp13), transcript variant 1, mRNA [NM_001162408]	Rn.137327	NM_001162408
A_44_P187166	0.0141643	2.22888	0.0390618	1.71313	14.0767	14.0405	13.7234	12.7168	12.4416	13.1494	13.6158	13.5503	13.2621	13.8202	Tubb2b	Rattus norvegicus tubulin, beta 2b (Tubb2b), mRNA [NM_001013886]	Rn.37849	NM_001013886
A_43_P12473	0.00502328	0.385518	0.00199632	0.390793	6.04178	5.92029	5.77036	6.95553	7.42784	7.43674	6.00586	6.12893	5.49409	6.03018	Adar	Rattus norvegicus adenosine deaminase, RNA-specific (Adar), mRNA [NM_031006]	Rn.10056	NM_031006
A_43_P11857	0.000131456	3.66808	0.0195617	1.7286	5.76844	5.55715	5.78642	3.91147	3.92799	3.64095	4.64451	5.07864	4.21577	4.40121	Avpr1b	Rattus norvegicus arginine vasopressin receptor 1B (Avpr1b), mRNA [NM_017205]	Rn.10096	NM_017205
A_44_P174597	0.0464364	2.17302	0.448636	1.4564	3.62406	3.96923	3.6837	2.89113	2.88569	1.99492	2.40532	4.12166	3.08785	2.40325		AI230662 EST227357 Normalized rat embryo, Bento Soares Rattus sp. cDNA clone REMCZ63 3' end, mRNA sequence [AI230662]	Rn.7071	AI230662
A_44_P821513	0.0349892	0.589409	0.152477	1.24291	3.79416	4.30004	3.73714	4.82392	4.59095	4.76334	5.43879	4.73116	4.89042	5.01302
A_43_P11459	0.0439913	2.20943	0.334119	1.21417	7.0431	6.20397	6.10821	5.58797	5.52933	4.90664	5.59547	5.30846	5.61737	6.00281	Ednra	Rattus norvegicus endothelin receptor type A (Ednra), mRNA [NM_012550]	Rn.10915	NM_012550
A_44_P935402	0.0216967	4.38273	0.281744	2.85377	6.52025	5.17568	6.44661	3.30824	4.50625	4.04092	5.75401	5.96171	2.58099	6.01167
A_44_P432432	0.0421836	0.534211	0.0228946	0.52726	1.72966	2.32145	2.49773	2.79374	3.4744	3.01583	2.13457	2.53904	1.93439	2.12087	Plat	Rattus norvegicus plasminogen activator, tissue (Plat), mRNA [NM_013151]	Rn.107102	NM_013151
A_44_P654145	0.00255643	0.343639	0.00111729	0.300604	4.71404	4.34301	4.7294	5.85237	6.43489	6.09464	4.14306	4.6558	4.20429	4.57976	Zfp365	Rattus norvegicus zinc finger protein 365 (Zfp365), mRNA [NM_001025145]	Rn.24356	NM_001025145
A_44_P489811	0.0313508	1.50537	0.158893	0.838676	4.31184	4.66237	4.20805	3.59688	3.87041	3.96046	3.48808	3.82187	3.29513	3.59867	LOC306096	PREDICTED: Rattus norvegicus similar to Dachshund homolog 1 (Dach1) (LOC306096), miscRNA [XR_085631]	Rn.148350	XR_085631
A_44_P803484	0.000808202	0.605491	0.000280553	0.609434	10.7893	10.795	10.6171	11.3537	11.5026	11.518	10.7668	10.7582	10.8325	10.616		BG666368 DRACHF07 Rat DRG Library Rattus norvegicus cDNA clone DRACHF07 5', mRNA sequence [BG666368]	Rn.24237	BG666368
A_44_P541262	0.0471676	0.285461	0.937958	1.0197	1.60364	1.4964	1.40513	3.36743	3.8058	2.46002	3.64038	3.13384	1.92118	3.95338	LOC691998	PREDICTED: Rattus norvegicus similar to NACHT, leucine rich repeat and PYD containing 1 (LOC691998), mRNA [XM_001080760]		XM_001080760
A_44_P369399	0.0190315	2.09315	0.00430308	1.69277	7.87238	8.07924	8.47691	7.21558	7.04962	7.02533	7.97069	8.12064	7.65824	7.62429	Rab38	Rattus norvegicus RAB38, member RAS oncogene family (Rab38), mRNA [NM_145774]	Rn.9824	NM_145774
A_44_P260348	0.0218834	0.237978	0.187981	0.569571	5.86295	5.55624	6.24559	7.0872	8.25897	8.31657	6.67591	8.22602	6.93999	5.74337	LOC689316	PREDICTED: Rattus norvegicus hypothetical protein LOC689316 (LOC689316), miscRNA [XR_085654]	Rn.56069	XR_085654
A_44_P782176	0.0444996	0.659309	0.764875	0.954478	2.15876	2.36264	2.49912	3.22019	2.67018	2.89995	3.00606	2.96577	2.99613	2.4943		AMGNNUC:URRG1-00109-F11-A urrg1 (14046) Rattus norvegicus cDNA clone urrg1-00109-f11 5', mRNA sequence [CB608804]	Rn.204000	CB608804
A_44_P419933	0.0320947	2.84295	0.263559	1.35533	6.22916	6.04683	5.14459	4.62226	4.37306	4.06475	4.87697	5.0418	3.96745	5.09699		Rattus norvegicus similar to testicular condensing enzyme (LOC287440), mRNA [XM_220611]		XM_220611
A_43_P22811	0.00587487	0.322661	0.000546849	0.337686	5.0409	5.44861	5.80122	6.91526	7.33755	6.99722	5.82005	5.69398	5.14131	5.36224	Cd6	Rattus norvegicus Cd6 molecule (Cd6), mRNA [NM_175577]	Rn.57361	NM_175577
A_44_P142163	0.012369	1.73384	0.149404	1.21978	4.85061	4.71161	4.60397	3.67607	4.1348	3.94758	4.31599	3.9442	4.28623	4.29503	Skil	PREDICTED: Rattus norvegicus SKI-like oncogene, transcript variant 2 (Skil), mRNA [XM_001057132]	Rn.223270	XM_001057132
A_44_P1018098	0.0171315	0.576096	0.292238	0.805213	3.14686	2.75642	3.23416	3.7171	3.8754	3.96444	3.56659	3.26656	4.23599	2.66	Mogat1	Rattus norvegicus monoacylglycerol O-acyltransferase 1 (Mogat1), mRNA [NM_001108803]	Rn.79245	NM_001108803
A_44_P384833	0.0331435	0.607177	0.416472	0.928234	3.66723	3.57072	3.10331	4.35174	4.15008	4.0422	4.07836	3.85175	4.2297	4.13266	Mum1	Rattus norvegicus melanoma associated antigen (mutated) 1 (Mum1), mRNA [NM_001108736]	Rn.92148	NM_001108736
A_44_P100885	0.0345901	1.97998	0.334822	1.41148	5.02706	4.33288	4.58989	3.25926	3.61977	4.08243	4.14855	4.74695	3.17875	4.27759
A_44_P291175	0.00615765	0.179608	0.00160252	0.132351	3.07077	3.56817	3.4226	5.19517	6.19908	5.9638	1.96847	3.36096	3.49236	2.32264		Q99P70_MOUSE (Q99P70) HEC, partial (4%) [TC593130]		XM_217489
A_44_P531870	0.0291692	1.77156	0.0223831	1.83159	8.12921	8.41792	7.96056	7.02074	7.69067	7.27857	8.28854	8.32986	7.77637	8.43936	Ephx2	Rattus norvegicus epoxide hydrolase 2, cytoplasmic (Ephx2), mRNA [NM_022936]	Rn.54495	NM_022936
A_42_P735495	0.0426972	3.34807	0.0810011	2.50043	15.0567	15.0503	14.3699	13.8797	12.2525	12.7069	14.1669	14.0712	14.6601	14.7373	Cyp4a8	Rattus norvegicus cytochrome P450, family 4, subfamily a, polypeptide 8 (Cyp4a8), mRNA [NM_031605]	Rn.10034	NM_031605
A_44_P113790	0.00106017	1.78393	0.0231183	1.37215	6.94624	7.19653	7.04571	6.34279	6.20722	6.13669	6.78638	6.8671	6.3441	6.70098		BF408957 UI-R-BJ2-bpn-d-06-0-UI.s1 UI-R-BJ2 Rattus norvegicus cDNA clone UI-R-BJ2-bpn-d-06-0-UI 3', mRNA sequence [BF408957]	Rn.136574	BF408957
A_44_P987040	0.0099551	2.46517	0.0131414	1.66737	10.0548	9.62837	10.3229	8.68709	8.53317	8.93508	9.5445	9.34943	9.07676	9.79608	Insig2	Insulin-induced gene 2 protein (INSIG-2) [Source:UniProtKB/Swiss-Prot;Acc:Q80UA9] [ENSRNOT00000003391]	Rn.16736	BC085682
A_43_P11800	0.000139859	2.32491	2.07e-05	2.27945	9.12317	9.31518	9.30104	7.98658	7.97346	8.13035	9.31993	9.09259	9.14663	9.3095	Bax	Rattus norvegicus Bcl2-associated X protein (Bax), mRNA [NM_017059]	Rn.10668	NM_017059
A_44_P946665	0.0110041	0.374324	0.419089	2.09552	2.18232	1.92191	2.42582	3.66399	3.92158	3.13322	5.01528	4.83963	2.06497	5.2138
A_44_P959751	0.0158182	1.61439	0.0392447	1.49931	10.5173	10.7586	10.4222	9.77165	9.70655	10.131	10.5018	10.4124	10.4103	10.537
A_42_P737844	0.0132596	2.24883	0.0604255	1.81594	6.18687	5.78506	5.87471	5.16841	4.61385	4.49565	5.26506	5.8604	5.00884	6.17459	Hspc159	Rattus norvegicus galectin-related protein (Hspc159), mRNA [NM_001134730]	Rn.17651	NM_001134730
A_44_P318364	0.00359484	4.52195	0.398372	1.20826	4.49565	4.39153	4.1873	2.57479	1.91082	1.97858	1.90414	2.84136	2.41332	2.52812	Olr1083	Rattus norvegicus olfactory receptor 1083 (Olr1083), mRNA [NM_001000710]	Rn.124683	NM_001000710
A_44_P501623	0.00276628	0.565324	0.0354306	0.684338	3.21892	3.19138	2.92917	4.02676	3.7725	4.01225	3.45841	3.55282	2.86952	3.58852	Pcmtd2	Rattus norvegicus protein-L-isoaspartate (D-aspartate) O-methyltransferase domain containing 2 (Pcmtd2), mRNA [NM_001107810]	Rn.96446	NM_001107810
A_44_P473318	0.0145599	0.462063	0.333745	0.820613	1.55076	1.86296	1.57105	3.11843	2.68524	2.46646	2.67245	2.86505	2.36448	1.917
A_44_P429066	0.0168953	0.580695	0.0013026	0.704419	5.21474	5.62463	5.23499	6.11113	6.09282	6.25534	5.61219	5.7572	5.57265	5.64917	Ankrd16	Rattus norvegicus ankyrin repeat domain 16 (Ankrd16), mRNA [NM_001033698]	Rn.45470	NM_001033698
A_44_P311225	0.0201801	3.40815	0.0619082	1.82596	3.99064	3.90053	4.03075	2.66322	2.07044	1.72566	3.15312	2.62307	3.5475	2.7972	Olr1117	Rattus norvegicus olfactory receptor 1117 (Olr1117), mRNA [NM_001000884]	Rn.143616	NM_001000884
A_44_P336664	0.000803576	1.84965	0.0770155	1.14979	10.9574	11.0888	11.1139	10.1981	10.0314	10.2639	10.3107	10.4808	10.3548	10.3236		UI-R-C1-la-c-03-0-UI.s1 UI-R-C1 Rattus norvegicus cDNA clone UI-R-C1-la-c-03-0-UI 3', mRNA sequence [AI059959]	Rn.166306	AI059959
A_44_P1010712	0.049385	0.638067	0.22967	0.854765	5.07757	4.81196	5.45094	6.02974	5.6566	5.63581	5.3967	5.4224	5.78642	5.59724		AI232809 EST229497 Normalized rat kidney, Bento Soares Rattus sp. cDNA clone RKICG86 3' end, mRNA sequence [AI232809]	Rn.204991	AI232809
A_42_P529077	0.048944	1.51413	0.325881	1.13906	7.7719	7.694	7.24516	6.74026	7.09955	7.10065	7.14292	7.42143	6.85886	7.23148	Gab2	Rattus norvegicus GRB2-associated binding protein 2 (Gab2), mRNA [NM_053417]	Rn.211990	NM_053417
A_43_P21148	0.0433542	2.47153	0.0218938	1.40412	3.58458	2.90919	3.96016	2.09427	2.44386	2.16342	2.81741	2.59624	2.62226	2.87072	Gabra1	Rattus norvegicus gamma-aminobutyric acid (GABA) A receptor, alpha 1 (Gabra1), mRNA [NM_183326]	Rn.28463	NM_183326
A_42_P490305	0.00269114	0.344455	0.000422719	0.531754	9.47964	9.88406	9.95164	11.3899	11.4	11.1705	10.4002	10.3389	10.616	10.2724		HSA406694 immunoglobulin heavy chain variable region {Homo sapiens} (exp=-1; wgp=0; cg=0), partial (14%) [TC593487]	Rn.165814	AI013671
A_44_P537930	0.0089802	0.502761	0.371414	0.875542	2.48057	2.15355	2.69881	3.63052	3.45175	3.25368	3.29771	3.20736	2.7165	3.66935		BE107438 UI-R-BS1-ayt-f-11-0-UI.s1 UI-R-BS1 Rattus norvegicus cDNA clone UI-R-BS1-ayt-f-11-0-UI 3', mRNA sequence [BE107438]	Rn.144180	BE107438
A_44_P468360	0.0142706	0.156485	0.0216958	0.354037	6.52542	6.58221	6.67351	8.64826	9.78179	9.15938	6.92362	8.37081	7.78132	7.66124	Rgs3	Rattus norvegicus regulator of G-protein signaling 3 (Rgs3), mRNA [NM_019340]	Rn.53900	NM_019340
A_44_P654106	0.00812519	2.47133	0.483269	0.881552	3.39228	3.93637	3.3405	2.19573	1.96182	2.60065	1.89072	1.97333	2.39617	2.06838		RSB02_14 Rat testis cDNA library Rattus norvegicus cDNA, mRNA sequence [BM422817]	Rn.53534	BM422817
A_44_P156361	0.0115499	2.26995	0.941372	1.01386	5.37743	5.03706	4.76996	3.88679	4.21214	3.51968	3.86351	3.43537	4.14353	4.13	Olr694	Rattus norvegicus olfactory receptor 694 (Olr694), mRNA [NM_001000357]	Rn.138148	NM_001000357
A_43_P15662	0.0124859	2.59247	0.000246018	3.54649	6.14605	6.32146	6.74095	4.99634	5.01302	5.13812	7.11416	6.69561	7.02845	6.60584	Tfrc	Rattus norvegicus transferrin receptor (Tfrc), mRNA [NM_022712]	Rn.98672	NM_022712
A_44_P594610	0.00306935	0.37013	0.00225285	0.42383	3.04319	2.92396	2.78602	4.09669	4.59322	4.33364	3.05941	2.83717	3.17386	3.34994	Cdca8	Rattus norvegicus cell division cycle associated 8 (Cdca8), mRNA [NM_001025050]	Rn.14970	NM_001025050
A_44_P1019604	0.00798437	0.110903	0.0149324	0.118729	4.02646	3.66461	4.46824	6.27494	7.67079	7.4892	4.1336	3.84623	4.46857	4.2391	Ube2c	Rattus norvegicus ubiquitin-conjugating enzyme E2C (Ube2c), mRNA [NM_001106542]	Rn.3102	NM_001106542
A_44_P135238	0.00372226	1.62907	0.0126487	1.2991	6.23334	6.17176	5.94847	5.52477	5.28447	5.43732	5.86139	5.88963	5.67475	5.74964	Wnt7a	Rattus norvegicus wingless-type MMTV integration site family, member 7A (Wnt7a), mRNA [NM_001100473]	Rn.160583	NM_001100473
A_43_P16050	0.000171182	0.558208	0.772691	1.20067	1.5877	1.49602	1.55009	2.46199	2.36781	2.32544	3.53025	2.13517	1.88256	2.45259	Wnt11	Rattus norvegicus wingless-type MMTV integration site family, member 11 (Wnt11), mRNA [NM_080401]	Rn.222339	NM_080401
A_44_P563610	0.0115603	4.38588	0.0699658	3.93922	8.19854	8.44003	9.3136	6.94539	6.34962	6.43384	8.256	8.3152	9.65177	6.65972		Q7TQ12_RAT (Q7TQ12) Aa1114, partial (9%) [TC622242]
A_44_P883793	0.0213037	1.84239	0.00613778	2.2728	11.4957	11.6598	11.4034	10.6081	10.9256	10.3308	12.0165	11.5112	11.9026	11.8283
A_44_P484393	0.015155	0.622277	0.000725163	0.512659	6.89754	7.32513	7.06758	7.74937	7.69482	7.92173	7.02891	6.52234	6.84787	6.86729	Ptma	Rattus norvegicus prothymosin alpha (Ptma), mRNA [NM_021740]	Rn.817	NM_021740
A_44_P653240	0.00746602	0.433184	0.00667161	0.47277	10.0331	10.0052	9.91157	10.9547	11.3992	11.1855	9.99075	10.0506	10.2169	10.1719		PREDICTED: Rattus norvegicus eukaryotic translation initiation factor 4E binding protein 3-like (LOC100365872), mRNA [XM_002725330]	Rn.177965	XM_002725330
A_44_P428988	0.0019891	0.595855	0.0263392	1.3595	9.3328	9.28278	9.08373	10.0662	9.88075	9.99903	10.5362	10.4756	10.0712	10.5723	LOC692017	PREDICTED: Rattus norvegicus similar to ubiquinol-cytochrome c reductase binding protein (LOC692017), mRNA [XM_001081133]		XM_001081133
A_44_P888000	0.00256318	0.506521	0.0397568	0.785453	6.28063	5.9534	6.27903	6.97527	7.28614	7.2019	6.8065	6.88066	6.92318	6.61886
A_44_P479142	0.00471679	0.2386	0.824118	1.12568	3.57137	3.74988	2.92833	5.39648	5.35895	5.78001	6.75017	4.96574	4.09466	5.68113		AA819691 UI-R-A0-bh-d-03-0-UI.s1 UI-R-A0 Rattus norvegicus cDNA clone UI-R-A0-bh-d-03-0-UI 3' similar to emb [AA819691]	Rn.81155	AA819691
A_44_P984084	0.0119346	2.36814	0.381933	1.25742	4.55969	4.25972	4.14625	2.63823	3.31065	3.22912	3.09552	3.83694	2.84368	3.67555
A_44_P978012	0.00657262	0.221297	0.380077	1.3086	3.8508	2.9098	3.80116	5.838	5.9825	5.38261	5.97983	5.62568	5.75378	6.86387
A_43_P10509	0.0172952	0.644662	0.0983297	0.807698	5.75161	5.59684	5.72593	6.52825	6.15572	6.26969	5.94324	6.25674	5.76916	6.06039
A_44_P621708	0.0159175	0.598615	0.00933699	1.46341	1.60156	1.77014	1.39305	2.36059	2.36713	2.28093	2.7696	3.12795	2.92917	2.67636	Tmem117		Rn.88857	XM_001058576
A_44_P213149	0.0122132	0.429286	0.049858	0.565215	1.81053	1.50307	1.97654	2.59428	3.3172	2.98825	1.57558	2.82917	1.89202	2.08536	Mastl	Rattus norvegicus microtubule associated serine/threonine kinase-like (Mastl), mRNA [NM_001107369]	Rn.214153	NM_001107369
A_44_P397472	0.0104136	1.56771	0.0161973	1.35796	11.7691	11.6543	11.7135	11.2263	11.0269	10.9234	11.5668	11.3178	11.6145	11.5071		BQ205131 UI-R-DZ1-cnh-f-09-0-UI.s1 NCI_CGAP_DZ1 Rattus norvegicus cDNA clone IMAGE:7345643 3', mRNA sequence [BQ205131]	Rn.168984	BQ205131
A_44_P285575	0.00423096	0.574575	0.284596	1.20239	2.43737	2.18453	2.47762	3.18885	3.24378	3.07739	3.78234	3.09322	3.10553	3.63664	Cox6c1	Rattus norvegicus cytochrome c oxidase subunit VIc-1 (Cox6c1), mRNA [NM_173303]	Rn.10885	NM_173303
A_44_P283464	0.0172556	0.454601	0.785928	1.21749	2.76687	3.51493	3.30075	4.18773	4.69557	4.14233	5.50572	4.61494	3.53523	4.23122		Rattus norvegicus clone 122.33 immunoglobulin kappa light chain variable region mRNA, partial cds. [AF217587]	Rn.179370	AF217587
A_44_P506717	0.0235175	0.607823	0.360154	0.83269	1.90026	1.60798	1.65573	2.72445	2.22542	2.33757	1.59372	1.60381	2.35552	2.80035		PCGF2_MOUSE (P23798) Polycomb group RING finger protein 2 (DNA-binding protein Mel-18) (RING finger protein 110) (Zinc finger protein 144) (Zfp-144), complete [TC585119]		XM_213447
A_44_P510881	0.0474828	0.658699	0.00715602	0.683512	6.84361	6.49339	6.26475	6.98722	7.1877	7.27812	6.4287	6.61673	6.6613	6.70655		Q71RG1_HUMAN (Q71RG1) FP291, partial (91%) [TC622048]		XM_002725609
A_43_P21451	0.0288646	0.64394	0.101703	0.756632	4.88168	4.82513	4.47606	5.33321	5.33925	5.44514	4.47555	5.29439	5.18997	4.77971	Ampd2	Rattus norvegicus adenosine monophosphate deaminase 2 (isoform L) (Ampd2), mRNA [NM_001101681]	Rn.104557	NM_001101681
A_44_P510671	0.00356397	0.0520497	0.643364	1.54805	1.6693	1.56747	1.47574	5.65585	6.32588	5.35218	6.88226	5.93603	4.42021	7.26072		Rattus norvegicus zinc finger protein 8 (DZF8) mRNA, partial cds. [U78136]	Rn.149623	U78136
A_44_P282705	0.0109104	2.50491	0.0155037	2.55466	3.76743	4.17615	3.5522	2.76574	2.05272	2.67507	4.06892	3.70571	3.76262	3.968		AA892251 EST196054 Normalized rat kidney, Bento Soares Rattus sp. cDNA clone RKIAO21 3' end, mRNA sequence [AA892251]	Rn.32282	AA892251
A_44_P421944	0.00674394	0.537693	0.0121279	1.60788	3.73381	3.93867	4.00647	4.99945	4.78575	4.5595	5.41217	5.61737	5.22037	5.62384	RGD1562724	Rattus norvegicus similar to H3 histone, family 3B (LOC291113), mRNA [XM_225322]		XM_225322
A_42_P470649	0.0172857	0.500272	0.00819965	0.567896	11.7619	11.4102	12.0926	12.81	12.5302	12.9686	11.9917	11.5169	12.1524	12.1132	Dio1	Rattus norvegicus deiodinase, iodothyronine, type I (Dio1), mRNA [NM_021653]	Rn.87549	NM_021653
A_44_P222533	0.00110569	6.82848	0.000254689	8.331	4.17974	4.65918	4.54581	1.79369	1.62207	1.69139	4.74137	4.38805	4.53692	5.23569	Arpm1	Rattus norvegicus actin related protein M1 (Arpm1), mRNA [NM_001108942]	Rn.106412	NM_001108942
A_44_P775185	0.00358879	1.96318	0.0580045	1.9346	3.3402	3.73832	3.45515	2.7236	2.49584	2.40532	3.29183	3.80052	3.9461	2.61155	RGD1562080	PREDICTED: Rattus norvegicus similar to Hypothetical protein CBG10141 (RGD1562080), mRNA [XM_574108]	Rn.122916	XM_574108
A_44_P316644	0.0371563	1.82498	0.304337	1.35003	4.24843	4.35127	4.20172	3.57263	3.56205	2.99513	3.34229	4.24703	3.23374	4.20877		PREDICTED: Rattus norvegicus similar to potassium channel tetramerisation domain containing 12b (LOC683430), mRNA [XM_001065910]		XM_001065910
A_44_P435604	0.0349762	2.58849	0.0442662	1.51653	11.1455	12.1874	11.9973	10.5038	10.7088	10.1431	11.0989	11.2495	11.0803	10.8248	Atp1b1	Rattus norvegicus ATPase, Na+/K+ transporting, beta 1 polypeptide (Atp1b1), mRNA [NM_013113]	Rn.8925	NM_013113
A_42_P808887	0.015429	0.257386	0.860096	1.20579	4.41588	4.42372	3.42443	6.00439	6.37019	5.93342	6.80544	6.43973	4.78428	6.75812		AI104143 EST213432 Normalized rat heart, Bento Soares Rattus sp. cDNA clone RHEBX77 3' end, mRNA sequence [AI104143]	Rn.8068	AI104143
A_44_P226109	0.00260834	2.27157	0.19878	1.28968	5.62846	5.43092	5.49285	4.10238	4.45865	4.42139	4.73656	5.00373	4.10492	4.81983		GB		X61479
A_44_P281772	0.0157383	0.55191	0.261865	0.840326	4.25733	4.3095	4.70782	5.48242	5.3858	4.97322	4.89479	5.21247	4.88546	5.15975	Senp7	Rattus norvegicus SUMO1/sentrin specific peptidase 7 (Senp7), mRNA [NM_001105888]	Rn.162010	NM_001105888
A_43_P17415	0.0157511	1.77896	0.31781	1.1562	8.25004	8.00779	8.46258	7.37827	7.14759	7.68622	7.44073	7.77282	7.44677	7.81808	Slc16a6	Rattus norvegicus solute carrier family 16, member 6 (monocarboxylic acid transporter 7) (Slc16a6), mRNA [NM_198760]	Rn.157381	NM_198760
A_44_P899616	0.00109794	0.0883485	0.00218249	0.0705812	1.57518	2.52485	1.95192	4.90256	5.80588	5.82799	2.10042	1.5612	1.71738	1.53491	Fam111a	Rattus norvegicus family with sequence similarity 111, member A (Fam111a), mRNA [NM_001109163]	Rn.112856	NM_001109163
A_43_P21135	0.00153141	1.69127	0.00919994	1.3062	6.80027	6.60091	6.56625	5.91791	5.99367	5.78506	6.21252	6.24198	6.32588	6.36181	Wdr20a	Rattus norvegicus WD repeat domain 20a (Wdr20a), mRNA [NM_001100894]	Rn.17925	NM_001100894
A_43_P12955	0.0460115	2.16344	0.465475	0.834714	12.1902	13.18	12.8136	11.1864	12.0484	11.649	11.6635	11.8086	10.6913	11.2271	LOC498276	Rattus norvegicus Fc gamma receptor II beta (LOC498276), mRNA [NM_001135992]	Rn.6050	NM_001135992
A_44_P335716	0.000107766	0.342996	2.95e-05	0.317986	1.81822	1.6781	1.61856	3.18308	3.39317	3.16591	1.52468	1.55205	1.78574	1.51246	Sgol1	PREDICTED: Rattus norvegicus shugoshin-like 1 (S. pombe) (Sgol1), mRNA [XM_001065750]		XM_001065750
A_44_P458362	0.000834604	0.541109	0.0459332	0.682912	7.34227	7.42215	7.19038	8.28724	8.26118	8.06374	7.73247	7.47555	7.1993	8.07595		AI103224 EST212513 Normalized rat embryo, Bento Soares Rattus sp. cDNA clone REMBY64 3' end, mRNA sequence [AI103224]	Rn.12783	AI103224
A_44_P1047259	0.0131388	1.51619	0.105567	1.18954	9.95544	10.0007	10.042	9.33388	9.56069	9.28857	9.62101	9.83502	9.71005	9.39838	Ppp1r12a	Rattus norvegicus protein phosphatase 1, regulatory (inhibitor) subunit 12A (Ppp1r12a), mRNA [NM_053890]	Rn.162937	NM_053890
A_44_P638354	0.024518	2.98123	0.586696	1.435	2.82079	3.94023	3.62658	1.83155	2.32197	1.63357	2.25512	1.57961	3.54063	1.543
A_44_P432112	0.0131094	0.586101	0.0168004	0.640804	4.30043	3.83528	3.95947	4.64859	4.78557	4.99337	3.84021	4.57534	4.07836	4.10052		BQ204663 UI-R-DZ1-cng-d-14-0-UI.s1 NCI_CGAP_DZ1 Rattus norvegicus cDNA clone IMAGE:7345216 3', mRNA sequence [BQ204663]	Rn.43984	BQ204663
A_44_P1045105	0.0339501	0.574229	0.000369717	0.445244	10.7398	10.4808	11.1423	11.7102	11.4297	11.6854	10.4869	10.322	10.3229	10.6312		poliovirus receptor related 2 [Source:RefSeq peptide;Acc:NP_001012064] [ENSRNOT00000043891]		XM_218427
A_44_P505435	0.0226687	0.569849	0.0780391	0.664074	6.92918	6.60648	6.51731	7.81523	7.4011	7.24179	6.88037	6.94959	6.93566	6.89798		AA819024 UI-R-A0-ba-e-01-0-UI.s1 UI-R-A0 Rattus norvegicus cDNA clone UI-R-A0-ba-e-01-0-UI 3' similar to gb [AA819024]	Rn.1592	AA819024
A_43_P13417	0.0397956	2.94869	0.00232718	2.68751	6.7462	7.87422	7.368	5.7429	5.9692	5.80212	7.45684	7.49975	6.71679	7.27119	Fzd2	Rattus norvegicus frizzled homolog 2 (Drosophila) (Fzd2), mRNA [NM_172035]	Rn.92324	NM_172035
A_42_P723437	0.00590331	1.88694	1.99e-05	1.8835	10.3215	10.6117	10.6094	9.67225	9.56671	9.57184	10.476	10.4939	10.4413	10.651	Thyn1	Rattus norvegicus thymocyte nuclear protein 1 (Thyn1), mRNA [NM_001007661]	Rn.87291	NM_001007661
A_44_P556146	0.0145201	0.632505	0.0291613	0.721482	2.94551	3.32434	3.21954	4.03845	3.77894	3.65349	3.35621	3.5947	3.2389	3.22577	Pms2	Rattus norvegicus PMS2 postmeiotic segregation increased 2 (S. cerevisiae) (Pms2), mRNA [NM_001105908]	Rn.102072	NM_001105908
A_44_P393391	0.0193611	1.83956	0.128484	1.30671	2.44875	2.40532	2.87207	1.80329	1.62579	1.70095	1.63246	2.44817	1.98651	2.20214	Olr1000	Rattus norvegicus olfactory receptor 1000 (Olr1000), mRNA [NM_001000077]	Rn.143368	NM_001000077
A_44_P349002	0.0295448	0.460041	0.0166486	0.574198	3.45451	2.69075	3.13431	4.34216	4.22921	4.16293	3.221	3.4667	3.90143	3.04926	E2f1	Rattus norvegicus E2F transcription factor 1 (E2f1), mRNA [NM_001100778]	Rn.72471	NM_001100778
A_44_P164512	0.0304825	0.35558	0.0234316	0.2335	10.3335	11.0809	11.2332	11.6773	12.7684	12.6069	10.2606	10.5018	10.3308	10.1917	Stat1	Rattus norvegicus signal transducer and activator of transcription 1 (Stat1), transcript variant alpha, mRNA [NM_032612]	Rn.33229	NM_032612
A_44_P364792	0.00937208	0.444707	0.747	0.951143	2.38322	2.58317	2.31175	3.79945	3.69153	3.25209	3.47315	3.79264	3.05522	3.6837		BI288898 UI-R-CS0s-cbl-e-08-0-UI.s2 UI-R-CS0s Rattus norvegicus cDNA clone UI-R-CS0s-cbl-e-08-0-UI 3', mRNA sequence [BI288898]	Rn.203162	BI288898
A_44_P1024773	0.000294709	0.252355	0.000120776	0.319806	4.04641	4.09499	3.70514	6.12774	5.8884	5.79998	4.15348	4.15402	4.47797	4.38883	Dscc1	PREDICTED: Rattus norvegicus defective in sister chromatid cohesion 1 homolog (S. cerevisiae) (Dscc1), mRNA [XM_216934]		XM_216934
A_44_P881475	0.00299715	2.22587	0.0190599	1.59832	12.9881	12.5965	12.7347	11.6423	11.3723	11.8326	12.279	12.2425	11.9637	12.6492		AA874941 UI-R-E0-ci-d-06-0-UI.s1 UI-R-E0 Rattus norvegicus cDNA clone UI-R-E0-ci-d-06-0-UI 3' similar to gi [AA874941]	Rn.101967	AA874941
A_42_P719350	0.0398456	1.86951	0.009023	1.61111	6.46017	6.73821	7.09788	5.86476	5.86582	5.928	6.50235	6.85289	6.29126	6.59507	Qrich2	PREDICTED: Rattus norvegicus glutamine rich 2 (Qrich2), mRNA [XM_577148]		XM_577148
A_44_P211120	0.0450277	0.428235	0.272923	1.56578	1.88772	2.28779	2.2133	3.78068	3.38236	2.74456	4.7316	3.58357	3.06947	4.12956
A_44_P212803	0.0382706	2.6283	0.144145	1.9679	10.5884	11.7498	11.3859	10.2326	9.33239	10.0585	10.008	10.7029	11.8408	10.3242		Rattus norvegicus activity and neurotransmitter-induced early gene 7 (ania-7) mRNA, 3' UTR. [AF050659]	Rn.202875	AF050659
A_44_P412344	0.0128039	1.89716	0.129268	1.51875	2.61577	2.57359	2.23465	1.61808	1.51443	1.54742	1.85808	1.54906	2.74701	2.21889	RGD1562674			XM_222212
A_44_P732138	0.00980378	0.3316	0.623922	1.26788	1.78482	1.88056	1.47284	3.74753	3.04875	3.02855	4.01854	3.76351	2.32512	3.97178
A_44_P164337	0.0139075	2.40099	0.656865	1.08346	5.43257	5.55598	5.49842	3.88763	4.29925	4.45421	4.42021	4.59265	3.86173	4.42052		AA892810 EST196613 Normalized rat kidney, Bento Soares Rattus sp. cDNA clone RKIAX55 3' end, mRNA sequence [AA892810]	Rn.10293	AA892810
A_44_P267799	0.0208743	2.0796	0.180595	1.34701	7.96188	8.40456	7.66124	6.72005	7.2745	6.906	7.46324	7.71103	7.5475	6.77775	Ets2	Rattus norvegicus v-ets erythroblastosis virus E26 oncogene homolog 2 (avian) (Ets2), mRNA [NM_001107107]	Rn.164554	NM_001107107
A_44_P291755	0.0155846	1.7605	0.484472	0.906671	3.29735	2.95491	2.90342	2.30623	2.17102	2.25978	1.64542	2.22897	2.71324	1.50515		AI230320 EST227015 Normalized rat embryo, Bento Soares Rattus sp. cDNA clone REMCV01 3' end, mRNA sequence [AI230320]	Rn.8211	AI230320
A_44_P104948	0.00655042	0.584627	0.072582	1.57635	1.59637	1.58031	1.46964	2.4355	2.13563	2.38423	3.21135	2.82704	2.31951	3.35451	Taar2	Rattus norvegicus trace amine-associated receptor 2 (Taar2), mRNA [NM_001008512]	Rn.162403	NM_001008512
A_44_P197018	0.0150884	0.224933	0.261303	1.50747	2.35632	2.01874	2.26107	4.46421	4.7572	3.69768	5.06628	4.77785	4.07802	5.55381		Rattus norvegicus similar to cytokeratin EndoA - mouse (LOC293834), mRNA [XM_219724]		XM_219724
A_43_P21225	0.0376605	0.47928	0.0581416	0.692068	4.20377	3.96896	3.45599	4.95146	5.00567	4.95185	4.19157	4.79075	4.64788	3.97576	Dixdc1	Rattus norvegicus DIX domain containing 1 (Dixdc1), mRNA [NM_001037654]	Rn.8331	NM_001037654
A_44_P480157	0.00490418	0.376504	0.0180005	0.440816	2.12312	2.29085	2.58959	3.37547	3.82633	3.99922	2.96556	1.75512	2.25348	2.97841	Kif4	Kinesin-like protein KIF4 Fragment [Source:UniProtKB/TrEMBL;Acc:Q9WV61] [ENSRNOT00000003789]	Rn.22652	XM_001058828
A_44_P349733	0.0332923	0.62981	0.0110234	0.725812	11.4275	11.2379	10.8774	12.024	11.7482	11.8099	11.4669	11.2027	11.4072	11.5169	LOC100363441	PREDICTED: Rattus norvegicus hypothetical protein LOC100363441 (LOC100363441), mRNA [XM_002726885]		XM_002726885
A_43_P15280	0.0305934	0.515165	0.00528862	0.721597	8.21132	8.39052	7.71028	9.11427	9.18349	8.95884	8.58241	8.46733	8.82243	8.57529	Tef	Rattus norvegicus thyrotrophic embryonic factor (Tef), mRNA [NM_019194]	Rn.59871	NM_019194
A_42_P591475	0.01784	1.68314	0.0491686	1.23522	11.836	12.2533	12.2139	11.366	11.4583	11.2538	11.8108	11.8226	11.4305	11.5642		AGENCOURT_26750414 NIH_MGC_255 Rattus norvegicus cDNA clone IMAGE:7320869 5', mRNA sequence [CO393605]	Rn.22768	CO393605
A_44_P132825	0.00932581	0.205991	0.00984738	0.249474	1.5609	1.61314	2.6704	3.6237	4.72141	4.41759	1.59461	3.33871	1.9207	1.6139	Cdh17	Rattus norvegicus cadherin 17 (Cdh17), mRNA [NM_053977]	Rn.76726	NM_053977
A_44_P261444	0.0462729	2.13336	0.466819	1.35356	8.0211	8.61611	8.83486	7.41515	7.87175	6.84332	8.31858	8.01683	8.01619	6.65583		IKBA_RAT (Q63746) NF-kappa-B inhibitor alpha (I-kappa-B-alpha) (IkappaBalpha) (IKB-alpha) (RL/IF-1), complete [TC581959]	Rn.12550	AW141021
A_44_P262049	0.0185141	0.363846	0.809577	0.968292	1.58003	1.56741	1.47158	3.02215	3.3022	2.58419	2.67216	3.07866	2.30969	3.48358		BE099875 UI-R-BJ1-atl-b-10-0-UI.s1 UI-R-BJ1 Rattus norvegicus cDNA clone UI-R-BJ1-atl-b-10-0-UI 3', mRNA sequence [BE099875]	Rn.85907	BE099875
A_44_P553765	0.0177264	0.516657	0.663935	0.95045	6.81758	6.78254	6.23318	7.54889	7.37693	7.80432	7.53112	7.55795	7.52599	7.43884	Phf17	Rattus norvegicus PHD finger protein 17 (Phf17), mRNA [NM_001107670]	Rn.90858	NM_001107670
A_44_P105785	0.00357429	0.424752	0.000529022	0.375556	3.5939	4.06871	4.02256	5.07415	5.36422	4.96897	3.45657	3.7537	3.9288	3.75281		EST203221 Normalized rat embryo, Bento Soares Rattus sp. cDNA clone REMBD06 3' end, mRNA sequence [AI008770]	Rn.165606	AI008770
A_44_P479157	0.0199633	0.532454	0.250429	0.839605	2.06655	1.76011	1.41555	2.47267	2.93673	2.59246	2.67179	2.52203	2.01565	2.42692		AI045067 UI-R-C1-kf-b-11-0-UI.s1 UI-R-C1 Rattus norvegicus cDNA clone UI-R-C1-kf-b-11-0-UI 3', mRNA sequence [AI045067]	Rn.11109	AI045067
A_44_P574530	0.00315524	0.145804	0.00043637	0.192908	1.58883	1.57598	1.49632	3.9677	4.47578	4.49386	1.82516	1.84514	2.30623	1.79096		EST349237 Rat gene index, normalized rat, norvegicus, Bento Soares Rattus norvegicus cDNA clone RGIEK32 5' end, mRNA sequence [AW917933]	Rn.160204	AW917933
A_44_P902209	0.00275881	0.625513	0.000928793	0.708353	11.6154	11.4256	11.3713	12.1737	12.0566	12.2194	11.5527	11.6145	11.7482	11.6931	Add1	Rattus norvegicus adducin 1 (alpha) (Add1), mRNA [NM_016990]	Rn.5788	NM_016990
A_44_P669786	0.0108851	0.47435	0.307748	0.803707	2.83624	2.27259	2.62118	3.57005	3.61327	3.81742	3.3543	3.66903	3.71384	2.28702		PREDICTED: Rattus norvegicus similar to RIKEN cDNA C030014K22 gene (RGD1564387), mRNA [XM_001075923]	Rn.200323	XM_001075923
A_43_P20161	0.0177998	0.494006	0.269948	0.797904	6.71856	6.50554	6.96218	7.44954	7.63219	8.1102	7.54989	7.524	7.63403	6.91774	Sdr42e1	PREDICTED: Rattus norvegicus short chain dehydrogenase/reductase family 42E, member 1 (Sdr42e1), mRNA [XM_226509]	Rn.223423	XM_226509
A_44_P532249	0.0423539	0.577881	0.110924	0.860557	9.7778	9.5742	9.09658	10.1531	10.4201	10.3182	9.93801	10.0225	10.0342	10.3151	Fkbp5	Rattus norvegicus FK506 binding protein 5 (Fkbp5), mRNA [NM_001012174]	Rn.144288	NM_001012174
A_42_P547157	0.00139322	5.66414	0.00160593	5.90513	7.60928	7.95984	7.26168	5.52497	4.71197	5.05609	7.46758	7.43506	6.95184	8.47971		UI-R-E1-fm-d-09-0-UI.s1 UI-R-E1 Rattus norvegicus cDNA clone UI-R-E1-fm-d-09-0-UI 3', mRNA sequence [AI113094]	Rn.146195	AI113094
A_44_P152120	0.0382849	0.622702	0.195681	0.848231	4.2376	4.09794	4.68728	4.84206	5.07994	5.19628	4.61958	5.05632	4.96431	4.52871	Hdhd2	Rattus norvegicus haloacid dehalogenase-like hydrolase domain containing 2 (Hdhd2), mRNA [NM_001014151]	Rn.7319	NM_001014151
A_44_P623560	0.013994	0.33527	0.0657904	0.537693	2.72092	2.10905	2.45445	3.46701	4.42864	4.02562	2.92371	3.28639	3.4615	2.74048
A_43_P17958	0.0356128	1.68333	0.116643	1.3673	9.37826	9.79405	9.38925	8.95457	8.38034	8.94176	9.17676	9.13179	9.14595	9.45579	Atg10	Rattus norvegicus autophagy-related 10 (S. cerevisiae) (Atg10), mRNA [NM_001109505]	Rn.21798	NM_001109505
A_44_P190541	9.27e-06	0.489737	0.338553	0.855544	3.16479	3.24026	3.21905	4.27298	4.2539	4.18662	3.39489	4.01249	3.71879	4.63022	Sgsm2	Rattus norvegicus small G protein signaling modulator 2 (Sgsm2), mRNA [NM_001107020]	Rn.8004	NM_001107020
A_44_P286409	0.0151166	0.0729981	0.000392514	0.0631453	1.5787	1.64572	3.69128	5.73543	6.69247	6.70098	2.00184	1.5405	3.15028	2.62307	Ttk	Rattus norvegicus Ttk protein kinase (Ttk), mRNA [NM_001108172]	Rn.107533	NM_001108172
A_44_P108063	0.0475779	0.250711	0.0867737	0.424365	3.96416	4.24587	5.8541	6.38095	6.43308	7.63591	5.98985	5.98392	5.96024	4.28443	Rhbdf1	Rattus norvegicus rhomboid 5 homolog 1 (Drosophila) (Rhbdf1), mRNA [NM_001030034]	Rn.6381	NM_001030034
A_43_P17202	0.00597067	1.69783	0.00258622	1.53218	7.06433	7.1036	7.14546	6.4871	6.28803	6.23597	6.76232	7.10147	6.95027	6.99237	Mdm4	Rattus norvegicus Mdm4 p53 binding protein homolog (mouse) (Mdm4), mRNA [NM_001012026]	Rn.90967	NM_001012026
A_42_P619056	0.0249296	0.467484	0.356036	0.800603	7.62698	8.27284	7.56961	8.82521	9.34123	8.60225	8.56876	8.45811	9.3178	7.79348	Gcnt2	Rattus norvegicus glucosaminyl (N-acetyl) transferase 2, I-branching enzyme (Gcnt2), mRNA [NM_001001511]	Rn.8807	NM_001001511
A_44_P357734	0.0192716	0.519145	0.145915	0.808297	3.17875	2.60345	2.78229	3.94592	3.7377	3.77072	3.48601	3.75091	3.70131	3.0038		AI144722 UI-R-BT0-po-b-02-0-UI.s1 UI-R-BT0 Rattus norvegicus cDNA clone UI-R-BT0-po-b-02-0-UI 3', mRNA sequence [AI144722]	Rn.23807	AI144722
A_44_P399933	0.0126707	1.93069	0.112337	1.37334	4.68968	4.44778	4.45844	3.73801	3.71809	3.25609	3.93761	4.47225	3.66813	3.98124	Sox12	Rattus norvegicus SRY (sex determining region Y)-box 12 (Sox12), mRNA [NM_001168650]	Rn.114418	NM_001168650
A_44_P686616	0.0450427	0.544411	0.130207	0.700352	3.84935	3.72835	3.75789	4.8658	4.24118	4.78665	4.28254	4.34419	3.44172	4.32358
A_44_P456256	0.0144437	1.52902	0.147376	1.25215	2.53844	2.53771	2.54502	2.07104	1.82447	1.87595	1.80226	2.35493	2.52759	2.2286		AA925161 UI-R-A1-en-d-03-0-UI.s1 UI-R-A1 Rattus norvegicus cDNA clone UI-R-A1-en-d-03-0-UI 3' similar to gi [AA925161]	Rn.89705	AA925161
A_44_P704966	0.0178594	0.443458	0.0377689	0.465478	6.19552	6.27199	6.84968	7.20582	7.96009	7.66509	6.559	6.46897	6.53213	6.59573		BI285978 UI-R-CX0s-ccu-a-09-0-UI.s1 UI-R-CX0s Rattus norvegicus cDNA clone UI-R-CX0s-ccu-a-09-0-UI 3', mRNA sequence [BI285978]	Rn.12674	BI285978
A_44_P976960	0.0280371	0.582993	0.0384824	0.639657	4.64481	4.5537	4.44388	5.32497	5.57598	5.033	4.53555	4.57976	4.76996	4.8281	Pdzd3	PREDICTED: Rattus norvegicus PDZ domain containing 3 (Pdzd3), mRNA [XM_576397]	Rn.54119	XM_576397
A_44_P482476	0.0169789	1.90311	0.00526364	1.24645	10.7054	11.1695	11.1115	10.0701	10.1659	10.0035	10.4788	10.3849	10.2837	10.4419	LOC498276	Rattus norvegicus Fc gamma receptor II beta (LOC498276), mRNA [NM_001135992]	Rn.6050	NM_001135992
A_44_P150317	0.038447	0.501739	0.647448	1.2967	3.91521	3.18922	3.11915	4.62788	4.22205	4.47109	4.67852	4.37459	3.81673	5.72562		BF550562 UI-R-C0-jk-e-11-0-UI.r1 UI-R-C0 Rattus norvegicus cDNA clone UI-R-C0-jk-e-11-0-UI 5', mRNA sequence [BF550562]	Rn.199244	BF550562
A_44_P282415	0.0378468	0.501366	0.0898439	0.636624	5.32819	5.12126	5.37392	6.31671	5.82176	6.58478	5.3518	5.64776	5.80677	5.64963		BF290649 EST455240 Rat Gene Index, normalized rat, Rattus norvegicus cDNA Rattus norvegicus cDNA clone RGIHX46 3' sequence, mRNA sequence [BF290649]	Rn.190571	BF290649
A_42_P626008	0.00255094	0.109854	0.000467918	0.139766	1.4665	1.46871	1.43712	4.46334	4.46054	4.95063	1.69182	1.78712	2.04635	1.66181	Traf4af1	Rattus norvegicus TRAF4 associated factor 1 (Traf4af1), mRNA [NM_001004264]	Rn.20235	NM_001004264
A_44_P189343	0.0294652	0.418642	0.0482332	0.59882	5.58896	4.73731	4.77911	6.22165	6.55559	6.23994	4.95028	6.22757	5.51573	5.44073	KIFC2	Rattus norvegicus kinesin family member C2 (KIFC2), mRNA [NM_198752]	Rn.100970	NM_198752
A_44_P539597	0.00191368	1.53848	0.0398593	1.60864	4.8286	4.76396	4.97359	4.19586	4.18792	4.32196	4.57779	5.22868	4.52693	5.20422		UI-R-A0-am-f-08-0-UI.s1 UI-R-A0 Rattus norvegicus cDNA clone UI-R-A0-am-f-08-0-UI 3' similar to gb [AA818108]	Rn.145480	AA818108
A_44_P375428	0.0236014	1.63774	0.487147	1.08228	5.70132	5.76208	5.73706	4.79383	5.19778	5.04589	5.02456	5.37072	4.94535	5.16686		Rattus norvegicus similar to nbla10363 (LOC298065), mRNA [XM_216393]		XM_216393
A_44_P168280	0.0275547	0.407847	0.0427291	0.433636	6.80274	6.47389	6.33069	8.03022	7.24341	8.10893	6.73221	6.44168	6.79496	6.5561	RGD1561179	PREDICTED: Rattus norvegicus similar to pyruvate kinase (EC 2.7.1.40) isozyme M2 - rat (RGD1561179), mRNA [XM_574742]		XM_574742
A_44_P650885	0.0340479	0.48322	0.274331	0.707893	3.13322	3.6286	3.9677	4.83907	4.58555	4.55454	4.60488	2.31585	4.54787	4.25955	Mthfd2	Rattus norvegicus methylenetetrahydrofolate dehydrogenase (NADP+ dependent) 2, methenyltetrahydrofolate cyclohydrolase (Mthfd2), nuclear gene encoding mitochondrial protein, mRNA [NM_001109398]	Rn.11744	NM_001109398
A_42_P729340	0.00607124	0.224726	0.016324	0.249037	12.6595	12.9721	12.2266	14.148	15.0891	15.0041	12.7977	13.0306	12.6056	12.7299	Oas1a	Rattus norvegicus 2'-5' oligoadenylate synthetase 1A (Oas1a), mRNA [NM_138913]	Rn.10383	NM_138913
A_42_P835787	0.0256205	0.598429	0.0138221	0.608639	8.07204	8.11242	8.07393	8.6862	8.70302	9.06006	8.02858	8.21419	7.97778	8.20677	Zfp358	Rattus norvegicus zinc finger protein 358 (Zfp358), mRNA [NM_001108328]	Rn.22648	NM_001108328
A_44_P263042	0.0124424	0.537697	0.0138314	0.740954	5.33254	5.27618	4.85739	6.21752	5.96203	6.00381	5.64486	5.84499	5.43257	5.57879	LOC314600	Rattus norvegicus similar to zinc finger protein 422, related sequence 1 (LOC314600), mRNA [NM_001126281]	Rn.149063	NM_001126281
A_44_P482519	0.0111599	0.494685	0.000149457	0.365323	5.08012	5.48409	4.9336	6.35736	6.17381	6.0543	4.61809	5.06306	4.58176	4.67459	Itgb7	Rattus norvegicus integrin, beta 7 (Itgb7), mRNA [NM_013171]	Rn.10767	NM_013171
A_44_P961127	0.00835252	0.340492	0.00192071	0.422081	1.58644	1.57265	1.58713	3.40348	3.01544	2.94715	1.77095	1.77256	2.22343	1.74266		Phemx protein Fragment [Source:UniProtKB/TrEMBL;Acc:Q5I0J3] [ENSRNOT00000036132]	Rn.154906	XM_002725757
A_44_P136285	0.0109103	2.51883	0.00653017	2.33319	7.71606	7.76577	7.54432	6.38179	6.60984	5.97566	7.24341	7.63733	7.48452	7.8412	Jam3	Rattus norvegicus junctional adhesion molecule 3 (Jam3), mRNA [NM_001004269]	Rn.104684	NM_001004269
A_44_P180350	0.0175381	0.653431	0.0184966	0.663389	7.88241	7.56372	7.57372	8.29869	8.07886	8.47952	7.66124	7.54592	7.73777	7.84954	Fam158a	Rattus norvegicus family with sequence similarity 158, member A (Fam158a), mRNA [NM_001008296]	Rn.163298	NM_001008296
A_44_P547592	0.0294803	0.456181	0.119055	0.619914	1.70266	1.66061	1.90192	3.08525	2.40696	3.08191	1.49868	2.57284	2.76818	1.49012		BI289521 UI-R-DK0-cff-a-09-0-UI.s1 UI-R-DK0 Rattus norvegicus cDNA clone UI-R-DK0-cff-a-09-0-UI 3', mRNA sequence [BI289521]	Rn.222523	BI289521
A_44_P642231	0.00605254	2.06092	0.0591511	2.04935	7.35101	7.50946	7.24613	6.36038	6.53086	6.05881	7.90387	7.23389	7.55084	6.35367		UI-R-E0-cz-f-04-0-UI.s1 UI-R-E0 Rattus norvegicus cDNA clone UI-R-E0-cz-f-04-0-UI 3', mRNA sequence [AI385231]	Rn.34299	AI385231
A_44_P789324	0.0136238	1.54092	0.317967	1.12726	10.518	10.4801	10.6621	9.97301	9.71908	10.0798	10.0683	10.3359	9.81816	10.1486		Q69IT6_ORYSA (Q69IT6) Splicing coactivator subunit-like protein, partial (9%) [TC591547]	Rn.163630	AA858745
A_44_P368049	0.00759007	0.523271	0.613909	1.23578	1.58378	1.57056	1.45181	2.25737	2.64018	2.48983	3.58071	2.16031	2.20707	2.66747	LOC690752	Rattus norvegicus similar to mediator of RNA polymerase II transcription, subunit 12 homolog (S. cerevisiae)-like (LOC690752), mRNA [NM_001169130]	Rn.155541	NM_001169130
A_44_P529962	0.00159466	1.56187	0.00860065	1.26194	6.62349	6.44348	6.43141	5.76568	5.84781	5.95682	6.18451	6.31698	6.05004	6.21414
A_42_P700288	0.00580505	0.586862	0.00414946	0.663407	9.26559	9.20365	9.15664	9.98293	9.82547	10.1121	9.44657	9.25418	9.56627	9.25289	Trim47	Rattus norvegicus tripartite motif-containing 47 (Trim47), mRNA [NM_001109585]	Rn.198921	NM_001109585
A_44_P468519	0.0018749	0.622039	0.198507	1.08924	4.18185	4.40031	4.27006	5.01687	5.05526	4.83368	5.02169	5.13527	5.1158	5.10513	Papolb	Rattus norvegicus poly (A) polymerase beta (testis specific) (Papolb), mRNA [NM_001012020]	Rn.210888	NM_001012020
A_44_P308308	0.0213672	0.639766	0.074062	0.681661	5.22757	5.22616	5.11251	5.59891	5.94997	5.92746	5.35218	5.42848	4.57335	5.57986	Fbxl8	Rattus norvegicus F-box and leucine-rich repeat protein 8 (Fbxl8), mRNA [NM_001109128]	Rn.144768	NM_001109128
A_44_P579071	0.0381404	0.226895	0.000633446	0.181929	3.55593	5.24527	5.09009	7.31177	6.63007	6.797	4.53728	4.86319	4.24037	4.19491		Rattus norvegicus TL0AEA10YO19 mRNA sequence. [FQ227989]		FQ227989
A_44_P185860	0.0209054	0.55933	0.0622996	0.599585	2.20585	2.30714	1.86853	3.02494	3.21504	2.63212	1.74489	2.94056	2.17869	1.73576		AA957031 UI-R-E1-fs-e-11-0-UI.s1 UI-R-E1 Rattus norvegicus cDNA clone UI-R-E1-fs-e-11-0-UI 3', mRNA sequence [AA957031]		AA957031
A_44_P110109	0.0338843	0.610993	0.0484305	0.60034	13.6766	13.6554	13.9615	14.2095	14.3921	14.784	13.7794	13.7522	13.6666	13.7829	Cst3	Rattus norvegicus cystatin C (Cst3), mRNA [NM_012837]	Rn.106351	NM_012837
A_44_P293169	0.0488745	0.587336	0.0283012	0.423353	3.22329	3.89993	3.64641	4.28029	4.41459	4.45151	3.02764	2.34596	3.97548	2.67531	Mical1	Rattus norvegicus microtubule associated monoxygenase, calponin and LIM domain containing 1 (Mical1), mRNA [NM_001106397]	Rn.106944	NM_001106397
A_44_P476780	0.00912494	0.532685	0.0246677	0.606013	1.98246	1.51926	1.81321	2.57708	2.67179	2.8191	1.58839	2.4848	1.90477	1.73279	Stk39	Rattus norvegicus serine/threonine kinase 39, STE20/SPS1 homolog (yeast) (Stk39), mRNA [NM_019362]	Rn.34414	NM_019362
A_43_P13226	0.0188906	0.59929	0.00558994	1.57862	7.47878	7.41888	7.00336	8.18074	8.10439	7.85733	8.76667	8.8067	8.41665	8.82356	Slc31a1	Rattus norvegicus solute carrier family 31 (copper transporters), member 1 (Slc31a1), mRNA [NM_133600]	Rn.2789	NM_133600
A_44_P223038	0.0121712	0.542483	0.0296584	0.704597	1.9703	1.56969	1.4604	2.42619	2.4419	2.799	2.08354	1.80281	2.19948	2.12818		BE110123 UI-R-BJ1-avf-c-11-0-UI.s1 UI-R-BJ1 Rattus norvegicus cDNA clone UI-R-BJ1-avf-c-11-0-UI 3', mRNA sequence [BE110123]	Rn.163913	BE110123
A_44_P122004	0.00305953	1.52177	0.441588	1.21959	2.8486	2.70159	2.60677	2.03796	2.21835	2.08768	1.7826	2.98993	2.2405	2.33537	Wnt9b	Rattus norvegicus wingless-type MMTV integration site family, member 9B (Wnt9b), mRNA [NM_001107055]	Rn.16625	NM_001107055
A_44_P1014388	0.00207367	0.47567	0.00280317	0.667786	6.13566	6.17697	5.84781	7.25105	7.09576	7.0431	6.48014	6.63443	6.72355	6.33173	RGD1304693	Rattus norvegicus similar to CG14803-PA (RGD1304693), mRNA [NM_001135780]	Rn.23932	NM_001135780
A_44_P305099	0.0332189	0.514059	0.882163	1.03714	2.11237	2.32873	1.67196	2.54975	3.14044	3.27937	1.77877	3.04605	3.07101	3.76797		AA818917 UI-R-A0-as-b-04-0-UI.s1 UI-R-A0 Rattus norvegicus cDNA clone UI-R-A0-as-b-04-0-UI 3' similar to sp [AA818917]		AA818917
A_43_P12915	0.00112486	2.03179	0.0869396	1.31001	5.97287	5.7093	5.72947	4.67459	4.82538	4.85233	5.2671	5.41006	4.71842	5.2184	Bcl2l10	Rattus norvegicus BCL2-like 10 (apoptosis facilitator) (Bcl2l10), mRNA [NM_053733]	Rn.67084	NM_053733
A_44_P412938	0.009929	3.00666	0.0243551	2.18575	5.31562	5.72503	4.87906	3.72184	3.9974	3.5185	4.90836	5.33925	4.02114	4.98391	Gp1ba	Rattus norvegicus glycoprotein Ib (platelet), alpha polypeptide (Gp1ba), mRNA [NM_001109654]	Rn.218581	NM_001109654
A_44_P1048380	0.000361938	0.52008	0.00381332	0.552568	11.6001	11.7294	11.7158	12.589	12.651	12.6376	11.7933	11.6344	11.545	12.0555	Fam46a	Rattus norvegicus family with sequence similarity 46, member A (Fam46a), mRNA [NM_001106844]	Rn.788	NM_001106844
A_44_P463313	0.0144577	0.143044	0.0120989	0.153884	5.60267	5.88097	5.80331	7.74715	8.83247	8.88072	6.15165	5.54755	5.91875	5.80658	Plk1	Rattus norvegicus polo-like kinase 1 (Drosophila) (Plk1), mRNA [NM_017100]	Rn.11034	NM_017100
A_44_P301729	0.0403706	1.52296	0.0967384	1.34158	3.51733	3.92619	3.88438	3.21019	3.19773	3.13214	3.47272	3.77953	3.15429	3.89843	Th	Rattus norvegicus tyrosine hydroxylase (Th), mRNA [NM_012740]	Rn.11082	NM_012740
A_44_P270769	9.23e-05	0.450092	0.1085	0.648223	1.67616	1.7458	1.84755	2.96097	2.95992	2.80327	1.62571	2.75838	2.72092	1.60529		AI555010 UI-R-C2p-qu-h-04-0-UI.s1 UI-R-C2p Rattus norvegicus cDNA clone UI-R-C2p-qu-h-04-0-UI 3', mRNA sequence [AI555010]	Rn.219300	AI555010
A_44_P496685	0.00391232	0.50885	0.0511286	0.600591	3.27243	3.65131	3.39438	4.30402	4.43772	4.51863	3.34592	4.38699	3.47336	3.22197	Zfp324	AGENCOURT_66924856 NIH_MGC_366 Rattus norvegicus cDNA clone IMAGE:8368079 5', mRNA sequence [DY314978]	Rn.222773	XM_001055374
A_44_P606174	3.01e-05	0.328913	0.862165	1.06834	1.55898	1.44392	1.37218	3.02825	2.99259	3.16714	3.81673	3.11915	1.67916	3.28851	Bcl2l14	Rattus norvegicus Bcl2-like 14 (apoptosis facilitator) (Bcl2l14), mRNA [NM_001024338]	Rn.162775	NM_001024338
A_44_P297818	0.0468652	0.327064	0.205197	0.588105	3.28384	3.2251	3.05471	3.99969	5.0624	5.1028	4.30123	4.92478	2.33492	3.40001		Rattus norvegicus similar to Ig H-chain (LOC299467), mRNA [XM_234745]		XM_234745
A_44_P540511	0.00180334	0.192103	0.00235891	0.289507	1.95521	1.55743	2.39236	4.0694	4.73628	4.27759	2.4414	2.7322	2.86159	2.29607	Pkib	Rattus norvegicus protein kinase (cAMP-dependent, catalytic) inhibitor beta (Pkib), transcript variant 2, mRNA [NM_012627]	Rn.9748	NM_012627
A_44_P105486	0.0296742	3.05499	0.0278954	2.28144	3.46558	3.35955	4.49668	1.64692	2.52001	2.45892	3.46974	3.67887	2.94312	3.59957
A_44_P1020608	0.00868327	0.358663	0.0119059	0.333526	10.2772	10.2538	9.88365	11.1898	11.9435	11.6543	9.9632	10.1837	9.86095	10.1453	Ifi44	Rattus norvegicus interferon-induced protein 44 (Ifi44), mRNA [NM_001107729]	Rn.43876	NM_001107729
A_44_P454746	0.0205367	0.146408	0.770182	1.39615	1.84105	1.66455	1.82806	5.22942	4.1382	3.93081	5.87991	4.43712	2.94195	5.41851
A_44_P307978	0.0368941	0.6034	0.48011	0.884271	6.60627	6.33069	6.77195	7.60769	7.27145	6.98212	7.23289	6.82235	7.22191	7.21242	Cited2	Rattus norvegicus Cbp/p300-interacting transactivator, with Glu/Asp-rich carboxy-terminal domain, 2 (Cited2), mRNA [NM_053698]	Rn.31765	NM_053698
A_44_P654754	0.0184896	1.87442	0.439039	1.30355	3.08577	2.56313	3.10924	2.00367	2.24026	1.82822	2.12425	3.18513	2.19014	1.7378	LOC501391	Rattus norvegicus cDNA clone IMAGE:7456737. [BC158634]	Rn.219069	BC158634
A_44_P791057	0.0168043	1.73951	0.0706036	1.33877	5.88697	5.57598	5.36839	4.6904	4.77216	5.00202	5.25018	5.48349	4.80818	5.36633
A_44_P150877	0.0313889	1.9552	0.027854	1.46478	6.77936	7.22292	7.54934	6.33313	6.40157	5.9825	7.03721	6.57541	6.90401	6.63791		AW141185 EST291221 Normalized rat brain, Bento Soares Rattus sp. cDNA clone RGIBE92 5' end similar to neurotransmitter-induced early gene 2, mRNA sequence [AW141185]		AW141185
A_44_P111111	0.00339447	0.44986	0.373238	0.839098	2.16697	2.55143	2.2995	3.61372	3.21255	3.63753	4.06798	3.17436	2.56481	2.64945		AI176617 EST220206 Normalized rat ovary, Bento Soares Rattus sp. cDNA clone ROVBU58 3' end, mRNA sequence [AI176617]	Rn.23030	AI176617
A_44_P472877	0.0184346	4.33206	0.0544024	2.91198	3.33058	3.28002	4.16154	1.56784	1.5032	1.53416	3.03365	3.05763	1.68165	3.81135	Olr276	Rattus norvegicus olfactory receptor 276 (Olr276), mRNA [NM_001000227]	Rn.141763	NM_001000227
A_44_P747329	0.00800077	0.515504	0.0902908	0.738124	3.59241	3.40985	3.86761	4.47001	4.69695	4.59891	3.65686	4.56516	3.95634	4.27634		BC063781 histone 3, H2a {Mus musculus} (exp=-1; wgp=0; cg=0), complete [TC578090]
A_42_P833096	0.00287785	9.36497	0.00136175	6.16748	4.75251	5.91919	5.54565	1.81487	2.3245	2.53619	5.17306	4.90664	4.66957	4.71693	Kcnj16	Rattus norvegicus potassium inwardly-rectifying channel, subfamily J, member 16 (Kcnj16), mRNA [NM_053314]	Rn.1989	NM_053314
A_43_P16836	0.0273318	0.560828	0.0353581	0.605029	6.05174	6.26218	6.44439	6.86421	6.90965	7.44042	6.66813	6.31928	6.44472	5.96431	Cblc	Rattus norvegicus Cas-Br-M (murine) ecotropic retroviral transforming sequence c (Cblc), mRNA [NM_001034920]	Rn.20550	NM_001034920
A_44_P494196	0.0121046	1.51241	0.622465	1.06073	2.73138	2.46117	2.39644	1.93596	2.08354	1.7859	2.01459	2.24593	2.09482	1.69031		Ig gamma =immunoglobulin heavy chain [rats, humanized lympholytic MoAb CAMPATH-1H, mRNA, 1465 nt]. [S79307]		S79307
A_44_P458494	0.000860099	2.95394	0.121766	2.22578	5.58554	5.72778	5.88354	3.96444	4.1366	4.39112	4.91202	5.62979	6.03762	3.95273		AA924972 UI-R-A1-eh-a-06-0-UI.s1 UI-R-A1 Rattus norvegicus cDNA clone UI-R-A1-eh-a-06-0-UI 3' similar to gi [AA924972]	Rn.13662	AA924972
A_44_P150233	0.0084821	0.561024	0.429913	0.920094	2.58376	2.63094	2.70529	3.58598	3.26689	3.55061	3.27546	3.30666	3.15073	3.63889		AA801331 EST190828 Normalized rat placenta, Bento Soares Rattus sp. cDNA clone RPLAB95 3' end, mRNA sequence [AA801331]	Rn.203034	AA801331
A_44_P348922	0.0228214	1.71401	0.326848	1.18093	9.40292	9.28122	9.79608	8.42029	8.86582	8.86894	8.9464	9.1102	9.21755	8.52694	Cebpb	Rattus norvegicus CCAAT/enhancer binding protein (C/EBP), beta (Cebpb), mRNA [NM_024125]	Rn.6479	NM_024125
A_43_P14867	0.0406137	0.453845	0.00774731	0.529008	2.83551	3.54205	3.83921	4.32731	4.67294	4.77325	3.5012	3.87396	3.66347	3.67637	Sult5a1	Rattus norvegicus sulfotransferase family 5A, member 1 (Sult5a1), mRNA [NM_001106194]	Rn.107747	NM_001106194
A_44_P424723	0.00738616	2.61405	0.107528	2.20474	11.3755	11.9706	11.9569	10.3425	10.6183	10.2314	11.3629	11.7953	12.1778	10.1677	Sik1	Serine/threonine-protein kinase SIK1 (EC 2.7.11.1)(Salt-inducible protein kinase 1)(SIK-1)(Serine/threonine-protein kinase SNF1-like kinase 1)(Serine/threonine-protein kinase SNF1LK)(Protein kinase KID2) [Source:UniProtKB/Swiss-Prot;Acc:Q9R1U5] [ENSRNOT00000001579]	Rn.42905	AF106937
A_44_P174316	0.0127213	0.515998	0.0569983	0.675758	2.47156	2.75015	2.99282	3.9442	3.73801	3.38936	3.01968	3.09596	3.0797	3.35307		BI395801 EST531735 Rat gene index, normalized rat, norvegicus Rattus norvegicus cDNA clone RGICM02 3' end, mRNA sequence [BI395801]	Rn.23406	BI395801
A_44_P126406	0.000799414	1.59998	0.00345715	1.53149	14.1081	14.2277	14.0767	13.4832	13.354	13.5394	14.1146	14.0999	14.0667	14.0205		Rattus norvegicus similar to ribosomal protein L19 (LOC317497), mRNA [XM_228958]		XM_228958
A_44_P958487	0.00430154	0.122592	0.00339171	0.24453	1.55046	1.54327	1.71762	4.13212	4.75174	4.90787	1.7218	3.12871	2.90872	2.2431		Q4QR75_RAT (Q4QR75) Exosome component 9, partial (8%) [TC598072]	Rn.203276	AI136348
A_44_P107958	0.0353814	0.39905	0.440281	0.8255	1.55872	1.55184	1.47625	3.26377	2.77562	2.3921	3.01251	2.54037	2.08579	2.52464		Rattus norvegicus similar to neuronal PAS3 (LOC366622), mRNA [XM_345672]		XM_345672
A_44_P160785	0.0354268	0.174406	0.857871	1.13053	1.56619	1.56361	1.61079	4.78907	3.20366	3.86581	5.24891	2.98467	2.1661	4.76069	Uqcrb	AI556015 UI-R-C2p-qz-d-12-0-UI.s1 UI-R-C2p Rattus norvegicus cDNA clone UI-R-C2p-qz-d-12-0-UI 3', mRNA sequence [AI556015]	Rn.129215	AI556015
A_44_P819592	0.0287331	0.591593	0.0700305	0.692046	4.44931	4.93438	5.01505	5.45344	5.78071	5.47504	4.48689	5.31312	4.82416	5.38176		EST294609 Normalized rat ovary, Bento Soares Rattus sp. cDNA clone RGICP90 5' end, mRNA sequence [AW144313]	Rn.6736	AW144313
A_44_P369666	0.0488794	0.651364	0.223528	0.724821	2.24574	2.50405	2.85291	2.95076	3.16684	3.37427	1.75637	3.80696	2.20465	2.06636		BQ206565 UI-R-DZ1-cnl-g-14-0-UI.s1 NCI_CGAP_DZ1 Rattus norvegicus cDNA clone IMAGE:7347208 3', mRNA sequence [BQ206565]	Rn.85539	BQ206565
A_44_P458332	0.00640341	0.665995	0.74016	0.971032	10.3482	10.4958	10.4989	11.0631	11.1527	10.8779	11.0525	11.3094	10.3327	11.1052		jun D proto-oncogene [Source:RefSeq peptide;Acc:NP_620230] [ENSRNOT00000026470]	Rn.46225	AW141703
A_44_P441467	0.0337706	0.431542	0.277084	1.17346	2.81032	3.61084	2.66899	4.53774	4.25517	4.08574	4.6236	4.4965	4.17449	4.78158		AA818622 UI-R-A0-aw-a-09-0-UI.s1 UI-R-A0 Rattus norvegicus cDNA clone UI-R-A0-aw-a-09-0-UI 3' similar to gi [AA818622]		AA818622
A_44_P698919	0.0319884	0.647988	0.113097	0.769679	5.62772	5.81855	5.7075	6.45275	6.48676	6.061	6.00762	5.92029	5.95457	5.98933		Inositol hexakisphosphate kinase 2 (InsP6 kinase 2)(EC 2.7.4.21)(P(i)-uptake stimulator)(PiUS) [Source:UniProtKB/Swiss-Prot;Acc:Q9R0U1] [ENSRNOT00000030288]
A_44_P515627	0.0176557	0.305343	0.146992	0.557424	4.52037	5.14316	4.46694	5.77866	6.90502	6.46885	5.99286	6.40049	4.44668	4.68588	Igj	Rattus norvegicus immunoglobulin joining chain, mRNA (cDNA clone IMAGE:7384980). [BC097960]	Rn.17804	BC097960
A_44_P321719	0.0267548	0.441977	0.0304561	0.478293	1.51453	1.47433	2.14099	3.03252	3.22667	2.37485	1.47979	2.50466	1.70452	1.47103		AGENCOURT_114818377 NIH_MGC_433 Rattus norvegicus cDNA clone IMAGE:9100314 5', mRNA sequence [EV778480]	Rn.14665	EV778480
A_43_P21950	0.0140297	0.295372	0.0072407	0.313653	2.66899	3.67359	2.73204	4.76126	5.29065	4.38989	2.6826	3.16185	3.58905	3.18181		PREDICTED: Rattus norvegicus SAM domain and HD domain, 1 (Samhd1), mRNA [XM_001067782]	Rn.223457	XM_001067782
A_44_P764622	0.0476542	0.613355	0.0187297	0.826213	7.33263	7.34075	7.84624	8.28134	8.22465	8.1899	7.97383	8.08139	7.98947	7.7653		RNEP3ALPH EP3alpha receptor {Rattus norvegicus} (exp=-1; wgp=0; cg=0), complete [TC600845]
A_44_P462326	0.0114695	1.60252	0.00415177	1.44421	8.27638	7.96384	8.32612	7.51097	7.63634	7.39386	8.14179	7.8146	8.15285	8.05544	Bxdc2	Rattus norvegicus brix domain containing 2 (Bxdc2), mRNA [NM_001029915]	Rn.17880	NM_001029915
A_44_P474101	0.0282386	0.505376	0.167163	0.660156	4.10163	3.65631	4.44187	4.72266	5.15765	5.31562	5.31663	3.43396	4.59413	3.8973	Slc7a1	Rattus norvegicus solute carrier family 7 (cationic amino acid transporter, y+ system), member 1 (Slc7a1), mRNA [NM_013111]	Rn.9439	NM_013111
A_44_P225129	0.0269247	0.599129	0.0596458	0.821249	5.05947	4.82977	4.49438	5.68304	5.39472	5.56372	5.23348	5.34247	5.17668	5.31294		PREDICTED: Rattus norvegicus similar to DAZ associated protein 1 (LOC309292), mRNA [XR_006869]	Rn.196608	XR_006869
A_44_P482700	0.0403014	1.8131	0.528054	1.18725	4.87581	4.29061	4.81357	3.76067	3.80796	3.90086	4.07658	4.5897	3.34381	4.0152	Ttyh1	Rattus norvegicus tweety homolog 1 (Drosophila) (Ttyh1), mRNA [NM_001106225]	Rn.14889	NM_001106225
A_44_P766654	0.0201145	0.367918	0.0565335	0.571194	3.33974	3.40631	4.27995	5.56135	4.82923	5.06555	4.3151	4.19849	4.4644	4.50941
A_44_P321075	0.0132061	1.50146	0.0733728	1.19575	6.42033	6.62976	6.26942	5.94676	5.92485	5.69878	6.08799	6.16068	6.14063	6.08515	Rasal2	Rattus norvegicus RAS protein activator like 2 (Rasal2), mRNA [NM_001107188]	Rn.66627	NM_001107188
A_44_P425673	0.0461177	0.314712	0.268139	1.5862	1.52351	2.09848	2.43143	4.45194	3.26274	3.07025	4.76808	4.14734	3.4108	4.84531		Rattus norvegicus TL0ADA12YB15 mRNA sequence. [FQ223375]		FQ223375
A_44_P196651	0.0120993	0.45597	0.107955	0.635222	1.96217	1.70433	1.67797	3.11886	3.0357	2.54164	1.67419	3.0759	2.15016	1.66546		zinc finger, RAN-binding domain containing 3 Gene [Source:MGI (curated);Acc:MGI:1918362] [ENSRNOT00000005355]	Rn.37804	XM_002724888
A_44_P439665	0.0339133	1.59157	0.0485847	1.49816	11.0517	11.2736	10.9431	10.329	10.1647	10.7247	10.7461	11.0623	11.1052	11.0925	Fkbp4	PREDICTED: Rattus norvegicus FK506 binding protein 4 (Fkbp4), mRNA [XM_342763]	Rn.23741	XM_342763
A_43_P21462	0.0333088	1.71279	0.300351	1.16969	6.62053	6.08111	6.25622	5.50343	5.64661	5.52807	5.86204	6.04708	5.30218	5.83538	Pax7	Rattus norvegicus similar to paired box transcription factor PAX7 (LOC362644), mRNA [XM_342961]	Rn.134931	XM_342961
A_44_P135241	0.0146789	2.72269	0.385988	1.44728	6.94959	6.7654	6.09896	4.74907	5.54843	5.20315	5.82625	6.29576	4.48249	5.79793		Rat T-cell receptor active beta-chain V-region (V-J-beta1.3) mRNA, partial cds, clone TRB91. [M18848]	Rn.118365	M18848
A_44_P869539	0.002081	2.00121	0.0897697	1.9329	7.36842	7.17803	7.52977	6.55255	6.26942	6.25296	7.04054	7.62652	7.84303	6.29287
A_44_P370970	0.0253774	0.516095	0.828035	1.09129	3.47968	3.75299	4.18338	4.9008	4.59017	4.8571	5.44328	4.91056	4.17587	4.85922		BQ199802 UI-R-DQ1-cli-e-14-0-UI.s1 UI-R-DQ1 Rattus norvegicus cDNA clone UI-R-DQ1-cli-e-14-0-UI 3', mRNA sequence [BQ199802]	Rn.5911	BQ199802
A_44_P268893	0.0479521	1.51122	0.207295	1.21975	11.0136	10.808	11.3304	10.7461	10.2772	10.3442	10.7147	10.3929	10.9102	10.9484		Rattus norvegicus TL0AAA47YF22 mRNA sequence. [FQ213523]	Rn.212229	FQ213523
A_42_P490576	0.00551041	0.635849	0.00324489	0.740627	6.50321	6.75436	6.50817	7.33497	7.21094	7.18981	6.84968	6.61928	6.93431	6.83241		AL645527 LYST-interacting protein LIP8 (Lip8-pending) {Mus musculus} (exp=0; wgp=1; cg=0), partial (14%) [TC596959]		XM_220600
A_43_P12888	0.00292893	0.585467	0.00171168	0.569457	7.17827	7.19725	7.43695	7.95634	7.95901	8.21341	7.52875	7.13939	7.06581	7.1624	Pafah1b3	Rattus norvegicus platelet-activating factor acetylhydrolase, isoform 1b, subunit 3 (Pafah1b3), mRNA [NM_053654]	Rn.17971	NM_053654
A_44_P486206	0.0245226	0.567696	0.0475267	1.91693	3.39157	3.16232	3.76834	4.00769	4.52063	4.2646	5.77515	4.85795	4.50346	5.40809		AI009198 EST203649 Normalized rat embryo, Bento Soares Rattus sp. cDNA clone REMBK79 3' end, mRNA sequence [AI009198]	Rn.8126	AI009198
A_44_P493246	0.03346	1.59396	0.226414	3.83226	3.53117	3.73016	3.82633	3.33338	2.80457	2.8898	5.3909	5.33344	1.6365	5.31056		AW523375 UI-R-BO0-aif-e-07-0-UI.s1 UI-R-BO0 Rattus norvegicus cDNA clone UI-R-BO0-aif-e-07-0-UI 3', mRNA sequence [AW523375]	Rn.26984	AW523375
A_44_P522524	0.0039991	6.38102	0.082588	3.87013	8.29236	9.14295	9.16195	6.11546	6.51708	6.05695	8.80613	7.94728	8.69683	6.01192	Nr4a2	Rattus norvegicus nuclear receptor subfamily 4, group A, member 2 (Nr4a2), mRNA [NM_019328]	Rn.88129	NM_019328
A_44_P342671	0.00302725	2.14982	0.00198413	2.32304	8.16484	8.04837	8.38396	6.83703	7.25581	7.17854	8.08394	8.28014	8.46556	8.41149		Rattus norvegicus similar to Hspca protein (LOC314540), mRNA [XM_234728]		XM_234728
A_44_P552514	0.0276443	1.65352	0.40689	1.17681	4.6706	4.57107	4.68753	3.63818	3.9677	4.10977	4.05994	4.54336	3.64038	4.2257	Ccr7	Rattus norvegicus chemokine (C-C motif) receptor 7 (Ccr7), mRNA [NM_199489]	Rn.16815	NM_199489
A_44_P481549	0.0265232	0.660536	0.677803	0.962109	5.50003	5.04867	5.15839	6.0353	5.75361	5.73203	6.46114	5.42735	5.39395	5.59524		GSH0_RAT (P48508) Glutamate--cysteine ligase regulatory subunit (Gamma-glutamylcysteine synthetase) (Gamma-ECS) (GCS light chain) (Glutamate--cysteine ligase modifier subunit) , partial (9%) [TC640248]	Rn.2460	AI233261
A_42_P648200	0.0197358	1.50536	0.0160355	1.38166	7.63418	7.23694	7.34983	6.93227	6.85621	6.68022	7.41736	6.98502	7.43226	7.29474	Pak1ip1	Rattus norvegicus PAK1 interacting protein 1 (Pak1ip1), mRNA [NM_001037356]	Rn.115052	NM_001037356
A_44_P335079	0.0437997	0.608726	0.161749	0.746558	4.68616	4.56742	5.14156	5.20883	5.81086	5.527	4.91613	5.70026	4.78107	4.85351	Tff3	Rattus norvegicus trefoil factor 3, intestinal (Tff3), mRNA [NM_013042]	Rn.87477	NM_013042
A_44_P455897	0.0411183	0.412193	0.0894515	0.603603	1.50178	1.46934	1.46745	3.2231	2.40344	2.50292	2.57554	1.7717	1.61882	1.95911		UI-R-A0-bf-a-01-0-UI.s10 UI-R-A0 Rattus norvegicus cDNA clone UI-R-A0-bf-a-01-0-UI 3', mRNA sequence [CK845705]	Rn.203034	CK845705
A_44_P165182	0.0373958	1.68128	0.638179	1.24067	2.80302	3.23927	3.43571	2.47335	2.61675	2.17523	3.14378	3.29658	1.82397	2.2015		AI549033 UI-R-C3-tv-f-11-0-UI.s1 UI-R-C3 Rattus norvegicus cDNA clone UI-R-C3-tv-f-11-0-UI 3', mRNA sequence [AI549033]	Rn.41707	AI549033
A_42_P493380	0.0349488	3.40719	0.0656684	2.54032	10.3594	10.8321	11.6501	8.51408	9.96006	8.97232	10.5729	10.6432	11.2525	9.55284	Myc	Rattus norvegicus myelocytomatosis oncogene (Myc), mRNA [NM_012603]	Rn.12072	NM_012603
A_44_P1038028	0.00197617	3.63071	0.0105082	2.05358	8.84357	9.33073	9.46107	7.24179	7.21301	7.63142	8.36548	8.32258	8.89775	7.88668	Tnfrsf12a	Rattus norvegicus tumor necrosis factor receptor superfamily, member 12a (Tnfrsf12a), mRNA [NM_181086]	Rn.105040	NM_181086
A_44_P414170	0.00773823	0.643569	0.000189636	0.543898	11.8764	12.1598	11.8848	12.5786	12.5412	12.7208	11.8252	11.7685	11.7197	11.6274	Gpi	Rattus norvegicus glucose phosphate isomerase (Gpi), mRNA [NM_207592]	Rn.84435	NM_207592
A_44_P271184	0.0190952	0.597131	0.0769583	0.769695	2.19369	2.06184	2.04725	2.99072	2.93302	2.58238	2.67296	2.3031	2.47706	2.39545		AGENCOURT_66920722 NIH_MGC_366 Rattus norvegicus cDNA clone IMAGE:8368661 5', mRNA sequence [DY315710]	Rn.20866	DY315710
A_44_P1047578	0.0171859	2.81109	0.0232143	2.30738	4.84973	3.96263	4.745	2.55655	3.16767	3.38873	4.43593	4.66988	3.45882	4.31271	Cldn19	Rattus norvegicus claudin 19 (Cldn19), mRNA [NM_001008514]	Rn.106342	NM_001008514
A_44_P408984	0.0158052	0.482435	0.0859237	0.67885	1.49962	1.73023	1.61164	2.31057	2.84301	2.79432	2.37066	1.5008	1.95573	2.42834		ESTT5990722 Rat brain ESTs Rattus norvegicus cDNA clone ESTT5990722 3', mRNA sequence [AW055729]	Rn.168812	AW055729
A_44_P207549	0.0188804	0.279132	0.00102308	0.252217	3.14567	3.73178	4.36255	5.34469	5.76147	5.86084	3.95716	3.01512	4.05565	3.48622		AW915718 EST347022 Normalized rat embryo, Bento Soares Rattus sp. cDNA clone RGICZ76 5' end, mRNA sequence [AW915718]	Rn.92304	AW915718
A_43_P11285	0.0228002	0.611382	0.248663	0.831816	8.03433	7.51857	7.79144	8.72641	8.28807	8.47149	8.16408	7.74971	8.60856	8.3116		Q7TP11_RAT (Q7TP11) Cc2-27, partial (9%) [TC591725]
A_44_P246435	0.0297514	1.5457	0.000402419	1.36516	5.31447	5.64135	5.70512	4.98626	4.87906	4.93849	5.39395	5.46361	5.26189	5.41037		UI-R-FS0-cqt-l-05-0-UI.s1 UI-R-FS0 Rattus norvegicus cDNA clone UI-R-FS0-cqt-l-05-0-UI 3', mRNA sequence [CA510131]	Rn.179199	CA510131
A_44_P165588	0.0342821	2.52529	0.0286592	2.45433	6.64316	6.74783	6.35446	5.76707	5.0986	4.6904	6.47918	5.97829	6.69137	6.89754	Gpr77	Rattus norvegicus G protein-coupled receptor 77 (Gpr77), mRNA [NM_001003710]	Rn.127117	NM_001003710
A_44_P231556	0.0473513	0.0510828	0.0771724	0.153236	2.12087	2.96375	2.15236	4.40731	7.59407	6.78739	2.23946	4.08656	5.37153	1.70948	Rgs16	Rattus norvegicus regulator of G-protein signaling 16 (Rgs16), mRNA [NM_001077589]	Rn.202892	NM_001077589
A_44_P1043691	0.0232287	0.462783	0.036353	0.596314	1.91306	2.48681	2.70057	3.3341	3.44077	3.73915	2.60101	3.26997	2.13995	2.83757		BI293987 UI-R-DK0-cdy-a-02-0-UI.s1 UI-R-DK0 Rattus norvegicus cDNA clone UI-R-DK0-cdy-a-02-0-UI 3', mRNA sequence [BI293987]	Rn.17033	BI293987
A_44_P239306	0.00228706	0.426351	0.00782985	0.470677	4.4937	4.45685	4.21795	5.59329	5.59567	5.68263	4.05138	4.39236	4.89957	4.66957	Ydjc	Rattus norvegicus YdjC homolog (bacterial) (Ydjc), mRNA [NM_001013863]	Rn.144719	NM_001013863
A_44_P239162	0.00994183	1.66653	0.001055	1.42461	5.98691	5.8884	6.24286	5.25953	5.40516	5.26161	5.9404	5.88326	5.75667	5.68988	Dot1l	Rattus norvegicus DOT1-like, histone H3 methyltransferase (S. cerevisiae) (Dot1l), mRNA [NM_001108733]	Rn.18027	NM_001108733
A_44_P1008751	0.010797	1.75774	0.00163896	1.25464	6.52261	6.88037	6.76785	5.85043	5.96246	5.93722	6.29925	6.26886	6.20028	6.20831	Fgd6	Rattus norvegicus FYVE, RhoGEF and PH domain containing 6 (Fgd6), mRNA [NM_001137645]	Rn.162933	NM_001137645
A_44_P475968	0.0282184	0.236634	0.300525	0.61737	1.52273	1.69538	2.54745	3.12349	3.94627	4.72266	2.56835	4.15052	3.49822	2.7239		Rattus norvegicus similar to 60S ribosomal protein L7a (Surfeit locus protein 3) (PLA-X polypeptide) (LOC305779), mRNA [XM_223867]		XM_223867
A_44_P103637	0.00244946	0.299892	0.597206	1.9393	1.53511	1.95082	1.3559	3.57379	3.49391	2.98485	5.00713	5.02784	1.63748	3.64345		BE100177 UI-R-BJ1-ats-f-01-0-UI.s1 UI-R-BJ1 Rattus norvegicus cDNA clone UI-R-BJ1-ats-f-01-0-UI 3', mRNA sequence [BE100177]	Rn.48726	BE100177
A_44_P536769	0.0410845	0.526706	0.0146945	0.533862	6.9826	7.66018	7.13904	8.24376	8.1618	8.23958	7.18671	7.14131	7.81676	6.93594	Ablim3	PREDICTED: Rattus norvegicus actin binding LIM protein family, member 3 (Ablim3), mRNA [XM_001058944]	Rn.222654	XM_001058944
A_44_P503503	0.013515	1.91139	0.0259854	1.67765	6.22073	5.79694	5.81314	4.79528	5.33592	4.87606	5.65616	6.16463	5.41606	5.73562	Irs2	Rattus norvegicus insulin receptor substrate 2 (Irs2), mRNA [NM_001168633]	Rn.222293	NM_001168633
A_44_P182485	0.0332453	0.665276	0.0487666	0.713348	6.30322	6.35614	6.11783	6.68931	7.11179	6.7103	6.12281	6.5035	6.34593	6.452	Sorbs3	Rattus norvegicus sorbin and SH3 domain containing 3 (Sorbs3), mRNA [NM_001005762]	Rn.63481	NM_001005762
A_43_P18674	0.0159341	1.62473	0.0247227	1.44531	6.63823	6.47605	6.90965	5.88354	6.21192	5.83126	6.59546	6.25172	6.75179	6.42066	Tmem39a	Rattus norvegicus transmembrane protein 39a (Tmem39a), mRNA [NM_001013865]	Rn.13663	NM_001013865
A_44_P369164	0.0181846	0.556702	0.0222937	0.659546	1.89599	1.51846	1.39962	2.4824	2.35254	2.55465	1.57265	2.107	2.11472	1.56495		AI233886 EST230574 Normalized rat lung, Bento Soares Rattus sp. cDNA clone RLUCS35 3' end, mRNA sequence [AI233886]	Rn.24762	AI233886
A_42_P828757	0.0367443	1.53304	0.000441129	1.52881	12.3562	12.5556	12.8185	11.9435	11.9219	12.0499	12.6312	12.5949	12.6884	12.412	Tm4sf4	Rattus norvegicus transmembrane 4 L six family member 4 (Tm4sf4), mRNA [NM_053785]	Rn.13425	NM_053785
A_44_P475829	0.0246178	2.4598	0.26896	1.43576	4.13	3.19549	3.87977	2.80878	2.14428	2.43269	2.83486	3.55707	2.10502	3.17075	Hoxd1	Rattus norvegicus homeo box D1 (Hoxd1), mRNA [NM_001105884]	Rn.47291	NM_001105884
A_44_P323819	0.00877494	5.61951	0.00600971	2.15867	4.72	3.62569	4.58555	2.20951	1.70793	1.70793	3.17408	2.99323	2.50913	3.23833		PREDICTED: Rattus norvegicus phospholipase A2, group IVD (cytosolic) (Pla2g4d), mRNA [XM_001080051]		XM_001080051
A_44_P470976	0.0228584	0.43092	0.0754245	0.59107	2.40021	2.192	2.19489	3.38679	3.10953	3.84681	2.61996	1.8464	2.95942	3.14781	Rhobtb2	Rattus norvegicus Rho-related BTB domain containing 2 (Rhobtb2), mRNA [NM_001013133]	Rn.163307	NM_001013133
A_44_P219322	0.0221827	0.51881	0.0360124	0.691547	5.49692	5.82332	6.20175	6.61561	6.72355	7.06948	6.21752	6.25457	6.5683	6.04541		Rattus norvegicus cDNA clone IMAGE:7367270. [BC091431]	Rn.94887	BC091431
A_44_P472583	0.00125798	0.459774	0.021656	1.74923	5.1747	4.99524	4.8313	6.24724	6.11848	6.00913	7.12309	7.08342	6.32561	7.06829		AW914016 EST294794 Rat gene index, normalized rat, norvegicus, Bento Soares Rattus norvegicus cDNA clone RGIZA86 5' end, mRNA sequence [AW914016]	Rn.17493	AW914016
A_44_P478114	0.00024453	0.228845	0.00794391	0.559787	2.63314	2.2027	2.40974	4.36974	4.70451	4.56666	3.7537	3.38133	4.12491	3.48833	Cdca2	Rattus norvegicus cell division cycle associated 2 (Cdca2), mRNA [NM_001107273]	Rn.49950	NM_001107273
A_44_P252922	0.0214627	1.63378	0.0391402	1.42957	9.23426	9.16195	9.3673	8.59955	8.73651	8.27173	9.1887	8.79068	9.11924	9.12662	Sec23ip	Rattus norvegicus SEC23 interacting protein (Sec23ip), mRNA [NM_001134859]	Rn.138256	NM_001134859
A_44_P650082	0.00394117	1.62715	0.00175735	1.5791	6.80669	6.51263	6.72616	5.96678	6.11081	5.86607	6.62859	6.80544	6.69417	6.42033		UI-R-C4-alb-e-10-0-UI.s1 UI-R-C4 Rattus norvegicus cDNA clone UI-R-C4-alb-e-10-0-UI 3', mRNA sequence [AW530795]	Rn.169873	AW530795
A_44_P297179	0.0247519	0.627737	0.0864784	0.81121	5.03471	4.88118	4.53053	5.64324	5.55222	5.28837	5.39245	5.25287	5.02257	5.10603		Agrin Precursor [Source:UniProtKB/Swiss-Prot;Acc:P25304] [ENSRNOT00000027404]	Rn.2163	AF250032
A_44_P517134	0.0395285	0.537183	0.545603	1.61331	1.53188	2.25438	2.0041	3.22577	2.52132	2.73035	4.02338	4.24487	1.63306	3.07472		AA998528 UI-R-C0-ic-d-07-0-UI.s1 UI-R-C0 Rattus norvegicus cDNA clone UI-R-C0-ic-d-07-0-UI 3', mRNA sequence [AA998528]	Rn.18315	AA998528
A_44_P423938	0.0272078	0.52446	0.734003	1.17412	3.34381	3.05609	3.77953	4.55917	4.18273	4.29764	5.25716	4.56646	3.63273	4.445	Nog	Rattus norvegicus noggin (Nog), mRNA [NM_012990]	Rn.10154	NM_012990
A_44_P1053772	0.0102376	1.51972	0.0802021	1.18132	12.2064	12.2108	11.9099	11.5192	11.3762	11.6293	11.7881	11.8617	11.5112	11.8226	Galt	Rattus norvegicus galactose-1-phosphate uridylyltransferase (Galt), mRNA [NM_001013089]	Rn.102781	NM_001013089
A_44_P215974	0.0291191	1.52122	0.0242096	1.47088	4.97555	4.64098	5.09833	4.38278	4.38919	4.15276	4.60102	5.10603	4.60579	5.08041		UI-R-DK0-cfi-h-08-0-UI.s1 UI-R-DK0 Rattus norvegicus cDNA clone UI-R-DK0-cfi-h-08-0-UI 3', mRNA sequence [BI289684]	Rn.15292	BI289684
A_44_P440719	0.0360689	1.58165	0.590535	1.17363	3.87284	3.59997	4.10577	2.921	3.20873	3.45882	3.54588	3.06947	2.84913	4.02198	Ly9	PREDICTED: Rattus norvegicus lymphocyte antigen 9 (Ly9), mRNA [XM_001054622]		XM_001054622
A_43_P18360	0.0247073	1.58357	0.0648293	1.3415	7.49789	7.49199	7.9224	6.90285	7.20658	6.82842	7.5275	7.54192	6.99696	7.51511	Prkx	Rattus norvegicus protein kinase, X-linked (Prkx), mRNA [NM_001033963]	Rn.16741	NM_001033963
A_44_P591548	0.0216541	0.484484	0.0806536	0.692392	8.92752	9.11805	9.06416	9.90755	10.4205	9.85453	9.6308	9.44179	9.86941	9.18737	Pols	Rattus norvegicus polymerase (DNA directed) sigma (Pols), mRNA [NM_001107333]	Rn.22554	NM_001107333
A_44_P163271	0.0406906	0.26302	0.416073	0.672909	1.50863	1.8616	2.99166	4.01542	3.25542	4.86563	4.23739	3.62911	3.2251	3.11264	Cyp2b21	Rattus norvegicus cytochrome P450, family 2, subfamily b, polypeptide 21 (Cyp2b21), mRNA [NM_198733]	Rn.38261	NM_198733
A_44_P896602	0.044558	0.612469	0.064186	0.639351	4.27713	4.49386	4.18489	5.35069	4.94812	4.726	4.02088	3.97416	4.90787	4.43905		RAD18 homolog [Source:RefSeq peptide;Acc:NP_001071141] [ENSRNOT00000008214]	Rn.22793	EF395817
A_44_P894727	0.0329053	1.54786	0.015575	1.63585	6.62887	6.80868	6.2963	6.06871	6.06762	5.72637	6.62053	6.60156	6.6823	6.78084		BF553172 UI-R-C2-nj-c-05-0-UI.r1 UI-R-C2 Rattus norvegicus cDNA clone UI-R-C2-nj-c-05-0-UI 5', mRNA sequence [BF553172]	Rn.203900	BF553172
A_44_P426640	0.0272178	2.02188	0.827624	0.989889	3.87865	3.72668	4.06063	2.43471	3.18777	2.91785	2.34541	3.32434	2.04219	3.31023
A_44_P319618	0.0412402	0.602659	0.380509	0.824464	3.25747	3.22824	3.34482	4.23664	4.04538	3.69076	3.61802	3.28894	2.50134	4.66421		CB606346 AMGNNUC:SRPG2-00011-A10-A srpg2 (10238) Rattus norvegicus cDNA clone srpg2-00011-a10 5', mRNA sequence [CB606346]	Rn.164942	CB606346
A_43_P11991	0.0020738	2.48283	0.223852	1.71835	8.42138	8.86894	8.51753	7.2717	7.5116	7.09788	8.28666	7.99556	8.67961	6.76095	Ifrd1	Rattus norvegicus interferon-related developmental regulator 1 (Ifrd1), mRNA [NM_019242]	Rn.3723	NM_019242
A_44_P826429	0.0295627	0.441821	0.0350389	0.564202	1.79149	2.2738	2.76478	3.55304	3.10071	3.79156	2.40268	2.31829	2.56256	3.25055
A_44_P120608	0.000448858	0.358673	0.342866	0.800152	1.78605	1.99849	1.687	3.20846	3.19079	3.50565	1.687	3.36714	3.25121	3.11456		AA924066 UI-R-A1-du-e-11-0-UI.s1 UI-R-A1 Rattus norvegicus cDNA clone UI-R-A1-du-e-11-0-UI 3' similar to gi [AA924066]	Rn.6007	AA924066
A_44_P437824	0.029959	1.53245	0.000518578	1.52009	5.15383	5.4405	5.08534	4.6032	4.62176	4.63214	5.20225	5.30127	5.27065	5.11149		AI232256 EST228944 Normalized rat kidney, Bento Soares Rattus sp. cDNA clone RKIBZ24 3' end, mRNA sequence [AI232256]	Rn.10249	AI232256
A_44_P438726	0.0122681	2.20962	0.0902041	1.3895	5.0054	4.9226	5.17888	4.22803	3.69658	3.69497	4.423	4.60359	4.31046	4.09821
A_42_P745602	0.00247644	0.413878	0.00611777	0.379042	1.87333	1.96385	2.19869	3.19939	3.09031	3.54437	1.49587	1.50032	2.58993	1.66585	Vipr2	Rattus norvegicus vasoactive intestinal peptide receptor 2 (Vipr2), mRNA [NM_017238]	Rn.10011	NM_017238
A_44_P463309	0.0169669	0.173863	0.025387	0.195857	4.4194	4.3419	4.80741	6.16004	7.34484	7.38105	4.83468	4.81702	4.70782	4.44621	Plk1	Rattus norvegicus polo-like kinase 1 (Drosophila) (Plk1), mRNA [NM_017100]	Rn.11034	NM_017100
A_44_P416968	0.00147569	0.423237	0.101378	0.755756	4.04586	3.78508	3.70685	5.19164	5.08873	4.99425	5.06406	4.1437	4.72733	4.67903	RGD1306565	PREDICTED: Rattus norvegicus similar to apoptosis signal-regulating kinase 1 (RGD1306565), partial mRNA [XM_344798]		XM_344798
A_44_P135224	0.0139649	2.17159	0.0675368	1.80297	7.00136	7.64505	7.12639	5.796	6.34645	6.2961	6.95795	7.09447	7.5333	6.16702	Plk3	Rattus norvegicus polo-like kinase 3 (Drosophila) (Plk3), mRNA [NM_022187]	Rn.9284	NM_022187
A_44_P386225	0.0356904	0.646802	0.632409	0.932709	5.64375	5.70639	5.31056	6.11054	5.95084	6.46648	5.80769	6.57107	5.93238	5.92279		AA858752 UI-R-A0-bb-e-07-0-UI.s1 UI-R-A0 Rattus norvegicus cDNA clone UI-R-A0-bb-e-07-0-UI 3' similar to gb [AA858752]	Rn.2379	AA858752
A_44_P505292	0.0387918	0.664195	0.850957	0.994474	1.53016	1.54028	1.43315	1.93978	2.33831	1.96327	1.64359	2.23681	2.58359	1.64654		AI136037 UI-R-C2p-nx-d-03-0-UI.s1 UI-R-C2p Rattus norvegicus cDNA clone UI-R-C2p-nx-d-03-0-UI 3', mRNA sequence [AI136037]	Rn.203303	AI136037
A_43_P12709	0.0216963	2.59295	0.724471	0.971433	3.55007	3.96635	4.33412	2.49157	2.66494	2.66868	2.75387	2.42557	2.88515	2.08033	Trpv1	Rattus norvegicus transient receptor potential cation channel, subfamily V, member 1 (Trpv1), mRNA [NM_031982]	Rn.3073	NM_031982
A_44_P247219	0.0140288	0.353766	0.0417321	0.482864	3.73494	3.69863	4.37259	5.23004	5.07443	5.94643	4.43492	4.47164	4.00731	4.68154	Cited4	Rattus norvegicus Cbp/p300-interacting transactivator, with Glu/Asp-rich carboxy-terminal domain, 4 (Cited4), mRNA [NM_053699]	Rn.40380	NM_053699
A_44_P107634	0.00140246	0.321215	0.00182718	0.392565	4.6386	5.04915	5.13649	6.51406	6.43014	6.81378	5.2864	5.082	5.36603	5.23719	Haus4	Rattus norvegicus HAUS augmin-like complex, subunit 4 (Haus4), mRNA [NM_001013995]	Rn.17621	NM_001013995
A_44_P480817	0.00312565	1.70004	0.00381032	1.51661	8.50664	8.64703	8.52936	7.643	7.81742	7.91669	8.30075	8.43936	8.29543	8.54029	Mmp19	Rattus norvegicus matrix metallopeptidase 19 (Mmp19), mRNA [NM_001107159]	Rn.207126	NM_001107159
A_44_P192117	0.0176257	1.80869	0.00270014	1.64291	7.5333	7.36842	7.78611	6.69938	6.76011	6.69348	7.44042	7.20739	7.62926	7.42907		DEAH (Asp-Glu-Ala-His) box polypeptide 29 Gene [Source:MGI Symbol;Acc:MGI:2145374] [ENSRNOT00000013854]	Rn.103224	XM_002729007
A_44_P252728	0.000291228	2.18563	0.0690594	1.30319	6.27199	6.1383	6.03314	5.11978	5.01255	4.93066	5.47245	5.62703	4.99524	5.45235	RGD1564240	PREDICTED: Rattus norvegicus rCG38397-like (LOC100360082), partial mRNA [XM_002727347]		XM_002727347
A_44_P1010087	0.0336818	0.500152	0.046694	0.636312	3.83736	4.38636	4.68616	5.65433	5.04648	5.26506	4.86302	4.80874	4.15981	4.82735	Hoxa2	Rattus norvegicus homeo box A2 (Hoxa2), mRNA [NM_012581]	Rn.91077	NM_012581
A_44_P424148	0.0289341	1.82888	0.0391867	1.83418	5.45512	5.16319	5.5032	4.82042	4.12476	4.50327	5.53421	5.31429	5.31663	5.36603	Gldc	Rattus norvegicus glycine dehydrogenase (decarboxylating) (Gldc), nuclear gene encoding mitochondrial protein, mRNA [NM_001107583]	Rn.17101	NM_001107583
A_44_P148699	0.0397129	1.50017	0.115602	1.19903	8.48348	8.00665	8.0734	7.8065	7.43306	7.59168	7.94039	7.88479	7.94445	7.74311		AA955748 UI-R-E1-fg-d-10-0-UI.s1 UI-R-E1 Rattus norvegicus cDNA clone UI-R-E1-fg-d-10-0-UI 3' similar to gi [AA955748]	Rn.105101	AA955748
A_44_P119972	0.00219417	0.576088	0.0288272	0.659511	3.95923	4.05274	3.82749	4.8436	4.57335	4.80377	4.20395	3.99969	4.53643	3.71279		AI412064 EST240358 Normalized rat kidney, Bento Soares Rattus sp. cDNA clone RKIEH80 3' end, mRNA sequence [AI412064]	Rn.2104	AI412064
A_44_P881100	0.0338491	0.591477	0.0238113	1.30712	1.58137	2.1484	2.03019	2.56676	2.76056	2.75687	2.95366	3.34703	3.07645	2.91809		EST294369 Normalized rat embryo, Bento Soares Rattus sp. cDNA clone RGICG79 5' end, mRNA sequence [AW144073]	Rn.211861	AW144073
A_44_P288377	0.027688	2.01341	0.184727	1.81882	9.15559	8.54612	8.442	7.38353	8.02927	7.73746	8.69614	8.9805	7.20142	8.93357
A_44_P250368	0.0183641	0.54403	0.041099	0.582566	6.1219	6.53068	6.4454	6.90054	7.32387	7.47945	6.54107	6.34837	6.49598	6.50792	Tk1	Rattus norvegicus thymidine kinase 1, soluble (Tk1), mRNA [NM_052800]	Rn.217952	NM_052800
A_44_P411756	0.0249677	1.83521	0.570291	1.05629	2.36873	2.56109	2.94765	1.89251	1.6653	1.74384	1.66688	1.96429	2.0486	1.67752	Nppb	EST188995 Normalized rat heart, Bento Soares Rattus sp. cDNA clone RHEAB76 3' end, mRNA sequence [AA799498]	Rn.3835	AA799498
A_44_P229805	0.0323865	2.8388	0.16354	1.92551	4.1661	3.35672	3.74882	1.88107	1.73669	2.93582	3.68814	3.72168	2.02755	2.90661
A_43_P11580	0.000311881	0.519407	0.000647814	0.598896	13.4069	13.3186	13.4543	14.4249	14.2321	14.3548	13.4025	13.7106	13.7352	13.5251	Abcc2	Rattus norvegicus ATP-binding cassette, sub-family C (CFTR/MRP), member 2 (Abcc2), mRNA [NM_012833]	Rn.10265	NM_012833
A_44_P478514	0.0156326	2.02343	0.0884239	1.54154	4.57715	3.98557	4.53128	3.13061	3.5939	3.35344	4.10977	4.33925	3.26274	4.0637
A_43_P18940	0.0203503	2.68826	0.00135458	2.08722	5.58671	6.32921	5.82399	4.43079	4.56392	4.56314	5.63385	5.86661	5.34689	5.42404	Ltk	Rattus norvegicus leukocyte receptor tyrosine kinase (Ltk), mRNA [NM_001107763]	Rn.47513	NM_001107763
A_44_P760628	0.00956421	0.575461	0.853074	1.02369	6.87477	6.82235	6.56599	7.57555	7.31055	7.75319	7.76295	7.61565	7.26408	7.67566
A_42_P609522	0.0186034	1.66393	0.0241194	1.52924	14.3112	14.315	14.1081	13.6807	13.2255	13.5946	14.1651	14.1539	13.8371	14.3086	Sigmar1	Rattus norvegicus sigma non-opioid intracellular receptor 1 (Sigmar1), mRNA [NM_030996]	Rn.1129	NM_030996
A_44_P455846	0.0349853	0.571342	0.682433	1.05363	5.01749	4.62427	4.87927	5.98424	5.31294	5.59436	5.76238	5.83824	5.80588	5.49872		UI-R-DZ1-cnl-l-14-0-UI.s1 UI-R-DZ1 Rattus norvegicus cDNA clone UI-R-DZ1-cnl-l-14-0-UI 3', mRNA sequence [BQ207336]	Rn.40208	BQ207336
A_44_P171973	0.0368703	0.447451	0.189777	0.726514	1.47485	1.46377	1.39898	2.39059	3.01841	2.29972	2.46485	2.01565	1.59461	2.35431		AI409736 EST238028 Normalized rat placenta, Bento Soares Rattus sp. cDNA clone RPLDI26 3' end, mRNA sequence [AI409736]	Rn.220218	AI409736
A_44_P972303	0.00310297	0.554621	0.00322118	0.580902	11.2495	11.3851	11.1671	12.0206	12.3058	12.0155	11.2239	11.5149	11.2578	11.3329		Rattus norvegicus TL0ADA23YJ19 mRNA sequence. [FQ222426]	Rn.202341	FQ222426
A_44_P322651	0.00856551	0.638156	0.752493	1.0414	2.1946	2.3733	2.28093	3.06559	2.74624	2.9683	1.92926	3.86099	2.02194	3.2339		AI145695 UI-R-BT0-qd-d-02-0-UI.s1 UI-R-BT0 Rattus norvegicus cDNA clone UI-R-BT0-qd-d-02-0-UI 3', mRNA sequence [AI145695]	Rn.15945	AI145695
A_44_P297208	0.0219564	0.442968	0.458037	0.876567	1.52572	2.34504	1.81974	3.0541	3.3218	2.93251	2.5155	3.50565	2.0296	3.19497		Rattus norvegicus T cell receptor mRNA, partial cds. [L21001]	Rn.111423	L21001
A_44_P329501	0.00563594	0.613982	0.458897	0.897319	1.83035	1.53799	1.5666	2.30788	2.21662	2.52268	1.66252	2.84698	2.04143	1.95727		EST219870 Normalized rat ovary, Bento Soares Rattus sp. cDNA clone ROVBP60 3' end, mRNA sequence [AI176288]	Rn.167253	AI176288
A_44_P391926	0.0375168	0.342563	0.100719	0.535203	7.63562	7.54523	7.66803	8.69659	8.90451	9.6889	8.47322	8.91992	7.93711	7.15181	Ptp4a3	Rattus norvegicus protein tyrosine phosphatase 4a3 (Ptp4a3), mRNA [NM_001114405]	Rn.106043	NM_001114405
A_44_P146301	0.034805	0.551193	0.00728698	0.497478	2.95222	3.05297	2.3668	3.83409	3.33837	3.81549	2.85471	2.29033	2.8248	2.65476		BQ194250 UI-R-CN1-cly-o-04-0-UI.s1 UI-R-CN1 Rattus norvegicus cDNA clone UI-R-CN1-cly-o-04-0-UI 3', mRNA sequence [BQ194250]	Rn.3406	BQ194250
A_44_P764039	0.039547	0.538114	0.0937057	0.654502	3.92761	3.80294	4.48464	5.37592	4.84137	4.67957	4.66476	4.1374	3.82849	4.72513		Q7TQ12_RAT (Q7TQ12) Aa1114, partial (9%) [TC649217]
A_44_P760697	0.00514272	4.79587	2.23e-06	7.27686	7.5338	7.31673	7.98015	5.35971	5.29561	5.46575	8.13922	8.28588	8.28038	8.24465	Nhej1	Rattus norvegicus nonhomologous end-joining factor 1 (Nhej1), mRNA [NM_001014217]	Rn.35483	NM_001014217
A_44_P442569	0.025396	1.65819	0.0531391	1.47546	3.45882	3.0149	3.20235	2.50339	2.45546	2.56109	2.97508	3.49276	2.65002	3.02825	Esr2	Rattus norvegicus estrogen receptor 2 (ER beta) (Esr2), mRNA [NM_012754]	Rn.37460	NM_012754
A_44_P888790	0.0227333	0.664694	0.0218664	0.728673	6.8586	6.8252	6.91433	7.25136	7.5147	7.58058	6.90721	7.07343	7.16615	6.82456		AGENCOURT_112412765 NIH_MGC_429 Rattus norvegicus cDNA clone IMAGE:9029317 5', mRNA sequence [EV772335]	Rn.149190	EV772335
A_44_P489569	4.15e-06	0.113103	0.803991	1.04726	1.46717	1.60279	1.69158	4.61246	4.82416	4.75852	5.05526	4.68233	4.37652	4.99158	Ka11	Rattus norvegicus type I keratin KA11 (Ka11), mRNA [NM_001008750]	Rn.145402	NM_001008750
A_44_P798851	0.00854494	1.7204	0.114831	1.27448	6.56691	6.55331	6.19874	5.46646	5.8285	5.6823	6.11848	6.26996	5.60684	5.99048		UI-R-DK0-cfb-d-06-0-UI.s1 UI-R-DK0 Rattus norvegicus cDNA clone UI-R-DK0-cfb-d-06-0-UI 3', mRNA sequence [BI295850]	Rn.177278	BI295850
A_44_P819834	0.0149109	1.64515	0.437813	1.05195	8.55691	8.43468	8.1455	7.55345	7.7465	7.70572	7.70083	7.87021	7.58947	7.80003	Fkrp	Rattus norvegicus fukutin related protein (Fkrp), mRNA [NM_001025678]	Rn.7371	NM_001025678
A_43_P16193	0.0387042	2.66141	0.0756366	1.87006	4.16293	4.01332	4.91499	2.96016	3.00876	3.05365	3.95165	4.19098	2.92298	4.23682	Kcna6	Rattus norvegicus potassium voltage gated channel, shaker related subfamily, member 6 (Kcna6), mRNA [NM_023954]	Rn.60676	NM_023954
A_44_P566495	0.00799274	0.376717	0.1186	0.693712	2.63347	3.28952	2.91552	4.04295	4.25028	4.75174	3.66252	3.70842	3.57805	4.32845		AGENCOURT_28624328 NIH_MGC_249 Rattus norvegicus cDNA clone IMAGE:7377563 5', mRNA sequence [CO562769]	Rn.7583	CO562769
A_44_P790417	0.000765199	1.58478	0.056362	2.09355	6.40317	6.26436	6.27797	5.54407	5.70072	5.70618	6.84751	6.86265	5.66425	7.11797	Spert	Rattus norvegicus spermatid associated (Spert), mRNA [NM_001017506]	Rn.136809	NM_001017506
A_44_P636808	0.0472682	0.65746	0.0972096	0.762512	1.50523	1.51947	1.41132	2.29873	2.10598	1.80677	1.57459	1.72699	1.8688	1.58249	LOC689081	Rattus norvegicus similar to cystatin E2 (LOC689081), mRNA [NM_001109522]	Rn.198653	NM_001109522
A_44_P1056161	0.0305155	1.53783	0.0447566	1.1718	12.949	12.4976	12.8	12.0436	12.1408	12.2293	12.3681	12.4965	12.1835	12.4087	Prkab1	Rattus norvegicus protein kinase, AMP-activated, beta 1 non-catalytic subunit (Prkab1), mRNA [NM_031976]	Rn.3619	NM_031976
A_43_P23288	0.043618	0.392015	0.017204	0.658822	5.93316	4.83501	5.23768	6.86088	6.66579	6.74362	5.80282	6.02435	6.23696	6.47712	RGD1562515	Rattus norvegicus similar to RIKEN cDNA 4931417E11 (RGD1562515), mRNA [NM_001109242]	Rn.46644	NM_001109242
A_44_P111170	0.0444738	0.531099	0.0263845	0.653406	3.95434	3.88794	3.19754	4.75803	4.68442	4.43056	3.79287	4.26729	3.60537	4.28348		AA892922 EST196725 Normalized rat kidney, Bento Soares Rattus sp. cDNA clone RKIAY94 3' end, mRNA sequence [AA892922]	Rn.7322	AA892922
A_44_P198620	0.000633488	1.60806	0.0128676	1.25702	7.94558	8.11713	8.00163	7.352	7.24391	7.41276	7.62364	7.80405	7.48541	7.73844	Nos3	Rattus norvegicus nitric oxide synthase 3, endothelial cell (Nos3), mRNA [NM_021838]	Rn.44265	NM_021838
A_44_P239331	0.0181364	0.567433	0.0236716	0.618258	7.33412	7.7465	7.20305	8.3145	8.4081	8.04678	7.57027	7.57904	7.55203	7.5813		BF398399 UI-R-BS2-beo-d-06-0-UI.s1 UI-R-BS2 Rattus norvegicus cDNA clone UI-R-BS2-beo-d-06-0-UI 3', mRNA sequence [BF398399]	Rn.2374	BF398399
A_44_P537713	0.0124417	0.387134	0.0931699	0.662901	1.50167	1.51694	1.59343	3.21065	2.7743	2.67867	1.56708	2.54614	2.72909	2.15526		AA963848 UI-R-C0-gs-h-10-0-UI.s1 UI-R-C0 Rattus norvegicus cDNA clone UI-R-C0-gs-h-10-0-UI 3', mRNA sequence [AA963848]	Rn.145152	AA963848
A_44_P130732	0.0102582	0.543786	0.00575254	0.574958	4.58009	5.07864	4.88438	5.48867	5.83538	5.869	5.1028	5.02876	4.61246	4.97858	LOC682999	Rattus norvegicus hypothetical protein LOC682999 (LOC682999), mRNA [NM_001127600]	Rn.217221	NM_001127600
A_44_P183835	0.00222623	3.01481	0.0507736	1.81294	3.45944	3.0606	3.32794	1.7879	1.65192	1.65592	2.57433	3.12391	1.8939	2.37042		AI555548 UI-R-C2p-qr-e-01-0-UI.s1 UI-R-C2p Rattus norvegicus cDNA clone UI-R-C2p-qr-e-01-0-UI 3', mRNA sequence [AI555548]	Rn.105627	AI555548
A_42_P636627	0.00177276	0.61207	0.144767	0.800599	1.7865	1.78353	1.57961	2.2999	2.52759	2.44725	2.15753	2.4009	1.56747	2.17842	Cartpt	Rattus norvegicus CART prepropeptide (Cartpt), mRNA [NM_017110]	Rn.89164	NM_017110
A_44_P248411	0.0122577	0.42153	0.0582125	0.649319	1.68739	1.93014	1.75537	2.74205	2.94811	3.36217	2.19293	2.79662	2.54828	2.00223		PREDICTED: Rattus norvegicus hypothetical protein LOC100359595 (LOC100359595), mRNA [XM_002728964]		XM_002728964
A_44_P980785	0.00990488	0.386985	0.462961	0.86711	1.50424	1.39443	1.32329	2.57528	3.09552	2.60464	3.34732	2.97932	1.59564	1.44301		AMGNNUC:NRHY4-00032-A5-A W Rat hypothalamus (10464) Rattus norvegicus cDNA clone nrhy4-00032-a5 5', mRNA sequence [CB787243]	Rn.217343	CB787243
A_44_P258336	0.0160884	1.52228	0.0282048	1.48462	7.66779	7.60963	7.95747	6.93654	7.29687	7.18415	7.8614	7.45027	8.02182	7.44518	Tmem39a	Rattus norvegicus transmembrane protein 39a (Tmem39a), mRNA [NM_001013865]	Rn.13663	NM_001013865
A_44_P885189	0.00580569	0.315793	0.0109842	0.469041	4.83432	4.86862	4.65281	6.13612	6.74895	6.40294	5.20389	5.16022	5.52782	5.50519	Lrrc4	Rattus norvegicus leucine rich repeat containing 4 (Lrrc4), mRNA [NM_001037336]	Rn.198672	NM_001037336
A_44_P727972	0.000321389	2.12269	0.137524	1.34321	3.71646	3.89518	3.72622	2.58004	2.81819	2.67907	2.80127	3.41618	2.69354	3.41895		UI-R-DK0-cek.1-d-05-0-UI.s2 UI-R-DK0 Rattus norvegicus cDNA clone UI-R-DK0-cek.1-d-05-0-UI 3', mRNA sequence [BI295606]	Rn.210190	BI295606
A_44_P714409	0.00193999	1.79247	0.00147694	1.66148	9.69234	9.76394	9.59785	8.96501	8.86293	8.69206	9.68351	9.40447	9.71488	9.48053	Sfrs3	Rattus norvegicus splicing factor, arginine/serine-rich 3 (Sfrs3), mRNA [NM_001047907]	Rn.9002	NM_001047907
A_44_P104687	0.00411309	0.357683	0.11743	0.812688	1.49163	1.9207	2.05478	3.18181	3.28354	3.49196	2.69015	3.14567	3.30572	2.88429	Kcnc3	Rattus norvegicus potassium channel protein mRNA, complete cds; alternatively spliced. [M84211]	Rn.9885	M84211
A_44_P177736	0.0483719	0.57907	0.969542	0.987053	3.94856	4.52945	4.25562	5.40704	4.97922	4.67568	4.79867	4.9886	4.82472	5.42862	Syne1	Rattus norvegicus spectrin repeat containing, nuclear envelope 1 (Syne1), mRNA [NM_001029909]	Rn.89150	NM_001029909
A_44_P116300	0.0413948	0.573835	0.0262108	0.560382	7.03861	7.74423	7.45825	7.89909	8.50542	8.26258	7.39064	7.58972	7.43579	7.18748	Ppargc1b	Rattus norvegicus peroxisome proliferator-activated receptor gamma, coactivator 1 beta (Ppargc1b), mRNA [NM_176075]	Rn.163382	NM_176075
A_44_P322401	0.0323536	1.5082	0.173412	1.50889	2.5816	2.29732	2.47442	1.77679	1.64298	2.12539	3.03104	1.80985	2.66035	1.98305		BF282247 EST446838 Rat Gene Index, normalized rat, Rattus norvegicus cDNA Rattus norvegicus cDNA clone RGIDI25 3' sequence, mRNA sequence [BF282247]	Rn.17330	BF282247
A_44_P397962	0.0285304	2.67368	0.83935	1.09018	4.50197	4.26326	4.25517	2.89449	2.36145	3.35391	3.19079	3.68431	2.53068	2.42619	Olr62	Rattus norvegicus olfactory receptor 62 (Olr62), mRNA [NM_001000129]	Rn.141917	NM_001000129
A_42_P493301	0.0145813	0.31581	0.0245811	0.375397	1.8999	2.49397	2.39277	4.37622	3.35368	3.93489	2.15016	1.6428	2.33147	3.40212	Pou3f1	Rattus norvegicus POU class 3 homeobox 1 (Pou3f1), mRNA [NM_138838]	Rn.82720	NM_138838
A_44_P717432	0.0196791	0.566213	0.0608129	0.669432	6.33679	6.30708	6.37635	7.29826	6.90853	7.24587	6.49705	6.30623	6.16222	7.15098
A_44_P331210	0.0132298	2.52077	0.117821	1.30386	5.4405	4.67294	5.2243	3.5741	3.7899	4.03872	4.22331	4.09316	3.84325	4.53759		UI-R-A0-bi-b-06-0-UI.s1 UI-R-A0 Rattus norvegicus cDNA clone UI-R-A0-bi-b-06-0-UI 3', mRNA sequence [AA858989]	Rn.16937	AA858989
A_44_P480593	0.0140201	0.652964	0.07158	0.810354	8.36697	7.9839	8.14254	8.8965	8.66263	8.79539	8.61055	8.51525	8.13106	8.62829
A_44_P312907	0.00486803	0.335062	0.905358	0.987851	2.39519	2.0509	2.1422	4.11951	3.48666	3.66108	3.74777	4.10117	3.12621	3.90625		AA944358 EST199857 Normalized rat embryo, Bento Soares Rattus sp. cDNA clone REMAF86 3' end, mRNA sequence [AA944358]	Rn.15777	AA944358
A_44_P767589	0.0145704	3.10223	0.104221	2.1527	3.67539	2.80902	3.62058	1.48085	1.85972	1.97151	3.09352	3.48833	1.53228	2.81444		BE103187 UI-R-BT1-aqx-b-09-0-UI.s1 UI-R-BT1 Rattus norvegicus cDNA clone UI-R-BT1-aqx-b-09-0-UI 3', mRNA sequence [BE103187]	Rn.46210	BE103187
A_44_P1059985	0.00124775	0.242667	0.00237796	0.274026	8.2642	8.11136	8.30169	10.0007	10.4425	10.334	8.33307	8.50345	8.45008	8.31858	Spc24	AY456387 kinetochore protein Spc24 {Homo sapiens} (exp=-1; wgp=0; cg=0), partial (85%) [TC602472]	Rn.162984	XM_343359
A_44_P1027493	0.0309058	0.604548	0.000106793	1.19333	4.07836	4.11137	4.49991	4.98762	4.94301	4.97603	5.24242	5.20756	5.23956	5.20606	Lix1l	Rattus norvegicus Lix1 homolog (mouse)-like (Lix1l), mRNA [NM_001024303]	Rn.3632	NM_001024303
A_44_P302476	0.00180465	1.63553	0.0635706	1.30774	5.25591	5.03128	5.0986	4.46455	4.33712	4.46054	4.81471	5.05436	4.423	4.87308		Rattus norvegicus similar to RIKEN cDNA 4933431D05 (LOC363372), mRNA [XM_343707]		XM_343707
A_44_P288187	0.0301781	0.577263	0.249835	0.838074	5.00713	4.88233	4.89719	5.83033	5.88819	5.40245	5.55202	5.54806	5.43535	5.32375	Itpr3	Rattus norvegicus inositol 1,4,5-triphosphate receptor, type 3 (Itpr3), mRNA [NM_013138]	Rn.11242	NM_013138
A_42_P611223	0.0093211	1.50131	0.00483399	1.45412	10.0882	9.89678	10.0485	9.43396	9.41597	9.4319	9.91731	9.79256	10.1328	10.0057	Cgrrf1	Rattus norvegicus cell growth regulator with ring finger domain 1 (Cgrrf1), mRNA [NM_053899]	Rn.87514	NM_053899
A_44_P885104	0.00113778	0.594781	0.321904	0.930369	5.78721	5.79793	5.97259	6.73305	6.54304	6.52881	6.46775	6.37892	6.43384	6.70034
A_43_P14910	0.0350919	0.556903	0.0205569	0.593403	12.9918	12.3008	12.8537	13.8717	13.3377	13.5062	12.9751	12.5834	12.7469	13.0004	Ddc	Rattus norvegicus dopa decarboxylase (aromatic L-amino acid decarboxylase) (Ddc), mRNA [NM_012545]	Rn.11064	NM_012545
A_44_P633224	0.0349104	1.58043	0.176021	1.46336	7.50037	7.47042	7.71227	7.20658	6.74587	6.70655	7.23326	7.75585	7.85366	6.69309		UI-R-CT0-bud-b-08-0-UI.s1 UI-R-CT0 Rattus norvegicus cDNA clone UI-R-CT0-bud-b-08-0-UI 3', mRNA sequence [BG381596]	Rn.209128	BG381596
A_44_P158994	0.0466763	6.62896	0.0709097	2.25262	12.6056	12.9893	10.7292	8.85339	10.2011	9.61335	11.078	11.1164	9.85453	10.9439		RATDBP2 vitamin D-binding protein precursor {Rattus norvegicus} (exp=-1; wgp=0; cg=0), partial (11%) [TC641315]
A_44_P174338	0.0179727	0.449743	0.0103146	0.29931	3.25949	3.3308	3.37225	4.12546	4.57498	4.66683	1.50236	3.00458	3.08638	2.86042		AW434718 UI-R-BJ0p-afz-d-04-0-UI.s1 UI-R-BJ0p Rattus norvegicus cDNA clone UI-R-BJ0p-afz-d-04-0-UI 3', mRNA sequence [AW434718]	Rn.33229	AW434718
A_44_P592899	0.0154653	0.338856	0.0169154	0.461209	2.29972	2.82571	2.15876	4.04265	4.02338	3.98991	2.40437	3.16159	2.43865	3.35632	Ccdc69	Rattus norvegicus coiled-coil domain containing 69 (Ccdc69), mRNA [NM_001109031]	Rn.138612	NM_001109031
A_44_P199806	0.0119303	0.556759	0.0259396	0.655974	5.86455	5.72039	5.86295	6.84487	6.6863	6.42533	6.10752	5.95457	6.15869	5.98582	Pcdh7	Rattus norvegicus protocadherin 7 (Pcdh7), mRNA [NM_001004087]	Rn.150477	NM_001004087
A_44_P267349	0.0249953	0.641568	0.0684456	1.28181	3.78638	3.86975	3.4739	4.28761	4.39708	4.39312	4.38033	4.76605	4.67224	4.98939		Rattus norvegicus similar to ribonucleoprotein F (LOC295294), mRNA [XM_215650]		XM_215650
A_44_P406606	0.0439124	0.626897	0.422783	0.872903	3.13102	2.89297	2.88939	3.93702	3.60495	3.34465	3.44991	3.29034	3.15835	3.82499		BI286685 UI-R-CT0s-caq-d-02-0-UI.s1 UI-R-CT0s Rattus norvegicus cDNA clone UI-R-CT0s-caq-d-02-0-UI 3', mRNA sequence [BI286685]	Rn.99540	BI286685
A_44_P227065	0.00632613	0.0813426	0.00849368	0.0934036	2.64127	2.70127	3.27023	5.53793	6.88037	6.79426	3.37735	2.80035	3.35746	2.73846	Kif22	Rattus norvegicus kinesin family member 22 (Kif22), mRNA [NM_001009645]	Rn.8601	NM_001009645
A_44_P422407	0.0276373	3.4392	0.0859562	1.94261	3.02269	3.86437	2.92651	1.60709	1.49766	1.55493	2.48813	2.43518	3.15876	1.51882		UI-R-E0-cs-c-05-0-UI.s2 UI-R-E0 Rattus norvegicus cDNA clone UI-R-E0-cs-c-05-0-UI 3', mRNA sequence [AA899391]	Rn.132401	AA899391
A_44_P357870	0.0108473	0.579191	0.0699778	0.646	11.9985	11.8056	11.6001	12.7469	12.6836	12.3309	11.7249	11.2754	12.1911	12.4213	Cpt1a	Rattus norvegicus carnitine palmitoyltransferase 1a, liver (Cpt1a), nuclear gene encoding mitochondrial protein, mRNA [NM_031559]	Rn.2856	NM_031559
A_44_P715994	0.033491	0.351171	0.984007	0.940459	2.85323	2.2088	2.65908	3.59318	4.70755	3.75819	4.11725	3.82027	3.91725	4.19184		AK122203 mKIAA0093 protein {Mus musculus} (exp=-1; wgp=0; cg=0), partial (3%) [TC611022]
A_44_P504247	0.0230843	0.531075	0.679584	0.952402	2.62584	2.42658	2.67992	3.12049	3.63073	3.67	2.73753	3.09928	3.23833	4.19068		Rattus norvegicus similar to A kinase anchor protein 10, mitochondrial precursor (Protein kinase A anchoring protein 10) (PRKA10) (Dual specificity A-Kinase anchoring protein 2) (D-AKAP-2) (LOC360540), mRNA [XM_340814]		XM_340814
A_44_P218695	0.000211674	0.642109	0.00408837	0.604388	5.97023	5.92621	6.04975	6.55453	6.64809	6.6613	5.58962	6.09446	5.88897	5.96322		UI-R-EP0-cnx-l-20-0-UI.s1 UI-R-EP0 Rattus norvegicus cDNA clone UI-R-EP0-cnx-l-20-0-UI 3', mRNA sequence [BQ209491]	Rn.4165	BQ209491
A_44_P201481	0.030562	0.549961	0.191076	0.765255	3.4325	3.06976	3.27639	3.75076	4.42451	4.13598	3.93841	3.95139	3.35524	3.64962		Rattus norvegicus similar to cAMP-dependent protein kinase, beta-2-catalytic subunit (PKA C-beta-2) (LOC310986), mRNA [XM_227829]		XM_227829
A_44_P207773	0.000207961	0.534194	0.320461	0.815219	2.96403	2.98931	2.8242	3.76546	3.80892	3.91797	2.50308	4.03489	3.44199	3.75675		AA997141 UI-R-C0-hq-c-06-0-UI.s1 UI-R-C0 Rattus norvegicus cDNA clone UI-R-C0-hq-c-06-0-UI 3', mRNA sequence [AA997141]	Rn.7079	AA997141
A_44_P309499	0.0102625	2.07166	0.0866778	1.36785	6.77545	6.46446	6.34645	5.52956	5.41634	5.52005	6.11323	6.03314	5.40245	6.10461	Klhl34	PREDICTED: Rattus norvegicus kelch-like 34 (Drosophila), transcript variant 2 (Klhl34), mRNA [XM_228962]		XM_228962
A_44_P595444	0.00818514	0.432384	0.019765	0.52934	4.26094	4.30099	4.63335	5.71958	5.23719	5.83076	4.7038	4.56767	4.96335	4.52423
A_44_P398148	0.0192091	0.437093	0.000130728	0.422578	8.82213	9.21004	8.56378	10.1281	10.1183	10.0023	8.59523	8.96005	8.94263	8.83874	Sh3bp5	Rattus norvegicus SH3-domain binding protein 5 (BTK-associated) (Sh3bp5), mRNA [NM_054011]	Rn.163321	NM_054011
A_44_P426350	0.0430111	0.502706	0.964172	1.01878	1.83134	2.69836	2.10572	3.05522	3.33668	3.34162	3.56742	3.43457	2.6031	3.32794		Rat CSF-1 protein mRNA, complete cds. [M84361]		M84361
A_43_P11503	0.0433876	2.10238	0.17434	1.36117	3.03624	2.18625	2.96375	1.63748	1.9499	1.48692	2.15412	2.55692	1.50776	2.19098	Slc9a3	Rattus norvegicus solute carrier family 9 (sodium/hydrogen exchanger), member 3 (Slc9a3), mRNA [NM_012654]	Rn.9706	NM_012654
A_44_P417018	0.0490727	2.08366	0.189416	1.71912	3.27564	2.31213	3.02549	1.48186	2.12425	1.9207	2.44593	3.37653	1.53108	2.66657	Dbx1	Rattus norvegicus developing brain homeobox 1 (Dbx1), mRNA [NM_001009644]	Rn.104881	NM_001009644
A_44_P883270	0.0488751	0.485316	0.24554	0.766406	1.5008	2.52109	1.87634	3.10438	3.38307	2.63012	2.53301	3.13777	2.2129	2.71156	LOC100360528	PREDICTED: Rattus norvegicus zinc finger-like protein-like (LOC100360528), mRNA [XM_002729021]		XM_002729021
A_44_P410140	0.0497875	0.165713	0.781228	0.93268	1.49983	1.52109	1.43463	4.93868	3.48961	3.13701	4.50887	3.22824	1.91814	4.76176	Lrp1b	Rattus norvegicus low density lipoprotein-related protein 1B (deleted in tumors) (Lrp1b), mRNA [NM_001107843]	Rn.218549	NM_001107843
A_44_P958227	0.0334488	2.05409	0.0725917	1.63474	6.7606	6.06327	6.14397	5.75115	4.95592	5.12394	5.9299	5.81443	5.80304	6.45911		EST451502 Rat Gene Index, normalized rat, Rattus norvegicus cDNA Rattus norvegicus cDNA clone RGIFU40 3' sequence, mRNA sequence [BF286911]	Rn.172039	BF286911
A_44_P163048	0.0263441	0.330778	0.0500048	0.597908	2.55197	2.02495	1.59761	3.69425	3.7472	3.67913	2.38248	2.53974	3.31508	3.35819		AI171737 EST217719 Normalized rat muscle, Bento Soares Rattus sp. cDNA clone RMUBQ04 3' end, mRNA sequence [AI171737]	Rn.13489	AI171737
A_44_P760780	0.000556172	0.160704	0.000949905	0.151911	2.31151	2.61721	1.99792	4.77995	5.17888	4.91771	2.03154	2.6031	2.63252	1.41069		PREDICTED: Rattus norvegicus minichromosome maintenance complex component 3 (Mcm3), mRNA [XM_236988]	Rn.154788	XM_236988
A_44_P380421	0.00950225	1.79367	0.0284258	1.3786	5.58258	5.47446	5.91434	4.76024	4.98589	4.71914	5.24724	5.51772	4.95048	5.38407		AA901045 UI-R-A1-dv-e-06-0-UI.s1 UI-R-A1 Rattus norvegicus cDNA clone UI-R-A1-dv-e-06-0-UI 3' similar to gi [AA901045]	Rn.94891	AA901045
A_44_P198137	0.0121984	0.580432	0.0581543	0.685176	1.78085	1.60755	1.35126	2.57389	2.12612	2.39134	2.32818	1.79767	1.57249	1.45845		AA999157 UI-R-C0-hm-e-05-0-UI.s1 UI-R-C0 Rattus norvegicus cDNA clone UI-R-C0-hm-e-05-0-UI 3', mRNA sequence [AA999157]	Rn.12587	AA999157
A_44_P283670	0.0010145	0.645585	0.484765	1.0621	5.51546	5.38913	5.37027	6.15439	5.96678	6.04585	6.14257	5.88433	6.31419	6.20377
A_42_P750340	0.0120856	1.67532	0.0250302	1.45171	4.81102	4.72691	4.4194	4.04735	4.01193	3.66316	4.66895	4.28726	4.24843	4.57173	RGD1563319	PREDICTED: Rattus norvegicus similar to RIKEN cDNA 6330512M04 gene (RGD1563319), mRNA [XM_215129]		XM_215129
A_44_P445712	0.0450802	0.521315	0.140636	0.686146	5.09469	5.20659	4.47001	5.97851	6.19305	5.41535	5.16487	5.51631	5.52108	5.17384		splicing factor, arginine/serine-rich 17b Gene [Source:MGI (curated);Acc:MGI:2443758] [ENSRNOT00000039809]		XM_001062396
A_44_P974275	0.030027	1.50639	0.632123	0.96775	3.42801	3.11292	2.99259	2.5103	2.56503	2.71291	1.71266	3.1828	1.5274	3.03674
A_44_P557338	0.00178644	0.392855	0.0107189	0.616324	2.54877	2.17021	2.13729	3.44412	3.87104	3.58905	2.76499	2.73719	3.07077	3.16828	Mfsd8	Rattus norvegicus major facilitator superfamily domain containing 8 (Mfsd8), mRNA [NM_001047910]	Rn.214942	NM_001047910
A_44_P424492	0.0197661	3.24716	0.0470145	1.93832	3.70932	3.78275	3.63637	2.47084	1.59124	1.82358	3.28206	2.86427	2.79747	2.86806
A_42_P465696	0.0395898	0.563771	0.898276	1.00599	6.40368	5.75492	6.38691	6.87392	7.22676	6.99237	7.27531	6.40157	7.40567	6.90689	Reg4	Rattus norvegicus regenerating islet-derived family, member 4 (Reg4), mRNA [NM_001004096]	Rn.83573	NM_001004096
A_44_P341591	0.0262511	0.608729	0.159454	0.793074	2.26728	1.94021	1.82089	2.61907	3.02549	2.51869	2.2204	2.71223	2.28355	2.34596		AI058870 UI-R-C1-kq-d-04-0-UI.s1 UI-R-C1 Rattus norvegicus cDNA clone UI-R-C1-kq-d-04-0-UI 3', mRNA sequence [AI058870]	Rn.24878	AI058870
A_44_P402375	0.0437053	0.547804	0.370601	0.817271	10.4763	10.9666	10.8076	11.2512	12.0249	11.512	11.134	11.2788	11.8078	11.0103	Por	Rattus norvegicus P450 (cytochrome) oxidoreductase (Por), mRNA [NM_031576]	Rn.11359	NM_031576
A_44_P288899	0.00093199	0.270346	0.800565	1.1067	1.93945	2.37878	1.92147	4.07518	4.16343	3.66252	4.36081	4.37896	1.66844	4.6706		BP498765 Rattus norvegicus insulinoma RINm5F Rattus norvegicus cDNA clone RI17127 3', mRNA sequence [BP498765]	Rn.166964	BP498765
A_44_P434880	0.0266318	0.570045	0.877625	1.00186	1.63405	2.11261	1.94945	3.05365	2.5697	2.47688	2.56412	3.23335	1.88793	2.89509		BF547211 UI-R-BT0-qm-e-06-0-UI.r1 UI-R-BT0 Rattus norvegicus cDNA clone UI-R-BT0-qm-e-06-0-UI 5', mRNA sequence [BF547211]	Rn.8649	BF547211
A_44_P988945	0.0189139	0.594532	0.0175972	0.630685	5.51368	5.67501	5.53206	6.27243	6.5576	6.11081	5.59355	5.88617	5.56399	5.57265		AA957187 UI-R-E1-fp-g-10-0-UI.s1 UI-R-E1 Rattus norvegicus cDNA clone UI-R-E1-fp-g-10-0-UI 3', mRNA sequence [AA957187]	Rn.202341	AA957187
A_42_P462354	0.0109429	1.75135	0.0180751	1.53868	9.81863	9.41548	9.78041	9.00381	8.61153	8.97492	9.6488	9.46611	9.28549	9.55819	Svil	Rattus norvegicus supervillin (Svil), mRNA [NM_001108416]	Rn.36337	NM_001108416
A_44_P241532	0.0249773	0.625366	0.0901851	0.747991	3.916	3.75951	3.61169	4.62113	4.52693	4.14398	3.64208	4.03132	4.27424	4.0859
A_44_P274716	0.00316862	0.584889	0.00435511	0.576195	9.50655	9.3183	9.2859	10.1621	9.97551	10.2875	9.10127	9.59063	9.10717	9.53553		PREDICTED: Rattus norvegicus amidohydrolase domain containing 1 (Amdhd1), mRNA [XM_001080313]		XM_001080313
A_44_P448051	0.0104137	2.36455	0.238856	1.83896	7.66149	7.73627	7.13743	6.09945	6.42188	6.34054	6.99914	7.3795	7.85575	5.67168	Vpreb3	Rattus norvegicus pre-B lymphocyte 3 (Vpreb3), mRNA [NM_001108930]	Rn.90200	NM_001108930
A_44_P532473	0.00510531	0.303786	0.0179331	0.446037	1.47455	2.04966	1.84445	3.52857	3.07836	3.86897	2.2782	3.02332	1.85998	1.98713	Traip	Rattus norvegicus TRAF-interacting protein (Traip), mRNA [NM_001109004]	Rn.8891	NM_001109004
A_44_P672457	0.00913883	0.152545	0.00908921	0.163477	1.49034	1.41656	1.33008	3.52447	4.31944	4.38723	1.45987	1.46354	1.68294	1.43396		Q8LCS5_ARATH (Q8LCS5) U6 snRNA-associated Sm-like protein, partial (44%) [TC591107]
A_44_P328936	0.00996303	3.23179	0.0170644	2.67307	3.44744	3.81501	3.86842	2.30392	2.18317	1.47003	3.56021	3.30899	3.69364	3.17213		AA924783 UI-R-A1-eb-g-03-0-UI.s1 UI-R-A1 Rattus norvegicus cDNA clone UI-R-A1-eb-g-03-0-UI 3', mRNA sequence [AA924783]	Rn.15394	AA924783
A_44_P287782	0.000944261	0.444947	0.184481	0.859093	2.7231	2.50466	2.5017	3.92193	3.71599	3.58795	3.20988	3.6033	3.54588	3.71179		BE108923 UI-R-BS1-aza-a-01-0-UI.s1 UI-R-BS1 Rattus norvegicus cDNA clone UI-R-BS1-aza-a-01-0-UI 3', mRNA sequence [BE108923]	Rn.16796	BE108923
A_44_P443751	0.0114469	0.617301	0.503249	0.90678	1.58165	1.43205	1.75982	2.5158	2.12895	2.20563	2.47641	2.32565	1.53527	2.10553	Pdpn	Rattus norvegicus podoplanin (Pdpn), mRNA [NM_019358]	Rn.794	NM_019358
A_44_P769974	0.0356582	0.665465	0.187394	0.792111	3.6254	3.43224	3.13611	4.11636	4.10743	3.74378	3.70728	3.24815	4.16343	3.34889
A_43_P14470	0.0499105	0.512399	7.07e-05	0.380021	8.65823	9.38044	9.46782	10.0524	10.3125	10.1517	9.00713	8.58016	8.75498	8.74653	Enpp4	Rattus norvegicus ectonucleotide pyrophosphatase/phosphodiesterase 4 (Enpp4), mRNA [NM_001106892]	Rn.7802	NM_001106892
A_44_P994238	0.0401943	0.469805	0.0516105	0.519198	7.71467	8.14812	8.10679	8.57937	9.03858	9.51042	7.95725	8.85027	7.75641	7.69666	Ogn	Rattus norvegicus osteoglycin (Ogn), mRNA [NM_001106103]	Rn.103114	NM_001106103
A_44_P177465	0.012365	0.510627	0.0184266	0.515539	1.48395	1.50918	1.82997	2.85041	2.5791	2.27118	1.55546	1.54126	1.82625	1.57884	Gas7	Rattus norvegicus mRNA for GAS-7 protein. [AJ131902]	Rn.17160	AJ131902
A_44_P945456	0.0420606	2.46039	0.388235	0.737062	7.64505	7.01098	7.48186	6.30014	5.32275	6.45298	5.64011	6.05695	4.7479	5.89611	Npas2	Rattus norvegicus neuronal PAS domain protein 2 (Npas2), mRNA [NM_001108214]	Rn.8285	NM_001108214
A_44_P138157	0.0293235	0.634975	0.353433	0.8336	1.95096	2.00544	1.99466	2.43296	2.83849	2.61721	2.38766	3.12243	1.91985	1.60696	Zc3hav1l	PREDICTED: Rattus norvegicus zinc finger CCCH-type, antiviral 1-like (Zc3hav1l), mRNA [XM_001069306]		XM_001069306
A_44_P689228	0.0374939	0.563908	0.0800928	0.718276	3.27443	3.94075	3.79848	4.67762	4.38962	4.49266	4.10523	3.93896	3.49921	4.47823		AF215983 CC chemokine receptor 10B {Mus musculus} (exp=-1; wgp=0; cg=0), partial (27%) [TC625315]
A_44_P360845	0.0251146	0.637423	0.0154669	0.688786	8.93717	8.82104	8.45648	9.3136	9.29319	9.58108	8.89561	8.96501	8.81512	8.77334	Ghr	Rattus norvegicus growth hormone receptor (Ghr), mRNA [NM_017094]	Rn.2178	NM_017094
A_44_P141436	0.0487699	0.661117	0.153703	0.793811	3.555	3.46747	3.04522	4.05565	3.97147	3.87574	3.28404	3.98667	3.23495	3.88091		AA944169 EST199668 Normalized rat embryo, Bento Soares Rattus sp. cDNA clone REMAD21 3' end, mRNA sequence [AA944169]	Rn.3501	AA944169
A_44_P240973	0.0171956	0.508439	0.746133	0.946431	2.57204	2.79937	2.47497	3.87651	3.25627	3.59446	3.76546	3.38045	3.10953	3.72142	Kit	Rattus norvegicus v-kit Hardy-Zuckerman 4 feline sarcoma viral oncogene homolog (Kit), mRNA [NM_022264]	Rn.54004	NM_022264
A_44_P412647	0.0352515	0.402692	0.0955782	0.50339	2.77224	3.07158	3.34143	4.11725	3.92493	4.92928	3.37764	3.3976	3.40142	3.43224	Gins2	Rattus norvegicus GINS complex subunit 2 (Psf2 homolog) (Gins2), mRNA [NM_001106190]	Rn.220673	NM_001106190
A_44_P426529	0.0122176	0.526352	0.00298676	0.511648	7.88516	8.44749	8.11136	9.25596	8.8401	9.15003	8.0734	8.45439	8.01653	7.89611	Me3	Rattus norvegicus malic enzyme 3, NADP(+)-dependent, mitochondrial (Me3), nuclear gene encoding mitochondrial protein, mRNA [NM_001108491]	Rn.198167	NM_001108491
A_44_P113088	0.0342448	5.86784	0.000775034	3.53204	6.24025	5.80677	7.3854	4.0725	3.96923	4.20395	6.00653	6.27103	5.45835	5.76292	Slc34a2	Rattus norvegicus solute carrier family 34 (sodium phosphate), member 2 (Slc34a2), mRNA [NM_053380]	Rn.16933	NM_053380
A_44_P100087	0.0312747	1.91545	0.131077	1.45369	5.00804	4.94987	5.59891	3.86705	4.51863	4.37334	4.94035	5.11067	4.15859	4.89562	Olr876	Rattus norvegicus olfactory receptor 876 (Olr876), mRNA [NM_001000708]	Rn.143408	NM_001000708
A_44_P491998	0.0180651	0.593741	0.28846	0.840108	2.76169	3.0797	2.73572	3.48416	3.89755	3.43119	3.21722	3.70131	2.93909	3.50257	Zfp12	PREDICTED: Rattus norvegicus zinc finger protein 12 (Zfp12), mRNA [XM_001072483]		XM_001072483
A_44_P262798	0.00848785	0.339249	0.511016	0.905025	1.87138	1.95709	2.4242	3.6042	3.74635	3.64038	3.94571	3.50872	2.54898	3.73044		Rattus norvegicus similar to alpha-3 type IX collagen (LOC362285), mRNA [XM_342599]		XM_342599
A_44_P227174	0.00117362	0.5344	0.0241624	0.673363	5.08086	4.82561	4.9631	5.83302	6.00946	5.73706	5.22679	4.93632	5.68616	5.2231	Sh2d4a	Rattus norvegicus SH2 domain containing 4A (Sh2d4a), mRNA [NM_001012048]	Rn.137349	NM_001012048
A_43_P21541	0.0195338	0.518564	0.170024	0.681514	2.42263	1.7805	2.139	3.32465	2.74932	3.12349	2.37287	3.30533	1.49687	2.39108	Igsf3	Rattus norvegicus immunoglobulin superfamily, member 3 (Igsf3), mRNA [NM_001106455]	Rn.165978	NM_001106455
A_42_P540711	0.00732923	0.0290352	0.000639506	0.123394	2.70159	1.81688	3.81607	7.95725	8.4408	7.87329	4.85025	4.80233	5.88747	4.37091	Rasd2	Rattus norvegicus RASD family, member 2 (Rasd2), mRNA [NM_133568]	Rn.115571	NM_133568
A_44_P345009	0.00359946	1.60404	0.00753802	1.36495	7.28319	7.24821	7.51292	6.57693	6.7959	6.63186	7.23389	6.90039	7.23476	7.08579	Bag5	Rattus norvegicus BCL2-associated athanogene 5 (Bag5), mRNA [NM_001008526]	Rn.76368	NM_001008526
A_44_P636514	0.00149343	0.24147	0.536751	1.21277	1.47645	1.7448	1.42746	3.58674	3.28851	3.88327	5.51192	2.34116	1.83731	2.26873		PREDICTED: Rattus norvegicus germinal center expressed transcript 2 (Gcet2), mRNA [XM_001064866]		XM_001064866
A_44_P384688	0.0165393	1.69771	0.000385936	2.30278	9.2293	9.30817	9.69404	8.4777	8.76497	8.72561	9.679	9.8549	9.89179	10.0144
A_44_P1052504	0.0144416	0.510643	0.00710281	0.715986	5.28044	4.9484	4.74679	6.04854	6.02418	5.85507	5.2821	5.4846	5.72347	5.4612	Rhot2	Rattus norvegicus ras homolog gene family, member T2 (Rhot2), nuclear gene encoding mitochondrial protein, mRNA [NM_181823]	Rn.8882	NM_181823
A_44_P105608	0.0491609	2.42344	0.0716296	1.9055	6.03949	6.03257	7.00233	4.45727	5.45388	5.3666	6.17901	6.30124	5.52296	6.22297		PREDICTED: Rattus norvegicus claudin 25-like (LOC100360390), mRNA [XM_002727056]		XM_002727056
A_44_P681889	0.0347162	0.447142	0.116244	0.652239	3.37353	2.38528	2.70503	4.41841	3.94363	3.66399	3.22354	3.33468	2.76536	4.06798		AA964497 UI-R-C0-gv-e-01-0-UI.s1 UI-R-C0 Rattus norvegicus cDNA clone UI-R-C0-gv-e-01-0-UI 3', mRNA sequence [AA964497]	Rn.185772	AA964497
A_44_P776556	0.0203145	13.1743	0.11468	10.5244	10.4945	11.1513	11.907	5.96407	8.65079	6.77195	11.3338	11.0139	11.6998	6.20983	Chac1	Rattus norvegicus ChaC, cation transport regulator homolog 1 (E. coli) (Chac1), mRNA [NM_001173437]	Rn.23367	NM_001173437
A_44_P469554	0.0308909	2.10099	0.269972	1.18597	2.96556	2.28093	2.655	1.65753	1.55009	1.55866	1.52548	1.70545	1.72659	2.27138	Figf	Rattus norvegicus c-fos induced growth factor (Figf), mRNA [NM_031761]	Rn.10796	NM_031761
A_44_P172508	0.0360596	0.644989	0.223649	0.825067	3.77674	3.34836	3.79287	4.42021	4.41036	3.98694	3.8921	4.08574	4.33169	3.63525		AI236741 EST233303 Normalized rat ovary, Bento Soares Rattus sp. cDNA clone ROVDK03 3' end, mRNA sequence [AI236741]	Rn.17118	AI236741
A_44_P508730	0.0110642	1.72421	0.349736	0.795149	4.37427	4.32571	4.01193	3.38612	3.25663	3.70069	3.19101	3.5206	1.77375	3.45599
A_44_P886240	0.0126356	0.650547	0.0710285	0.791309	8.59376	8.38822	8.36548	9.23687	8.86496	9.09347	8.67157	8.63279	8.749	8.87633		Q278P3_MYCFV (Q278P3) Short-chain dehydrogenase/reductase SDR, partial (6%) [TC606783]
A_44_P197816	0.003177	0.328065	0.0475341	0.525468	1.45186	1.50608	1.94739	3.22287	3.14855	3.39898	2.07012	1.38595	2.83581	2.63057		AI555272 UI-R-C2p-qv-h-10-0-UI.s1 UI-R-C2p Rattus norvegicus cDNA clone UI-R-C2p-qv-h-10-0-UI 3', mRNA sequence [AI555272]	Rn.788	AI555272
A_44_P414544	0.028006	0.300101	0.255024	0.62175	2.38678	3.73915	3.3801	4.32246	5.26601	5.25287	5.06384	5.1747	2.98993	1.36958	RGD1563231	Rat IgK chain VJ1 region mRNA. [M84148]	Rn.134335	M84148
A_44_P435945	0.0283354	4.41618	0.21771	2.33638	5.01154	3.45021	4.59523	1.42284	2.80515	2.48083	3.65664	3.95843	1.4676	4.05243	Dppa1	Rattus norvegicus developmental pluripotency associated 1 (Dppa1), mRNA [NM_001105905]	Rn.218445	NM_001105905
A_42_P506402	0.0490652	4.0112	0.09775	2.68009	15.4629	15.5315	15.7575	12.5855	14.3745	13.2125	15.1055	15.4629	15.2791	13.5018	Slc25a25	Rattus norvegicus solute carrier family 25 (mitochondrial carrier, phosphate carrier), member 25 (Slc25a25), nuclear gene encoding mitochondrial protein, mRNA [NM_145677]	Rn.17644	NM_145677
A_44_P698873	0.0324041	0.568868	0.0717472	0.675508	4.02315	3.71646	3.94702	4.71023	4.3613	5.00315	4.24703	4.06395	4.4204	3.79156
A_44_P1054991	0.0316528	2.69922	0.0914399	1.88347	2.96097	2.36448	3.40049	1.42144	1.75414	1.40756	2.41271	2.35708	1.4678	3.11203	Gli1	Zinc finger transcription factor GLI Fragment [Source:UniProtKB/TrEMBL;Acc:Q91WY6] [ENSRNOT00000009803]		XM_001056128
A_44_P1035387	0.00798156	0.409478	0.104387	0.682011	1.3982	1.38817	1.55056	2.99892	2.47997	2.6803	2.23966	2.71034	1.46426	2.05117		AI178672 EST222353 Normalized rat placenta, Bento Soares Rattus sp. cDNA clone RPLCU18 3' end, mRNA sequence [AI178672]	Rn.101798	AI178672
A_44_P385625	0.00926515	0.436741	0.760521	1.02622	2.92142	3.02522	3.13214	4.5183	4.05411	4.04735	4.29194	4.28109	4.24207	4.22921		AA955895 UI-R-E1-fd-a-08-0-UI.s1 UI-R-E1 Rattus norvegicus cDNA clone UI-R-E1-fd-a-08-0-UI 3' similar to gi [AA955895]	Rn.32934	AA955895
A_43_P13762	0.00665057	2.60563	0.197616	1.47125	7.24544	6.91929	6.85321	5.65369	5.65349	5.59638	6.21826	6.52285	5.26366	6.45248		CR467065 Rat pBluescript Lion Rattus norvegicus cDNA clone LIONp463D10363 3', mRNA sequence [CR467065]	Rn.187908	CR467065
A_44_P745749	0.000634498	0.225818	0.350734	0.798297	1.46943	1.41097	1.83819	3.98451	3.42206	3.73601	3.7899	4.45296	1.52763	1.93494
A_44_P462799	0.0452657	2.69288	0.191252	1.60717	6.12227	5.41373	5.67975	3.46188	4.81267	4.43372	5.07963	5.23768	4.44931	5.19976		AW520826 UI-R-BJ0p-agh-h-11-0-UI.s1 UI-R-BJ0p Rattus norvegicus cDNA clone UI-R-BJ0p-agh-h-11-0-UI 3', mRNA sequence [AW520826]	Rn.216632	AW520826
A_43_P15565	0.0219901	1.73485	0.173407	1.18373	7.30055	7.86691	7.49948	6.6151	7.00256	6.69325	7.08047	7.23898	6.88358	6.8573	Cd200r1	Rattus norvegicus CD200 receptor 1 (Cd200r1), mRNA [NM_023953]	Rn.124439	NM_023953
A_44_P111003	0.0396745	0.39391	0.532665	0.923886	1.72927	1.61595	2.63884	3.53208	3.47252	3.22367	4.18338	2.71528	1.76857	3.49677		UI-R-FS0-cqm-h-02-0-UI.s1 UI-R-FS0 Rattus norvegicus cDNA clone UI-R-FS0-cqm-h-02-0-UI 3', mRNA sequence [CA508947]	Rn.217783	CA508947
A_44_P976680	4.18e-05	0.0907715	0.000973898	0.0905174	3.60522	3.36096	3.58561	6.91505	7.05078	6.98015	3.80235	2.62118	3.86099	3.48149		Centromere protein W (CENP-W)(Cancer-up-regulated gene 2 protein) [Source:UniProtKB/Swiss-Prot;Acc:A1L1L1] [ENSRNOT00000065677]	Rn.51	XM_001070657
A_44_P492533	7.87e-05	0.292108	8.45e-05	0.384263	5.66693	5.63916	5.82875	7.36612	7.46324	7.62698	6.20329	5.8248	6.1933	6.18338
A_44_P150071	0.0436922	2.92241	0.0313285	2.786	2.84058	3.1828	4.11211	1.47165	2.57505	1.45596	3.05222	3.98557	2.99243	3.39706
A_44_P100185	0.0226455	0.270882	0.358947	0.751242	1.4124	1.4233	1.41475	3.79331	3.06541	2.87468	2.97366	3.46579	1.5269	2.96961		Catenin delta-2 Fragment [Source:UniProtKB/Swiss-Prot;Acc:O35116] [ENSRNOT00000044871]	Rn.223276	XM_001064375
A_44_P625180	0.000830723	0.284496	0.00067409	0.3399	4.81915	5.17588	5.31587	6.67796	7.12715	6.95553	4.95327	5.7018	5.22148	5.51313		Q8K0H2_MOUSE (Q8K0H2) Chpt1 protein, partial (13%) [TC633753]
A_44_P388424	0.0409057	0.403555	0.961831	1.07415	1.70154	1.49279	1.41862	3.36433	2.42206	2.585	3.04319	2.45658	1.76011	3.79689		BM387897 UI-R-CN1-cjk-n-07-0-UI.s1 UI-R-CN1 Rattus norvegicus cDNA clone UI-R-CN1-cjk-n-07-0-UI 3', mRNA sequence [BM387897]	Rn.12133	BM387897
A_44_P380300	0.0385288	1.70977	0.927038	1.03172	4.99392	4.69695	4.34591	3.87355	3.79991	4.09724	3.6751	3.92158	3.7421	4.43026	Nfkbil2	Rattus norvegicus nuclear factor of kappa light polypeptide gene enhancer in B-cells inhibitor-like 2 (Nfkbil2), mRNA [NM_001130572]	Rn.19092	NM_001130572
A_44_P832019	0.0302401	0.324054	0.0388153	0.324608	6.37359	7.27145	6.69309	7.69265	8.97838	8.41227	6.75851	7.22438	6.64945	6.6013	Phf11l	Rattus norvegicus PHD finger protein 11-like (Phf11l), mRNA [NM_001014235]	Rn.140721	NM_001014235
A_44_P329756	0.0248923	0.468478	0.990349	1.06261	2.98095	3.0817	2.32939	4.15158	3.78275	3.81932	4.41967	4.44778	3.09712	3.68915		AI059074 UI-R-C1-ks-g-11-0-UI.s1 UI-R-C1 Rattus norvegicus cDNA clone UI-R-C1-ks-g-11-0-UI 3', mRNA sequence [AI059074]	Rn.154410	AI059074
A_43_P10705	0.0361266	4.47919	0.0652027	3.68734	4.32022	2.96667	3.30052	1.45744	1.57071	1.42654	3.71145	3.50961	3.82633	1.40446	Cend1	Rattus norvegicus cell cycle exit and neuronal differentiation 1 (Cend1), mRNA [NM_001014163]	Rn.64460	NM_001014163
A_42_P722644	0.0469506	0.65794	0.562243	1.04188	3.21927	3.63294	3.64524	4.12114	4.09414	4.13315	4.34067	3.96312	4.2376	4.1336	RGD1565411	Rattus norvegicus similar to 2610317D23Rik protein (RGD1565411), mRNA [NM_001134583]	Rn.20937	NM_001134583
A_44_P483341	0.0131407	0.536715	0.635604	0.930019	2.46531	2.77857	2.86826	3.83155	3.66088	3.29183	3.16395	3.44573	3.72668	3.63052		BF284190 EST448781 Rat Gene Index, normalized rat, Rattus norvegicus cDNA Rattus norvegicus cDNA clone RGIEM36 3' sequence, mRNA sequence [BF284190]		BF284190
A_44_P747084	0.017369	0.648768	0.140754	0.744106	5.55424	5.96292	5.73733	6.19552	6.56414	6.3731	5.59109	6.57846	5.89131	5.51417		Q2GNX9_CHAGB (Q2GNX9) Predicted protein, partial (17%) [TC629319]
A_42_P484663	0.00487505	0.560344	0.00176644	0.521066	7.04919	7.14131	7.15312	7.79942	7.9453	8.09304	6.96086	7.1152	6.90502	7.05158	Calcoco1	Rattus norvegicus calcium binding and coiled coil domain 1 (Calcoco1), mRNA [NM_139190]	Rn.162973	NM_139190
A_43_P15473	0.024745	1.60372	0.0738968	1.46748	5.02732	4.67903	4.59836	3.80879	4.28414	4.16322	4.6198	4.6582	4.13704	5.05166	Clock	Rattus norvegicus clock homolog (mouse) (Clock), mRNA [NM_021856]	Rn.205839	NM_021856
A_44_P130217	0.0465011	0.595579	0.0665282	1.45671	2.74774	3.36168	2.73086	3.75135	3.95397	3.42206	4.30167	4.30671	4.238	4.22457		BG670404 DRNBAG07 Rat DRG Library Rattus norvegicus cDNA clone DRNBAG07 5', mRNA sequence [BG670404]	Rn.33325	BG670404
A_43_P10082	0.0452674	0.40957	0.810788	1.17117	1.3988	1.38163	1.29305	3.14404	2.33327	2.29379	3.20055	2.9558	1.45139	3.26966	Dnajc6	Rattus norvegicus DnaJ (Hsp40) homolog, subfamily C, member 6 (Dnajc6), mRNA [NM_001107949]	Rn.23812	NM_001107949
A_44_P161846	0.00486279	0.391418	0.0645826	0.732346	2.08633	2.69718	2.2717	3.46013	3.90226	3.78638	3.17149	3.56874	2.9165	3.37764	Hist3h2ba	Rattus norvegicus histone cluster 3, H2ba (Hist3h2ba), mRNA [NM_001111127]	Rn.39174	NM_001111127
A_44_P551773	0.00225633	0.649264	0.222054	0.85921	3.04976	3.19773	3.05673	3.78508	3.79305	3.59146	3.15073	3.77868	3.30109	3.70271		UI-R-EP0-cnv-l-02-0-UI.s1 UI-R-EP0 Rattus norvegicus cDNA clone UI-R-EP0-cnv-l-02-0-UI 3', mRNA sequence [BQ206181]	Rn.178353	BQ206181
A_44_P452291	0.00438201	2.10313	0.424679	1.05535	2.36894	2.42301	2.60912	1.40673	1.38663	1.40116	1.36179	1.37218	1.45035	1.69377	Hk2	Rattus norvegicus hexokinase 2 (Hk2), mRNA [NM_012735]	Rn.91375	NM_012735
A_44_P473389	0.008483	2.07252	0.0059832	1.43045	8.16345	8.08345	8.44432	7.21094	7.14022	7.21014	7.87076	7.78817	7.50788	7.62139	Etl4	Rattus norvegicus similar to SNAP-25-interacting protein (LOC291356), mRNA [XM_214519]		XM_214519
A_44_P328520	0.0111329	0.347834	0.0108187	0.324833	3.42741	3.2484	3.43206	4.90787	5.18794	4.51148	2.23752	3.67746	2.91552	3.76691	Gins3	Rattus norvegicus GINS complex subunit 3 (Psf3 homolog) (Gins3), mRNA [NM_001107408]	Rn.147049	NM_001107408
A_43_P13144	0.0203511	0.343805	0.0132236	0.447333	3.9853	3.84325	4.86386	5.76008	5.54947	6.15946	4.62226	4.70181	4.86948	4.52394	Cdkn2c	Rattus norvegicus cyclin-dependent kinase inhibitor 2C (p18, inhibits CDK4) (Cdkn2c), mRNA [NM_131902]	Rn.63865	NM_131902
A_44_P987213	0.00486667	0.47514	0.928773	1.04281	2.08609	2.46851	2.37042	3.63707	3.14802	3.34513	2.88769	3.7171	3.1795	3.82187		UI-R-FS0-cqs-j-23-0-UI.s1 UI-R-FS0 Rattus norvegicus cDNA clone UI-R-FS0-cqs-j-23-0-UI 3', mRNA sequence [CA509818]	Rn.154093	CA509818
A_44_P400965	0.00129171	2.79882	0.0249695	1.71209	5.55507	5.12773	5.51127	3.70842	4.0551	3.99016	4.80846	4.90405	4.07492	4.87029		Rattus norvegicus similar to Spindlin-like protein 2 (SPIN-2) (LOC288640), mRNA [XM_222132]		XM_222132
A_43_P17139	0.0159178	0.610791	0.0156933	0.617056	10.3606	10.4499	10.1482	10.7574	11.1513	11.1644	10.1926	10.5388	10.3964	10.2022	Ifi35	Rattus norvegicus interferon-induced protein 35 (Ifi35), mRNA [NM_001009625]	Rn.44680	NM_001009625
A_44_P529972	0.0306427	0.511743	0.571537	0.915301	2.07365	2.78318	2.09071	3.5822	3.0271	3.30336	2.88649	2.96375	3.7725	2.95441		death inducer-obliterator 1 [Source:RefSeq peptide;Acc:NP_001102082] [ENSRNOT00000013189]		XM_342600
A_44_P222177	0.0114775	0.494044	0.0334042	0.76483	2.16234	1.82902	2.30998	3.03936	3.13944	3.21043	2.44368	2.80153	2.68437	2.99443	Tmem66	Rattus norvegicus arrestin-E mRNA, partial cds. [U03630]	Rn.101865	U03630
A_44_P1030098	0.000117887	0.281486	0.000233774	0.343377	6.63557	6.49801	6.4184	8.33888	8.41084	8.29489	6.71715	6.78814	7.07665	6.60189	Cdc45l	Rattus norvegicus CDC45 cell division cycle 45-like (S. cerevisiae) (Cdc45l), mRNA [NM_001105866]	Rn.98535	NM_001105866
A_44_P593830	0.0298462	0.309361	0.0198332	0.29757	1.39512	2.60101	2.31114	3.2245	4.45421	3.68795	2.41128	1.95059	1.48468	2.46879
A_44_P461857	0.000665304	0.437327	0.000174811	0.412459	5.33032	5.43917	5.52908	6.4642	6.75851	6.6472	5.19294	5.54584	5.39325	5.24408		O55212_RAT (O55212) Ribosomal protein S2, partial (56%) [TC621961]
A_44_P966280	0.0393254	1.65673	0.381631	0.833995	3.58327	2.97366	3.3479	2.85239	2.29684	2.5816	3.22667	2.23596	1.68739	1.5154		UI-R-C2-mu-h-12-0-UI.r1 UI-R-C2 Rattus norvegicus cDNA clone UI-R-C2-mu-h-12-0-UI 5', mRNA sequence [BF553083]	Rn.204298	BF553083
A_44_P449522	0.0413714	1.59211	0.10758	1.16704	10.2519	10.6285	10.049	9.73721	9.74752	9.47667	9.9468	9.78637	9.94913	9.83881	Zfp131	Rattus norvegicus zinc finger protein 131 (Zfp131), mRNA [NM_001100698]	Rn.92641	NM_001100698
A_44_P355582	0.0247796	1.82064	0.0588425	1.77316	6.95027	6.51406	6.99337	5.92621	6.04952	5.93219	6.74644	6.95027	7.22136	6.01035		AA923973 UI-R-A1-dq-e-09-0-UI.s1 UI-R-A1 Rattus norvegicus cDNA clone UI-R-A1-dq-e-09-0-UI 3' similar to gi [AA923973]	Rn.73937	AA923973
A_44_P477212	0.0272453	2.35768	0.267803	1.40231	7.70083	7.44772	7.74377	6.39334	6.77884	5.89083	6.08173	7.12518	7.28842	6.77833		UI-R-CW0-bxn-c-09-0-UI.s1 UI-R-CW0 Rattus norvegicus cDNA clone UI-R-CW0-bxn-c-09-0-UI 3', mRNA sequence [BI278569]	Rn.167805	BI278569
A_44_P670272	0.010602	0.302145	0.00270384	0.283475	2.84157	3.20588	2.53512	4.65849	4.62466	4.55593	2.68717	3.352	2.38273	2.55921		AMGNNUC:SRCS1-00119-H5-A srcs1 (10883) Rattus norvegicus cDNA clone srcs1-00119-h5 5', mRNA sequence [CB719101]	Rn.149075	CB719101
A_44_P116875	0.00407865	0.604995	0.00630842	0.720047	7.71141	7.94184	7.63591	8.56337	8.34394	8.56378	7.92722	8.16812	8.09796	7.86659	Rorc	Rorc protein [Source:UniProtKB/TrEMBL;Acc:B5DFL4] [ENSRNOT00000028292]	Rn.21421	BC169105
A_44_P430547	0.0305369	0.289967	0.246341	0.608245	4.46475	3.39647	3.63486	4.84745	6.25722	5.64462	4.72803	5.1379	5.4405	4.37951	Ntrk1	Rattus norvegicus neurotrophic tyrosine kinase, receptor, type 1 (Ntrk1), mRNA [NM_021589]	Rn.39098	NM_021589
A_44_P547526	0.0224437	0.659613	0.107288	0.78479	4.74106	4.54174	4.88931	5.27329	5.13039	5.55715	4.866	5.18821	5.16092	4.64328		AA957202 UI-R-E1-ft-f-03-0-UI.s1 UI-R-E1 Rattus norvegicus cDNA clone UI-R-E1-ft-f-03-0-UI 3', mRNA sequence [AA957202]	Rn.88597	AA957202
A_44_P429455	0.0321398	4.41519	0.00107409	2.56704	6.13901	5.93812	7.28319	4.65206	4.40233	4.23558	5.92713	5.60065	5.43732	6.13355	Lama5	Laminin chain Fragment [Source:UniProtKB/TrEMBL;Acc:P70636] [ENSRNOT00000008981]		XM_001060527
A_44_P359980	0.0263016	1.68098	0.00168156	1.99463	4.74237	5.18629	5.27826	4.17647	4.53537	4.2779	5.3844	5.14252	5.26853	5.5145		AGENCOURT_27822398 NIH_MGC_252 Rattus norvegicus cDNA clone IMAGE:7307093 5', mRNA sequence [CO395003]	Rn.216772	CO395003
A_44_P998720	0.0205619	1.64027	0.0925274	1.34013	7.28489	7.27882	7.5964	6.62976	6.42617	6.9391	7.04891	7.12739	6.77105	7.39592	Tjp3	Rattus norvegicus tight junction protein 3 (Tjp3), mRNA [NM_001108073]	Rn.145098	NM_001108073
A_44_P1039994	0.042157	0.187253	0.0365619	0.175353	12.279	12.4895	11.7392	13.3097	15.0683	14.9198	12.4213	12.4778	11.6915	11.6244	Irf7	Rattus norvegicus interferon regulatory factor 7 (Irf7), mRNA [NM_001033691]	Rn.101159	NM_001033691
A_44_P203421	0.0354378	1.56992	0.402005	1.05661	8.78207	8.97703	9.3116	8.25004	8.52147	8.3847	8.5159	8.49119	8.45919	8.40786	Synj1	Rattus norvegicus synaptojanin 1 (Synj1), mRNA [NM_053476]	Rn.22685	NM_053476
A_44_P869774	0.0277346	1.56691	0.00349442	2.03083	8.4041	8.62117	8.15174	7.57439	8.01177	7.64594	9.08966	8.81905	8.46432	8.67113		PREDICTED: Rattus norvegicus C-type lectin domain family 1, member b (Clec1b), mRNA [XM_001068837]	Rn.162772	XM_001068837
A_44_P222924	0.00534748	0.404865	0.0546826	0.734007	3.86501	4.12324	4.47631	5.68675	5.45562	5.27122	4.74217	4.99828	5.39372	4.92542
A_44_P504298	0.00310805	0.664108	0.0249718	0.762275	5.28766	5.46326	5.34199	5.99267	5.81963	6.04806	5.64603	5.31871	5.45961	5.79129	Cdc42ep4	Rattus norvegicus CDC42 effector protein (Rho GTPase binding) 4 (Cdc42ep4), mRNA [NM_001107063]	Rn.8595	NM_001107063
A_44_P405130	0.0468082	2.71776	0.40286	1.17201	2.50862	2.39828	3.37272	1.39377	1.37905	1.38755	1.3475	1.36146	1.43823	2.14896	Cubn	Rattus norvegicus cubilin (intrinsic factor-cobalamin receptor) (Cubn), mRNA [NM_053332]	Rn.3236	NM_053332
A_44_P105889	0.00500093	1.51884	0.0523992	1.1833	5.92713	5.77144	6.0389	5.21636	5.37679	5.34295	5.44276	5.74337	5.40429	5.60976		BF401054 UI-R-CA0-bgh-b-01-0-UI.s1 UI-R-CA0 Rattus norvegicus cDNA clone UI-R-CA0-bgh-b-01-0-UI 3', mRNA sequence [BF401054]	Rn.208215	BF401054
A_44_P114393	0.0161157	1.54472	0.0151928	1.51455	6.98303	7.13479	7.17803	6.68723	6.3986	6.3074	7.12884	6.94338	6.9624	7.23526	Ptar1	Rattus norvegicus protein prenyltransferase alpha subunit repeat containing 1 (Ptar1), mRNA [NM_001105760]	Rn.107234	NM_001105760
A_44_P416633	0.00150486	0.650607	0.001303	0.652741	9.96116	9.78358	9.93854	10.4008	10.586	10.5565	9.79668	9.95099	9.96168	9.88987	Agrn	Rattus norvegicus agrin (Agrn), mRNA [NM_175754]	Rn.2163	NM_175754
A_44_P373103	0.00712806	1.97309	0.0393018	1.248	6.72616	7.15634	6.843	6.05081	5.83167	5.92821	6.31698	6.34255	5.97475	6.36877	Ston2	Rattus norvegicus stonin 2 (Ston2), mRNA [NM_001135874]	Rn.199702	NM_001135874
A_44_P150345	0.023871	0.576539	0.00278167	2.33919	1.91369	2.47791	2.26558	3.31094	2.92885	2.80711	4.0422	4.69205	4.04807	4.14286		UI-R-C2-mq-g-07-0-UI.s1 UI-R-C2 Rattus norvegicus cDNA clone UI-R-C2-mq-g-07-0-UI 3', mRNA sequence [AI070475]	Rn.166375	AI070475
A_42_P750488	0.0485192	1.56913	0.1211	1.30688	5.96262	6.12308	6.51455	5.68083	5.74587	5.22757	5.92279	5.85648	6.2397	5.75517	Nap1l5	Rattus norvegicus nucleosome assembly protein 1-like 5 (Nap1l5), mRNA [NM_001044293]	Rn.7449	NM_001044293
A_44_P452959	0.0358763	3.45408	0.231289	1.46478	3.04342	3.17149	4.37113	1.49159	1.6756	2.31612	2.98527	2.34704	1.60504	2.43518		CB547141 AMGNNUC:URRG1-00060-F9-A urrg1 (14046) Rattus norvegicus cDNA clone urrg1-00060-f9 5', mRNA sequence [CB547141]	Rn.139089	CB547141
A_44_P139989	0.00488399	1.73392	0.000394124	1.43321	11.746	11.975	11.8682	11.0416	11.0795	11.0947	11.4834	11.6598	11.5649	11.6501	Hist1h2bh	Rattus norvegicus histone cluster 1, H2bh (Hist1h2bh), mRNA [NM_001107352]	Rn.199024	NM_001107352
A_44_P455160	0.0144657	0.433288	0.0534795	0.64504	3.03317	3.17525	2.97622	4.52746	4.3025	3.91725	3.62302	3.33223	3.34229	4.10977	Tcfap4	Rattus norvegicus transcription factor AP4 (Tcfap4), mRNA [NM_001108267]	Rn.145139	NM_001108267
A_44_P655158	0.0253256	0.503501	0.0311499	0.473265	5.4892	5.70669	5.94899	6.64151	7.07517	6.33891	5.78039	5.61142	5.65433	5.49036	Ctdspl	Rattus norvegicus CTD (carboxy-terminal domain, RNA polymerase II, polypeptide A) small phosphatase-like (Ctdspl), mRNA [NM_001106865]	Rn.37030	NM_001106865
A_42_P532444	0.0193511	0.317117	0.489475	0.806579	1.77522	2.86926	2.32798	4.33057	3.37896	4.25894	3.54459	3.71861	3.64759	4.00449	Rgs12	Rattus norvegicus regulator of G-protein signaling 12 (Rgs12), mRNA [NM_019339]	Rn.9796	NM_019339
A_42_P475982	0.0483811	1.88625	0.158288	1.52302	2.18165	2.25512	2.83049	1.57862	1.5149	1.51723	2.53958	1.52085	1.63323	2.55961	Naglt1	Rattus norvegicus Na+ dependent glucose transporter 1 (Naglt1), mRNA [NM_176080]	Rn.22741	NM_176080
A_44_P546123	0.00158366	0.210376	0.00147808	0.274457	1.45535	1.38812	2.05708	3.4795	4.10714	4.07636	2.06205	2.02431	1.52656	2.44277	Mcm5	Rattus norvegicus minichromosome maintenance complex component 5 (Mcm5), mRNA [NM_001106170]	Rn.123	NM_001106170
A_42_P754715	0.0279139	0.117465	0.0507966	0.280338	6.78047	6.93016	7.25458	8.85169	10.7194	10.137	7.40397	9.58108	7.15468	7.18981	Slc13a2	Rattus norvegicus solute carrier family 13 (sodium-dependent dicarboxylate transporter), member 2 (Slc13a2), mRNA [NM_031746]	Rn.10821	NM_031746
A_44_P474646	0.0110503	0.519766	0.267176	0.7561	1.88877	2.18829	2.36026	3.15351	2.98804	3.16027	1.40265	3.04762	2.91341	2.91369		BF283351 EST447942 Rat Gene Index, normalized rat, Rattus norvegicus cDNA Rattus norvegicus cDNA clone RGIEA78 3' sequence, mRNA sequence [BF283351]	Rn.204043	BF283351
A_44_P378959	0.0484301	3.1224	0.0713542	2.04628	6.38457	7.39796	7.60769	5.56953	5.71652	5.43193	6.59774	6.37692	7.32349	5.66338		Rattus norvegicus TL0ADA43YC12 mRNA sequence. [FQ220365]		FQ220365
A_44_P113396	0.0253306	0.514603	0.440111	0.864175	3.3486	2.78052	2.73982	4.00449	3.54653	4.20111	3.64455	3.82394	3.35471	4.02256		AI029963 UI-R-C0-jr-a-10-0-UI.s1 UI-R-C0 Rattus norvegicus cDNA clone UI-R-C0-jr-a-10-0-UI 3', mRNA sequence [AI029963]	Rn.165892	AI029963
A_44_P819992	0.0164652	1.8043	0.0630947	1.32424	5.30546	5.1652	5.66338	4.60927	4.3998	4.60745	5.14363	5.06537	4.9827	4.52088		EST203112 Normalized rat embryo, Bento Soares Rattus sp. cDNA clone REMBB36 3' end, mRNA sequence [AI008661]	Rn.201824	AI008661
A_44_P676132	0.000712337	2.52932	0.00304165	1.77908	6.94759	6.84234	7.13712	5.54321	5.84397	5.51573	6.54281	6.23495	6.49404	6.59546		BF289533 EST454124 Rat Gene Index, normalized rat, Rattus norvegicus cDNA Rattus norvegicus cDNA clone RGIHI20, mRNA sequence [BF289533]		BF289533
A_44_P388063	0.00517638	0.620964	0.0519781	0.657565	3.20873	3.31508	3.01797	3.69768	3.99413	3.91179	3.50138	3.30924	3.49591	2.59083		UI-R-FS0-crv-a-13-0-UI.s1 UI-R-FS0 Rattus norvegicus cDNA clone UI-R-FS0-crv-a-13-0-UI 3', mRNA sequence [CB328366]	Rn.214451	CB328366
A_44_P367761	0.000471612	5.68182	0.00028076	6.25553	11.304	11.4597	11.0558	8.57452	9.09184	8.60177	11.3526	11.5726	10.7356	11.8159	Ccng1	Rattus norvegicus cyclin G1 (Ccng1), mRNA [NM_012923]	Rn.5834	NM_012923
A_44_P311096	0.0448934	1.92989	0.00843204	1.64375	9.42269	9.6699	10.2084	8.97939	8.68444	8.89061	9.57657	9.53623	9.65528	9.52297	Abcb4	Rattus norvegicus ATP-binding cassette, sub-family B (MDR/TAP), member 4 (Abcb4), mRNA [NM_012690]	Rn.82691	NM_012690
A_44_P898168	0.0139966	0.313652	0.00881626	0.266668	3.89174	4.06759	4.16262	5.21941	6.03762	5.77964	4.04518	4.28653	3.84752	2.51514	Slamf7	PREDICTED: Rattus norvegicus SLAM family member 7, transcript variant 1 (Slamf7), mRNA [XM_001054748]		XM_001054748
A_44_P415010	0.00719853	0.441668	0.00173088	0.458353	4.74384	4.83907	4.82416	5.77122	5.96464	6.18079	4.664	4.64907	5.26216	4.75803	Mcm2	Rattus norvegicus minichromosome maintenance complex component 2 (Mcm2), mRNA [NM_001107873]	Rn.2715	NM_001107873
A_44_P724603	0.000145437	4.46259	6.27e-05	4.44153	6.78	6.97045	7.13092	4.57866	4.90713	4.91813	6.96195	6.97408	6.6998	7.16901		Q8R4C3_CRIGR (Q8R4C3) Csr1, partial (41%) [TC615272]		AW920343
A_44_P375029	0.036522	0.58919	0.587521	0.91335	3.07209	3.48601	3.73202	3.91003	4.31599	4.3849	4.38723	4.36276	4.19785	3.02743	Dact2	Rattus norvegicus dapper, antagonist of beta-catenin, homolog 2 (Xenopus laevis) (Dact2), mRNA [NM_001107464]	Rn.100050	NM_001107464
A_43_P13021	0.0208325	0.583554	0.00165177	0.472042	1.37349	1.87691	1.78824	2.51433	2.57359	2.31803	1.33676	1.46359	1.42158	1.33255	Hsd17b3	Rattus norvegicus hydroxysteroid (17-beta) dehydrogenase 3 (Hsd17b3), mRNA [NM_054007]	Rn.10895	NM_054007
A_44_P425800	0.0123246	0.602437	0.980512	1.01	3.30702	3.52394	3.3221	4.19893	4.26075	3.86679	4.25229	3.64323	4.45352	4.0645		BU759048 UI-R-FF0-coy-n-24-0-UI.s1 NCI_CGAP_FF0 Rattus norvegicus cDNA clone UI-R-FF0-coy-n-24-0-UI 3', mRNA sequence [BU759048]	Rn.8763	BU759048
A_44_P520700	0.00667883	1.80579	0.00901063	1.47029	8.13235	8.23066	8.54254	7.2906	7.61271	7.45883	7.89767	7.99607	8.19498	7.95822		Rattus norvegicus TL0AEA59YG01 mRNA sequence. [FQ234328]	Rn.141624	FQ234328
A_44_P255756	0.00390852	0.59911	0.250311	0.875713	3.04899	3.01183	2.78266	3.62628	3.86282	3.56874	3.33974	3.3022	3.43096	3.8567		Rattus norvegicus similar to hypothetical protein FLJ20276 (LOC313330), mRNA [XM_233127]		XM_233127
A_44_P361780	0.0194302	0.572138	0.00322745	0.572683	9.67408	9.80872	10.2139	10.9035	10.6342	10.6131	9.93725	9.66732	10.2287	9.7794		Q5U2N0_RAT (Q5U2N0) Cytidine triphosphate synthase II, complete [TC579095]	Rn.13683	CB606190
A_44_P703840	0.0433063	0.559021	0.00459867	0.657281	7.35516	8.10679	7.68271	8.74957	8.5208	8.47507	7.82022	7.9188	7.9212	8.23145
A_44_P247631	0.0401686	0.610175	0.0984999	0.842416	3.96551	3.69076	3.4047	4.38674	4.48955	4.37427	3.94292	4.32404	3.98939	4.37377		BF388415 UI-R-BS2-bdc-c-01-0-UI.s1 UI-R-BS2 Rattus norvegicus cDNA clone UI-R-BS2-bdc-c-01-0-UI 3', mRNA sequence [BF388415]	Rn.39181	BF388415
A_44_P280963	0.00743405	0.0939049	0.00991556	0.088781	1.36723	1.36235	1.63357	4.16888	4.84379	5.36422	1.40378	1.34754	1.42401	1.3393	Kifc1	Rattus norvegicus kinesin family member C1 (Kifc1), mRNA [NM_001005878]	Rn.38181	NM_001005878
A_44_P473273	0.0161979	0.635758	0.0277487	0.769701	3.16095	3.01305	3.43783	3.74635	4.00868	3.83736	3.31781	3.31608	3.57701	3.71116		Rattus norvegicus similar to vaccinia related kinase 2; vaccinia virus BIR kinase related kinase 2 (LOC360991), mRNA [XM_341265]		XM_341265
A_44_P610959	0.0446762	0.462993	0.0447003	0.509006	7.0193	6.76095	6.85755	8.02484	7.46782	8.35504	6.90004	6.44348	6.67997	7.71508
A_44_P684985	0.0115996	0.412127	0.959159	1.16668	1.43358	1.46092	1.52143	2.95694	2.45415	2.79801	3.80733	2.53037	1.61255	3.10213
A_44_P290257	0.0205289	3.34211	0.605797	1.38126	4.23558	3.52963	4.45981	1.59844	2.82757	2.47236	3.39622	3.49298	1.64621	1.9832	Olr1565	Rattus norvegicus olfactory receptor 1565 (Olr1565), mRNA [NM_001000908]	Rn.142231	NM_001000908
A_44_P399044	0.0265932	0.573569	0.0464081	0.672485	6.6222	6.51357	6.50174	7.35023	7.07233	7.57957	6.45031	6.46523	7.02921	7.04519	Rbbp4	PREDICTED: Rattus norvegicus similar to retinoblastoma binding protein 4, transcript variant 2 (LOC685491), mRNA [XM_001061719]	Rn.7745	XM_001061719
A_44_P545816	0.0329725	2.0573	0.0972041	1.62202	6.00826	5.44754	5.81032	4.19439	5.0668	4.80481	5.54359	5.68348	4.78197	5.55404	Ascl1	Rattus norvegicus achaete-scute complex homolog 1 (Drosophila) (Ascl1), mRNA [NM_022384]	Rn.32936	NM_022384
A_44_P1042668	0.00196134	0.618655	0.129712	1.15142	7.07591	6.8941	6.84171	7.72987	7.61611	7.54889	8.06555	7.83557	7.61675	7.79434	Hint3	Histidine triad nucleotide-binding protein 3 (HINT-3)(EC 3.-.-.-)(HINT-4) [Source:UniProtKB/Swiss-Prot;Acc:Q8K3P7] [ENSRNOT00000019047]	Rn.9467	XM_001055373
A_44_P485786	0.0415439	0.608839	9.46e-06	0.476002	2.20539	1.66585	1.76525	2.62731	2.5423	2.6704	1.50037	1.51341	1.64542	1.50918		AA925805 UI-R-A1-et-g-09-0-UI.s1 UI-R-A1 Rattus norvegicus cDNA clone UI-R-A1-et-g-09-0-UI 3' similar to gi [AA925805]	Rn.85735	AA925805
A_44_P101779	0.00877737	0.469321	0.135698	0.616242	2.0539	1.85734	2.43707	3.51042	3.04693	3.07836	1.37982	1.98874	2.36755	3.50616		AI029401 UI-R-C0-iw-d-10-0-UI.s1 UI-R-C0 Rattus norvegicus cDNA clone UI-R-C0-iw-d-10-0-UI 3', mRNA sequence [AI029401]	Rn.9717	AI029401
A_42_P773675	0.0276124	0.265077	0.0105569	0.487779	1.38301	2.83717	1.84955	3.72859	4.36932	4.04173	3.3218	2.7489	2.68562	3.26602	S1pr5	Rattus norvegicus sphingosine-1-phosphate receptor 5 (S1pr5), mRNA [NM_021775]	Rn.45601	NM_021775
A_44_P327127	0.0153747	0.542834	0.0112886	0.658272	2.40549	2.47593	1.9975	3.25272	3.24743	3.05941	2.52759	2.66795	2.84698	2.23317		AA955905 UI-R-E1-fd-b-07-0-UI.s1 UI-R-E1 Rattus norvegicus cDNA clone UI-R-E1-fd-b-07-0-UI 3' similar to gi [AA955905]		AA955905
A_44_P134626	0.0104694	0.422437	0.999311	1.04481	3.1858	3.30011	3.68915	4.7133	4.57746	4.6601	4.96107	4.70158	3.89667	5.04283		BE116217 UI-R-BS1-aya-g-06-0-UI.s1 UI-R-BS1 Rattus norvegicus cDNA clone UI-R-BS1-aya-g-06-0-UI 3', mRNA sequence [BE116217]	Rn.108187	BE116217
A_44_P311028	0.00688573	0.647485	0.457244	0.938128	4.43956	4.45194	4.19157	4.91056	5.06555	4.99867	4.8304	4.57446	5.04283	5.09833		UI-R-CN1-cma-h-16-0-UI.s1 UI-R-CN1 Rattus norvegicus cDNA clone UI-R-CN1-cma-h-16-0-UI 3', mRNA sequence [BQ194449]	Rn.118443	BQ194449
A_44_P255991	0.0274835	1.67188	0.37684	1.18945	1.98774	2.00624	2.36948	1.40315	1.38356	1.38521	1.35177	1.49345	2.1851	1.35584		AA818751 UI-R-A0-ay-a-06-0-UI.s1 UI-R-A0 Rattus norvegicus cDNA clone UI-R-A0-ay-a-06-0-UI 3', mRNA sequence [AA818751]		AA818751
A_44_P885644	0.0490884	0.541675	0.150747	0.773125	2.0085	1.49896	2.38051	2.83581	2.64565	3.14763	2.18453	2.21456	2.92423	2.62473
A_44_P415945	0.0167936	0.618381	0.305587	0.836471	1.36344	1.77044	1.61557	2.22746	2.51605	2.08064	2.05588	1.95406	1.4084	2.49397		BF407551 UI-R-BJ2-bqt-f-02-0-UI.s1 UI-R-BJ2 Rattus norvegicus cDNA clone UI-R-BJ2-bqt-f-02-0-UI 3', mRNA sequence [BF407551]	Rn.199130	BF407551
A_44_P164972	0.00645794	1.70621	0.000511459	2.44802	4.6427	4.76523	4.43453	3.68304	3.78791	4.05274	5.45274	4.98626	4.99707	5.0768		BF417032 UI-R-CN0-blb-b-07-0-UI.s1 UI-R-CN0 Rattus norvegicus cDNA clone UI-R-CN0-blb-b-07-0-UI 3', mRNA sequence [BF417032]	Rn.98672	BF417032
A_44_P278408	0.0349604	0.15527	0.00901634	0.151501	1.36807	1.36871	3.54624	5.65895	4.33741	5.2385	1.36952	1.36691	3.8247	1.36934	Chrdl1	Rattus norvegicus kohjirin (Chrdl1), mRNA [NM_199502]	Rn.211154	NM_199502
A_44_P290375	0.0356216	1.52595	0.0848781	1.38914	5.28814	4.9696	4.98668	4.16262	4.67241	4.55511	5.06514	5.2181	4.51762	4.92303	Ptgir	Rattus norvegicus prostaglandin I2 (prostacyclin) receptor (IP) (Ptgir), mRNA [NM_001077644]	Rn.100903	NM_001077644
A_44_P520521	0.00696026	0.557945	0.0366148	0.717334	9.13277	8.99537	9.31233	10.2126	9.95003	9.78879	9.46748	9.32313	9.80244	9.42116	Slc17a2	Rattus norvegicus solute carrier family 17 (sodium phosphate), member 2 (Slc17a2), mRNA [NM_001107353]	Rn.28363	NM_001107353
A_44_P366142	0.0176531	0.199129	0.451734	0.865998	4.81702	5.18997	3.75951	6.6723	7.30917	7.04772	6.54994	6.34962	6.44376	7.58011	Zbtb16	Rattus norvegicus zinc finger and BTB domain containing 16 (Zbtb16), mRNA [NM_001013181]	Rn.214576	NM_001013181
A_44_P761087	0.00582394	2.2689	0.0642625	1.41709	12.9903	13.4875	13.3658	12.0088	12.2685	12.0519	12.7547	12.7824	12.7479	12.0689	Ets2	Rattus norvegicus v-ets erythroblastosis virus E26 oncogene homolog 2 (avian) (Ets2), mRNA [NM_001107107]	Rn.164554	NM_001107107
A_44_P839624	0.0431833	0.553754	0.291621	0.791099	6.97552	6.91844	7.45759	7.58058	8.34728	7.94275	7.55933	7.90036	7.7932	7.28169		Q4S4B4_TETNG (Q4S4B4) Chromosome 2 SCAF14738, whole genome shotgun sequence. (Fragment), partial (8%) [TC619875]
A_44_P175646	0.0120581	2.05352	0.224621	1.9029	2.78882	3.25627	2.83289	1.58777	1.94625	2.21052	3.13322	3.69497	1.63284	2.11147		Rattus norvegicus similar to death-associated protein kinase-alpha (LOC364667), mRNA [XM_344564]		XM_344564
A_43_P14495	0.0302088	4.1769	0.25512	3.00149	5.63494	4.206	4.31383	1.97506	3.25368	2.92742	3.93081	5.22841	1.60889	4.83587	Tnni3k	Serine/threonine-protein kinase TNNI3K (EC 2.7.11.1)(TNNI3-interacting kinase)(Cardiac ankyrin repeat kinase) [Source:UniProtKB/Swiss-Prot;Acc:Q7TQP6] [ENSRNOT00000030341]	Rn.3434	AY303692
A_44_P156582	0.0291951	2.11286	0.153389	1.42323	4.60843	4.19098	4.62143	3.8243	3.31508	2.94889	3.90713	3.92726	3.60687	4.17158	Cpt1b	Rattus norvegicus carnitine palmitoyltransferase 1b, muscle (Cpt1b), nuclear gene encoding mitochondrial protein, mRNA [NM_013200]	Rn.6028	NM_013200
A_44_P151702	0.00415901	0.153426	0.787036	0.996099	2.63012	3.37353	3.58674	5.9595	6.42244	5.25591	6.56199	6.2963	4.05794	5.84756	RGD1559532	Rattus norvegicus RGD1559532 (RGD1559532), mRNA [NM_001024983]	Rn.152074	NM_001024983
A_44_P339994	0.0109353	0.480013	0.109858	1.40509	4.42396	4.3227	4.90489	5.5587	5.40056	5.89344	6.41652	6.07333	5.5499	6.3074
A_44_P200690	0.0369086	0.520234	0.110526	0.673675	1.41607	1.97761	2.23859	2.76687	3.11752	2.65223	2.11237	2.48457	1.46775	2.78018		BM986264 EST531718 Rat gene index, normalized rat, norvegicus Rattus norvegicus cDNA clone RGIAD14 3' end similar to ubiquitin-conjugating enzyme UbcE2A, mRNA sequence [BM986264]	Rn.154662	BM986264
A_44_P899293	0.00521263	0.554771	0.482102	0.93234	5.90214	5.57469	5.59329	6.6456	6.54761	6.44396	6.38581	6.23133	6.22953	6.84787	Snai1	Rattus norvegicus snail homolog 1 (Drosophila) (Snai1), mRNA [NM_053805]	Rn.8008	NM_053805
A_44_P998234	0.00552266	1.8507	0.00137348	1.81393	8.4359	8.42238	8.07854	7.38877	7.33019	7.57027	7.9644	8.34394	8.37855	8.43751		Shultzomica02335 Rat lung airway and parenchyma cDNA libraries Rattus norvegicus cDNA clone Contig1995 5', mRNA sequence [CF109084]	Rn.153937	CF109084
A_44_P156864	0.00858874	0.216569	0.854876	1.19031	3.94176	3.32524	4.3613	5.92713	6.70118	5.56194	6.9986	7.00312	3.41003	6.12723
A_44_P157229	0.00452161	0.170796	0.0172887	0.206494	6.11174	5.95135	5.35218	7.67566	8.58979	8.7025	6.0627	5.94899	6.14203	6.28225	Usp18	Rattus norvegicus ubiquitin specific peptidase 18 (Usp18), mRNA [NM_001014058]	Rn.161758	NM_001014058
A_44_P886035	0.0067327	0.650808	0.0503032	0.728619	6.80994	6.82323	7.01352	7.47222	7.66704	7.35864	6.72793	7.07147	6.84751	7.44073
A_44_P959790	0.0377433	0.568255	0.116569	0.66596	1.36056	1.85774	1.99246	2.56481	2.86806	2.22705	2.12731	1.44983	1.43451	2.60644		G protein-coupled receptor 82 Gene [Source:MGI (curated);Acc:MGI:2441734] [ENSRNOT00000060992]		XM_002727511
A_44_P169917	0.0261096	0.660669	0.0394904	0.772998	3.40188	2.95962	3.04899	3.9259	3.59115	3.70598	3.23613	3.50892	3.22251	3.51042		AA848948 EST191710 Normalized rat lung, Bento Soares Rattus sp. cDNA clone RLUAI29 3' end, mRNA sequence [AA848948]	Rn.163304	AA848948
A_44_P395510	0.0343463	2.07576	0.104424	1.39407	4.09499	4.88633	4.82367	3.21745	3.81708	3.66981	3.79214	4.26645	3.79331	4.33493	Ly6g6d	Rattus norvegicus lymphocyte antigen 6 complex, locus G6D (Ly6g6d), mRNA [NM_001001970]	Rn.145399	NM_001001970
A_44_P607386	0.0406515	0.400918	0.0388865	0.430634	9.19433	9.87207	10.24	10.7096	11.7023	10.8203	9.87694	10.2868	10.2306	9.02845		NAMPT_RAT (Q80Z29) Nicotinamide phosphoribosyltransferase (NAmPRTase) (Nampt) (Pre-B-cell colony-enhancing factor 1 homolog) (PBEF) (Visfatin) , complete [TC645077]
A_44_P850592	0.00110186	3.66136	0.000444522	3.89197	9.51487	9.74569	9.41973	7.75462	7.64198	7.68403	9.40122	9.86674	9.40089	9.87428		AGENCOURT_11468960 NICHD_Rr_Pit1 Rattus norvegicus cDNA clone IMAGE:6890057 5', mRNA sequence [CB312819]	Rn.154011	CB312819
A_42_P626033	0.00121196	1.65577	0.00106654	1.60071	12.6146	12.657	12.7961	12.0915	11.881	11.9099	12.5965	12.5188	12.6937	12.7503	Glrx3	Rattus norvegicus glutaredoxin 3 (Glrx3), mRNA [NM_032614]	Rn.3578	NM_032614
A_44_P297763	0.00863412	7.1418	0.0825833	3.06569	5.13737	4.4822	4.74086	1.38865	2.66405	1.50855	4.18211	3.79121	1.71399	3.69633		Rattus norvegicus similar to Spindlin-like protein 2 (SPIN-2) (LOC316825), mRNA [XM_229258]		XM_229258
A_44_P507650	0.002062	0.475908	0.365245	0.905418	2.35903	2.68891	2.47791	3.63372	3.73665	3.36348	3.57941	3.19288	3.49145	3.47991		AA848508 EST191268 Normalized rat kidney, Bento Soares Rattus sp. cDNA clone RKIAC74 3' end, mRNA sequence [AA848508]	Rn.1752	AA848508
A_44_P271423	0.00628751	0.535666	0.0115838	0.575452	5.35154	5.47767	5.08737	6.04203	6.45065	6.11932	5.33409	5.30602	5.44659	5.56973	Zc3hav1	Rattus norvegicus zinc finger CCCH type, antiviral 1 (Zc3hav1), mRNA [NM_173045]	Rn.42053	NM_173045
A_44_P478541	0.0405602	2.24022	0.048208	2.10839	5.31336	5.1509	5.75242	3.88732	3.86705	4.82188	5.60145	5.25615	5.63706	4.67779		fer-1-like 5 (C. elegans) Gene [Source:MGI (curated);Acc:MGI:3616091] [ENSRNOT00000059806]	Rn.198346	XR_085913
A_44_P700547	0.00717449	0.131266	0.0045839	0.184851	1.3526	2.55717	2.39365	4.7719	5.29322	5.23998	2.81154	1.33793	3.09223	2.93282		AGENCOURT_31479393 NIH_MGC_251 Rattus norvegicus cDNA clone IMAGE:7385184 5', mRNA sequence [CV079334]	Rn.19499	CV079334
A_44_P452606	0.0106013	0.625889	0.0195224	0.71105	7.46425	7.8223	7.49925	8.14326	8.25473	8.42905	7.85028	7.73973	7.81543	7.74562		Rattus norvegicus similar to light ear protein (LOC304555), mRNA [XM_222245]		XM_222245
A_44_P158798	0.0451937	0.585482	0.153941	0.697012	1.43481	1.37395	1.82871	2.23681	2.68717	1.98456	2.55047	1.43369	1.51031	1.39806	Vcan	Rattus norvegicus versican (Vcan), transcript variant 2, mRNA [NM_053663]	Rn.35666	NM_053663
A_43_P21527	0.00874582	0.116908	0.643992	1.05096	1.43493	2.99419	2.69939	5.21561	6.09994	5.36075	6.30602	6.56015	3.03961	4.58829		F-box and leucine-rich repeat protein 21 Gene [Source:MGI (curated);Acc:MGI:2442921] [ENSRNOT00000035839]		XM_225165
A_44_P341910	0.001471	0.102184	0.00282022	0.09494	1.62789	1.35845	1.65219	5.16296	4.40097	4.86516	1.57743	1.46673	1.40846	1.31959	Retnlg	Rattus norvegicus resistin-like gamma (Retnlg), mRNA [NM_181625]	Rn.90340	NM_181625
A_44_P512896	0.00194941	0.38943	0.0783686	0.563484	1.34905	1.47148	1.31773	2.93173	2.57159	2.69786	1.32353	2.89835	1.39315	1.31544	Olr1305	Rattus norvegicus olfactory receptor 1305 (Olr1305), mRNA [NM_001000959]	Rn.143489	NM_001000959
A_44_P165119	0.0133067	0.542899	0.0186168	0.461238	1.34918	1.67767	1.68858	2.41985	2.18593	2.72714	1.32964	1.32878	1.39858	1.32164		UI-R-FS0-crv-c-02-0-UI.s1 UI-R-FS0 Rattus norvegicus cDNA clone UI-R-FS0-crv-c-02-0-UI 3', mRNA sequence [CB328449]	Rn.203186	CB328449
A_44_P280005	0.0128137	0.607756	0.179028	1.09368	4.51745	4.14306	4.16725	5.09073	5.03543	4.87992	5.14156	5.0757	5.04227	5.26601		AA849923 EST192690 Normalized rat muscle, Bento Soares Rattus sp. cDNA clone RMUAK61 3' end, mRNA sequence [AA849923]	Rn.8153	AA849923
A_44_P348825	0.00361104	0.653188	0.0167904	0.756515	3.63855	3.4043	3.4637	4.18945	3.97333	4.18697	3.83832	3.44772	3.72835	3.82278	Arf2	Rattus norvegicus ADP-ribosylation factor 2 (Arf2), mRNA [NM_024150]	Rn.62175	NM_024150
A_44_P515607	0.0140563	1.82415	0.0910849	1.27617	6.88542	6.34328	6.65277	5.58671	5.99852	5.71395	6.27243	6.32948	5.87691	5.98616		mex3 homolog B (C. elegans) Gene [Source:MGI Symbol;Acc:MGI:1918252] [ENSRNOT00000039748]		XM_001068105
A_44_P590748	0.0274974	0.603433	0.0250987	0.610692	7.11855	6.95184	6.66885	7.55605	7.94641	7.40261	6.78447	6.73683	6.95889	7.23419	Ifih1	Rattus norvegicus interferon induced with helicase C domain 1 (Ifih1), mRNA [NM_001109199]	Rn.151974	NM_001109199
A_44_P192801	0.0122366	0.460167	0.00771522	0.434841	4.30732	4.73494	4.13429	5.14954	5.62093	5.76417	4.14461	4.3996	4.10977	4.61849		Rattus norvegicus cDNA, clone: aC10, differentially expressed in pylorus, strain: ACI/N. [AB072248]	Rn.6459	AB072248
A_44_P260807	0.0137578	0.348449	0.23362	0.715949	1.42513	1.68509	2.14955	3.75789	3.17821	2.82543	2.41478	2.6348	2.6635	3.38437		Q7TSY5_RAT (Q7TSY5) Neutral sphingomyelinase activation associated factor, partial (4%) [TC603683]	Rn.32919	BF560313
A_44_P355306	0.0367564	2.27262	0.0465462	2.23387	4.73471	5.27987	4.57911	3.99212	3.92304	3.04381	4.68569	4.98416	4.69422	5.08172		AI639488 rx02811s Rat mixed-tissue library Rattus norvegicus cDNA clone rx02811 3', mRNA sequence [AI639488]	Rn.91829	AI639488
A_44_P608187	0.0165087	2.5396	0.271489	1.35368	2.88057	2.98046	3.49621	2.27688	1.48495	1.48821	2.63647	2.14137	1.57584	2.39277	Sema3g	Rattus norvegicus sema domain, immunoglobulin domain (Ig), short basic domain, secreted, (semaphorin) 3G (Sema3g), mRNA [NM_001100882]	Rn.32183	NM_001100882
A_44_P555123	0.045209	0.628312	0.0385704	0.679354	2.17299	2.26659	2.76234	2.91428	3.35774	2.97169	2.43737	2.94687	2.3304	2.34001	Vamp2	Rattus norvegicus mRNA for vesicle associated membrane protein 2B. [AJ133104]	Rn.12939	AJ133104
A_44_P210410	0.0261783	1.88719	0.0624481	1.54958	9.37641	9.35624	9.06378	8.1611	8.09128	8.72816	9.0702	8.92542	8.70458	9.20487	Tubb2b	Rattus norvegicus tubulin, beta 2b (Tubb2b), mRNA [NM_001013886]	Rn.37849	NM_001013886
A_44_P318778	0.0276192	0.396855	0.0333269	0.403002	4.79684	4.98799	5.76008	6.01685	6.90254	6.67494	5.24265	5.47172	5.18066	5.14881		tripartite motif-containing 34 Gene [Source:MGI (curated);Acc:MGI:2137359] [ENSRNOT00000055210]	Rn.222375	EV771261
A_44_P506614	0.00022334	2.25252	0.234113	1.39622	4.69358	4.80534	4.926	3.55836	3.76067	3.59241	4.34889	4.56022	3.30291	3.98014			Rn.111004	XM_001060741
A_42_P827480	0.0406144	0.593183	0.0508138	0.680734	4.93996	5.24131	5.63318	6.12227	6.19194	5.81806	6.00805	5.13039	5.27797	5.41294	Aplp1	Rattus norvegicus amyloid beta (A4) precursor-like protein 1 (Aplp1), mRNA [NM_001100802]	Rn.114169	NM_001100802
A_44_P321359	0.00644151	1.78175	0.0566031	1.56901	6.93196	7.02958	6.87455	6.30437	6.0479	5.96628	6.42033	6.94311	7.1954	6.30885		Rattus norvegicus similar to RIKEN cDNA B230354B21 gene (LOC307839), mRNA [XM_226455]		XM_226455
A_44_P479283	0.00745	0.625257	0.186998	0.86762	2.37666	2.49524	2.16864	3.0344	3.11608	2.93558	2.72233	2.65075	2.66825	3.18943		BQ211529 UI-R-DY1-cnq-n-09-0-UI.s1 NCI_CGAP_DY1 Rattus norvegicus cDNA clone IMAGE:7333547 3', mRNA sequence [BQ211529]	Rn.24236	BQ211529
A_44_P1039606	0.0153422	0.100962	0.00563138	0.13139	1.43073	1.76873	3.41364	5.17429	6.17853	5.84448	2.76437	3.11825	2.64536	2.87709	Cenpt	Rattus norvegicus centromere protein T (Cenpt), mRNA [NM_001024257]	Rn.194991	NM_001024257
A_44_P476948	0.00947703	0.550272	0.365782	0.885808	2.58894	2.35332	2.70788	3.43947	3.15105	3.6278	3.11203	3.40806	3.06366	3.36217		AI072381 UI-R-C2-ne-a-11-0-UI.s1 UI-R-C2 Rattus norvegicus cDNA clone UI-R-C2-ne-a-11-0-UI 3', mRNA sequence [AI072381]	Rn.106287	AI072381
A_44_P696363	0.0192061	2.03348	0.0928845	1.56135	5.10491	4.76334	4.43056	3.8459	3.88165	3.55641	4.04201	4.47023	3.89174	4.98324	Npw	UI-R-CN1-cma-d-15-0-UI.s1 UI-R-CN1 Rattus norvegicus cDNA clone UI-R-CN1-cma-d-15-0-UI 3', mRNA sequence [BQ194351]	Rn.14575	BQ194351
A_44_P226999	0.00777086	0.15631	0.0240924	0.225802	8.60424	8.7482	7.86272	10.2376	11.4483	11.4137	8.85631	9.38639	8.75573	8.84916	Oas1i	Rattus norvegicus 2 ' -5 ' oligoadenylate synthetase 1I (Oas1i), mRNA [NM_001009680]	Rn.203133	NM_001009680
A_43_P17999	0.0185977	2.78417	0.612275	1.18188	2.96016	2.77	3.666	1.38992	2.19997	1.3723	1.34308	2.49043	1.43521	2.19825	Cpeb1	Rattus norvegicus cytoplasmic polyadenylation element binding protein 1 (Cpeb1), mRNA [NM_001106276]	Rn.14572	NM_001106276
A_44_P210173	0.00109855	3.07207	0.0101404	1.88776	7.29687	7.70884	7.73604	5.86869	5.81537	6.20831	6.92918	6.72379	7.31673	6.45835	Tnfrsf12a	Rattus norvegicus tumor necrosis factor receptor superfamily, member 12a (Tnfrsf12a), mRNA [NM_181086]	Rn.105040	NM_181086
A_44_P508055	0.0343158	0.604585	0.00586628	0.626412	3.87606	4.41209	4.07615	4.94641	4.81059	4.83302	3.92366	4.06191	4.27759	4.44128	Bcl2l11	Rattus norvegicus BCL2-like 11 (apoptosis facilitator) (Bcl2l11), transcript variant 3, mRNA [NM_171988]	Rn.82709	NM_171988
A_44_P888860	0.00164	0.389438	0.0177436	0.660531	3.8855	4.0047	3.55836	5.4097	5.06449	5.06384	4.49962	4.33312	4.50966	4.94535	RGD1563273	Rattus norvegicus similar to hypothetical protein 9630041N07 (RGD1563273), mRNA [NM_001134600]	Rn.41542	NM_001134600
A_44_P685985	0.0445317	0.584351	0.182876	0.750497	7.69822	7.61632	8.29409	8.39359	8.91684	8.67498	8.26238	8.67061	8.38512	7.49409		AY558538 YML122C {Saccharomyces cerevisiae} (exp=-1; wgp=0; cg=0), partial (12%) [TC611320]
A_44_P590853	0.0473551	0.27486	0.0442689	0.315642	2.14099	3.42366	3.81167	4.83432	5.16382	5.38539	3.75529	4.19573	1.45784	3.33753	LOC100362150	PREDICTED: Rattus norvegicus rCG64255-like (LOC100362150), mRNA [XM_002729329]		XM_002729329
A_44_P484490	9.5e-06	0.488771	0.0353444	0.564582	3.27728	3.18553	3.23927	4.23	4.31271	4.25793	3.14481	3.38437	2.9206	4.05565		AMGNNUC:URRG1-00065-G7-A urrg1 (14046) Rattus norvegicus cDNA clone urrg1-00065-g7 5', mRNA sequence [CB547743]	Rn.100101	CB547743
A_44_P379864	0.0130906	1.50687	0.0371225	1.30761	8.40178	8.43284	8.71275	8.06161	7.97639	7.73604	8.26041	8.29236	8.25032	8.45919
A_44_P227221	0.00406742	0.264211	0.0041134	0.472345	4.94451	4.91056	4.25935	6.73054	6.40394	6.80725	5.67847	5.57685	5.64111	5.3886	Syde2	PREDICTED: Rattus norvegicus synapse defective 1, Rho GTPase, homolog 2 (C. elegans) (Syde2), miscRNA [XR_086188]	Rn.211715	XR_086188
A_44_P960581	0.047927	0.65684	0.115148	0.758527	10.0314	9.78637	10.2796	10.9421	10.5483	10.4148	10.278	9.99596	10.3346	10.3783
A_44_P962199	0.0160009	0.423597	0.0264147	0.556838	6.35266	6.52542	7.08579	7.72269	8.06987	7.97238	7.40753	7.23326	7.14873	6.33358
A_44_P517281	0.0270968	0.346812	0.210377	0.719635	3.03365	2.48958	1.80695	3.79264	4.51148	3.72554	3.34625	3.84656	3.75819	3.29097		AI236473 EST233035 Normalized rat ovary, Bento Soares Rattus sp. cDNA clone ROVDG59 3' end, mRNA sequence [AI236473]	Rn.106037	AI236473
A_43_P20419	0.0254993	1.62447	0.0146606	1.21854	7.44954	7.41144	7.01789	6.70826	6.57592	6.52691	6.79788	6.88475	7.03861	6.83031		Zfp276 protein Fragment [Source:UniProtKB/TrEMBL;Acc:Q6AXP9] [ENSRNOT00000022324]	Rn.140797	XM_002725424
A_44_P224321	0.014255	0.457709	0.024122	0.436756	1.33285	1.334	1.71254	2.38051	2.97137	2.35663	1.4468	1.49321	1.36978	1.29671	Btla	Rattus norvegicus B and T lymphocyte associated (Btla), mRNA [NM_213630]	Rn.124474	NM_213630
A_44_P538357	0.0274364	0.460459	0.0233558	0.39944	1.33416	1.33676	2.04019	2.60972	2.33611	3.12767	1.59903	1.31647	1.37796	1.30804	Bmp4	Rattus norvegicus bone morphogenetic protein 4 (Bmp4), mRNA [NM_012827]	Rn.10318	NM_012827
A_44_P892848	0.0464518	2.04281	0.105786	1.49781	2.50549	2.83289	2.06008	1.49632	1.44744	1.46491	2.6193	1.96644	1.51586	1.88024
A_43_P12832	0.011249	1.85012	0.392556	1.12053	6.33173	6.70826	6.63299	5.43257	5.60353	5.9516	5.81537	5.84547	5.62772	6.05263	Nol3	Rattus norvegicus nucleolar protein 3 (apoptosis repressor with CARD domain) (Nol3), mRNA [NM_053516]	Rn.86956	NM_053516
A_44_P140358	0.0142897	0.407897	0.000366978	0.321853	5.83076	6.60025	6.26666	7.41073	7.76197	7.48325	5.81391	6.12757	5.86068	5.87471		PREDICTED: Rattus norvegicus SAM domain and HD domain, 1 (Samhd1), mRNA [XM_230789]		XM_230789
A_43_P15840	0.00513286	0.226254	0.0285195	0.369196	1.35584	1.34502	1.2695	3.12565	3.6811	3.54107	1.30556	3.13844	1.38129	1.2976	Flt3	Rattus norvegicus fms-related tyrosine kinase 3 (Flt3), mRNA [NM_001100822]	Rn.6774	NM_001100822
A_44_P1070826	0.0430782	1.61031	0.212218	1.07951	8.56451	8.74603	9.12016	8.13518	8.23769	8.04606	8.3953	8.19331	8.16046	8.24813	Gng10	Rattus norvegicus guanine nucleotide binding protein (G protein), gamma 10 (Gng10), mRNA [NM_053660]	Rn.3319	NM_053660
A_44_P1035190	0.00248994	0.243976	0.00337854	0.376268	4.98776	4.89061	5.07889	6.71788	7.22803	7.07665	5.68531	5.54703	5.77739	5.41557	Bub1	Rattus norvegicus budding uninhibited by benzimidazoles 1 homolog (S. cerevisiae) (Bub1), mRNA [NM_001106507]	Rn.56816	NM_001106507
A_44_P385371	0.0307751	1.72158	0.199891	1.16491	5.03015	4.62725	4.40656	3.90011	4.13858	3.71279	4.12422	4.33128	4.02876	4.08919		AW252115 UI-R-BJ0-aee-d-04-0-UI.s1 UI-R-BJ0 Rattus norvegicus cDNA clone UI-R-BJ0-aee-d-04-0-UI 3', mRNA sequence [AW252115]	Rn.22776	AW252115
A_44_P978172	0.013191	0.280594	0.00128575	0.18272	1.83155	2.9583	2.49613	4.29281	4.64788	3.9836	2.70925	1.45832	1.47605	1.41534
A_44_P708381	0.00953919	0.397545	0.801941	1.26275	1.39119	1.36683	1.76326	3.09125	2.95924	2.41271	3.67663	3.41364	1.43304	3.35955		AGENCOURT_11525540 NICHD_Rr_Pit1 Rattus norvegicus cDNA clone IMAGE:6887074 5', mRNA sequence [CB315312]	Rn.179412	CB315312
A_43_P17404	0.000598699	0.418434	0.0259332	0.68736	2.29607	2.15016	2.47573	3.41138	3.691	3.59501	3.23244	3.23281	2.60228	2.96166	Sgsm2	Rattus norvegicus small G protein signaling modulator 2 (Sgsm2), mRNA [NM_001107020]	Rn.8004	NM_001107020
A_44_P505869	0.0172871	2.6994	0.129198	2.04756	3.11525	2.53553	3.48073	1.44983	2.02453	1.42928	2.34841	3.50476	1.46954	2.74522	LOC100363867	Rattus norvegicus LRRGT00106-like (LOC100363867), mRNA [NM_001177827]		NM_001177827
A_44_P797354	0.00176308	2.21699	0.0564925	1.59842	7.9059	8.01222	8.12582	6.82549	7.05876	6.69893	7.45559	7.87749	6.89462	7.76551		AMGNNUC:URRG1-00036-C10-A urrg1 (14046) Rattus norvegicus cDNA clone urrg1-00036-c10 5', mRNA sequence [CB584109]	Rn.17369	CB584109
A_44_P228145	0.0131564	0.469468	0.193667	0.873259	4.21992	3.65244	3.90086	4.98	4.96431	5.15048	4.71808	4.99361	5.04976	4.53285		UI-R-BX0-arn-a-01-0-UI.s10.temp UI-R-BX0 Rattus norvegicus cDNA clone UI-R-BX0-arn-a-01-0-UI.temp 3', mRNA sequence [CK843548]	Rn.1630	CK843548
A_44_P851614	0.0115122	3.18742	0.0293172	1.86839	4.91771	4.34767	3.94292	2.51953	3.16185	2.58781	3.52158	3.5741	3.69391	3.92799		AA859669 UI-R-E0-bs-d-01-0-UI.s1 UI-R-E0 Rattus norvegicus cDNA clone UI-R-E0-bs-d-01-0-UI 3' similar to gb [AA859669]	Rn.209801	AA859669
A_44_P178048	0.0354407	1.78732	0.0250308	1.69846	5.61613	6.22139	6.23952	5.10421	5.49201	5.0028	6.47863	5.85715	5.73562	5.70026	Tiparp	Rattus norvegicus TCDD-inducible poly(ADP-ribose) polymerase (Tiparp), mRNA [NM_001107679]	Rn.24217	NM_001107679
A_44_P804088	0.0259984	0.51935	0.0995843	0.836706	4.35043	3.68304	3.80769	4.74427	5.07963	4.92384	4.73628	4.74766	4.66138	4.50239		UI-R-FJ0-cpu-g-20-0-UI.s1 UI-R-FJ0 Rattus norvegicus cDNA clone UI-R-FJ0-cpu-g-20-0-UI 3', mRNA sequence [CA503539]	Rn.219133	CA503539
A_44_P186185	0.00688451	0.61082	0.000861181	0.41768	5.67943	6.00634	5.8248	6.46369	6.42963	6.74783	5.23685	5.47767	5.19682	5.25037		AW142323 EST292568 Normalized rat embryo, Bento Soares Rattus sp. cDNA clone RGICA14 5' end similar to myosin light chain 2, mRNA sequence [AW142323]	Rn.6534	AW142323
A_44_P571811	0.0487877	0.469379	0.0953792	0.549602	2.62617	3.1365	3.02215	4.46569	3.45944	4.009	2.91048	3.36433	3.18707	3.19003		AI011291 EST205742 Normalized rat ovary, Bento Soares Rattus sp. cDNA clone ROVAS95 3' end, mRNA sequence [AI011291]	Rn.17696	AI011291
A_42_P778115	0.0107411	1.74081	0.00404659	2.06734	5.36564	5.40134	5.77416	4.53815	4.67459	4.93677	5.80331	5.76099	5.6191	5.8982	Phlda2	Rattus norvegicus pleckstrin homology-like domain, family A, member 2 (Phlda2), transcript variant 2, mRNA [NM_001170480]	Rn.17288	NM_001170480
A_43_P15824	0.0395595	0.654458	0.0510962	0.747357	6.09744	5.71584	5.55624	6.53885	6.1856	6.50879	5.96783	6.12774	5.91384	5.98004	Acvr2b	Rattus norvegicus activin A receptor, type IIB (Acvr2b), mRNA [NM_031554]	Rn.24240	NM_031554
A_44_P189329	0.0161609	0.184034	0.414059	0.846655	1.71673	1.41607	2.63557	4.45151	4.30892	4.61043	4.71914	4.30273	2.99637	4.36421	Olr1225	Rattus norvegicus olfactory receptor 1225 (Olr1225), mRNA [NM_001001083]	Rn.143543	NM_001001083
A_44_P375185	0.040429	1.91938	0.0954564	1.77682	9.85268	10.5298	10.4242	9.46816	9.33339	9.26314	9.86941	10.235	10.8526	9.39308	Slc39a14	Rattus norvegicus solute carrier family 39 (zinc transporter), member 14 (Slc39a14), mRNA [NM_001107275]	Rn.7037	NM_001107275
A_44_P163995	0.0328069	2.62806	0.423385	1.73546	4.04265	3.19229	4.27494	2.03932	2.81571	2.57628	3.91088	3.67328	1.34792	3.21088	RGD1562036	PREDICTED: Rattus norvegicus similar to ornithine decarboxylase (RGD1562036), mRNA [XM_001062262]		XM_001062262
A_44_P229122	0.00234473	0.148994	0.00337061	0.123331	3.27193	2.82665	3.61802	5.37826	6.30539	6.21278	3.21153	1.33799	3.40699	3.26949	Spag5	Rattus norvegicus sperm associated antigen 5 (Spag5), mRNA [NM_001044224]	Rn.154430	NM_001044224
A_44_P165258	0.00109989	0.350459	0.0494719	0.671608	2.33248	2.14864	2.06205	3.88483	3.46013	3.71825	3.03674	3.4103	2.56109	3.3405		UI-R-DK0-ced-c-12-0-UI.s1 UI-R-DK0 Rattus norvegicus cDNA clone UI-R-DK0-ced-c-12-0-UI 3', mRNA sequence [BI294889]	Rn.177411	BI294889
A_43_P16842	0.010484	1.81811	0.129691	1.18231	13.829	13.4704	13.9396	13.0805	12.8056	12.7871	13.1611	13.202	12.8733	13.2873	Clpx	ATP-dependent Clp protease ATP-binding subunit clpX-like, mitochondrial Precursor [Source:UniProtKB/Swiss-Prot;Acc:Q5U2U0] [ENSRNOT00000048302]	Rn.203913	BC085867
A_44_P440709	0.0371169	0.587753	0.0277071	0.631905	4.39196	4.03247	3.72806	5.11301	4.57446	4.79049	4.33057	3.8459	4.06629	4.41263		Rattus norvegicus similar to rab6 GTPase activating protein (GAP and centrosome-associated) (LOC304914), mRNA [XM_222799]		XM_222799
A_44_P121417	0.0227835	1.6526	0.597754	0.992585	1.98038	1.90576	2.267	1.33785	1.33672	1.33003	1.30275	1.31716	1.37861	1.29653	RGD1565787	Rattus norvegicus similar to RIKEN cDNA 1810065E05 (RGD1565787), mRNA [NM_001107488]	Rn.12333	NM_001107488
A_44_P731679	0.017324	0.443626	0.54794	0.904813	1.35215	2.09093	1.97195	3.0868	3.17988	2.73172	3.41673	3.27347	1.37425	2.64505		AF043642 matrin cyclophilin {Rattus norvegicus} (exp=-1; wgp=0; cg=0), partial (7%) [TC609106]
A_42_P565275	0.00119191	0.327305	0.00318769	0.447262	5.92957	5.67006	6.14147	7.38133	7.68752	7.52821	6.41687	6.42533	6.34898	6.31366	Aspm	Rattus norvegicus asp (abnormal spindle) homolog, microcephaly associated (Drosophila) (Aspm), mRNA [NM_001105955]	Rn.55479	NM_001105955
A_44_P513511	0.0316724	2.78362	0.0516518	2.33946	3.60225	3.02242	3.68949	1.66111	2.60888	1.40808	3.65435	3.17644	2.80205	3.09851	Ccdc135	Rattus norvegicus coiled-coil domain containing 135 (Ccdc135), mRNA [NM_001106169]	Rn.124746	NM_001106169
A_44_P608910	0.0289908	0.202888	0.787116	0.987209	1.39782	1.41084	1.37999	3.89414	2.84227	4.07737	4.44109	3.79482	1.79755	3.6033		Q34842_KATTU (Q34842) ATPase subunit 6, partial (7%) [TC600389]
A_44_P404155	0.0165832	0.50656	0.0616285	0.654231	1.76115	1.79078	1.27128	2.72714	2.59428	2.4923	2.20169	1.7384	1.38398	2.43435		AI548148 UI-R-C3-sm-h-04-0-UI.s1 UI-R-C3 Rattus norvegicus cDNA clone UI-R-C3-sm-h-04-0-UI 3', mRNA sequence [AI548148]	Rn.2178	AI548148
A_44_P659530	0.0170813	0.593219	0.0219338	0.652853	8.95779	8.87633	9.31877	9.57343	9.79926	10.0417	9.20518	9.16601	9.44311	8.95274		EST531151 Rat gene index, normalized rat, norvegicus Rattus norvegicus cDNA clone RGIAA19 5' end, mRNA sequence [BM986371]	Rn.48830	BM986371
A_44_P1007965	0.00754916	2.77303	5.2e-05	2.07308	7.20543	7.59556	7.75641	6.10718	6.12522	5.95903	7.12206	7.04185	7.05362	7.24341		FA49A_HUMAN (Q9H0Q0) Protein FAM49A, partial (59%) [TC598001]		XM_216666
A_44_P622138	0.0116367	1.66535	0.037197	1.55991	7.37735	7.20617	7.16901	6.49801	6.72113	6.30437	7.41888	6.80296	6.8252	7.45636
A_44_P616761	0.00117724	2.17792	5.12e-05	3.1585	4.86537	4.83098	5.14707	3.77312	3.7275	3.98225	5.41037	5.69679	5.58285	5.23229		Q7TQ12_RAT (Q7TQ12) Aa1114, partial (12%) [TC598133]		BF286629
A_43_P23310	0.00931133	1.69078	0.00480898	1.5065	5.17723	5.24633	5.54359	4.63441	4.62725	4.45194	4.92084	5.39648	5.19752	5.10369	Pitpnm2	Rattus norvegicus phosphatidylinositol transfer protein, membrane-associated 2 (Pitpnm2), mRNA [NM_001107139]	Rn.75968	NM_001107139
A_44_P411265	0.0100529	0.437196	0.0263756	0.629183	2.81253	3.21775	3.49552	4.09841	4.63068	4.40896	3.55766	3.97901	3.90033	3.39201		AI175590 EST219146 Normalized rat ovary, Bento Soares Rattus sp. cDNA clone ROVBC34 3' end, mRNA sequence [AI175590]	Rn.203250	AI175590
A_44_P628497	0.0201952	0.637857	0.0377866	0.744195	3.48178	3.86253	3.88327	4.49854	4.43788	4.26113	4.31046	3.96957	3.67458	3.87628		BM384446 UI-R-CN1-cjn-m-12-0-UI.s1 UI-R-CN1 Rattus norvegicus cDNA clone UI-R-CN1-cjn-m-12-0-UI 3', mRNA sequence [BM384446]	Rn.31695	BM384446
A_44_P638146	0.0223323	1.89438	0.0538533	1.49399	8.41591	8.5252	8.63653	7.368	7.93059	7.45684	8.32002	8.02182	7.97069	8.38667		Q7S3E7_NEUCR (Q7S3E7) Predicted protein, partial (3%) [TC587594]
A_44_P468239	0.0134514	0.500811	0.00656658	0.546496	5.67385	5.99867	5.44422	6.58958	6.73748	6.82698	5.75698	5.76824	6.26244	5.50163	Sgtb	Rattus norvegicus small glutamine-rich tetratricopeptide repeat (TPR)-containing, beta (Sgtb), mRNA [NM_181629]	Rn.23400	NM_181629
A_44_P787860	0.0346868	0.522474	0.0444143	0.572844	2.04283	1.64869	1.24016	2.95366	2.37823	2.44969	2.01423	2.34001	1.34572	1.27288	Cklf	UI-R-EB1-clf-e-06-0-UI.s1 UI-R-EB1 Rattus norvegicus cDNA clone UI-R-EB1-clf-e-06-0-UI 3', mRNA sequence [BM392387]	Rn.81197	BM392387
A_42_P525170	0.043486	1.67534	0.018578	3.14612	1.88042	1.88571	2.35596	1.3038	1.30439	1.33371	3.39581	2.35271	3.45944	2.21918	Abcd2	Rattus norvegicus ATP-binding cassette, sub-family D (ALD), member 2 (Abcd2), mRNA [NM_033352]	Rn.19678	NM_033352
A_44_P524546	0.0249839	0.395008	0.0364674	0.45483	1.64404	2.50255	2.51395	3.80925	3.84021	3.06651	2.44455	2.39709	2.7231	2.30849		AI101779 EST211068 Normalized rat brain, Bento Soares Rattus sp. cDNA clone RBRBU94 3' end, mRNA sequence [AI101779]	Rn.51208	AI101779
A_43_P19484	0.0166813	1.84529	0.0645246	1.31583	7.68752	7.14393	7.60062	6.50096	6.83421	6.47356	7.09417	7.14103	6.64779	7.09749	Doxl1	Rattus norvegicus diamine oxidase-like protein 1 (Doxl1), mRNA [NM_199233]	Rn.79162	NM_199233
A_43_P15517	0.0264173	2.37959	0.0366215	2.09234	7.55468	8.4112	7.83205	6.50214	6.83392	6.82152	8.33195	7.77385	7.81109	6.91896	Jund	Rattus norvegicus jun D proto-oncogene (Jund), mRNA [NM_138875]	Rn.46225	NM_138875
A_44_P450104	0.0255574	0.375448	0.0261071	0.361875	1.37158	1.3536	1.49114	2.34596	3.16642	2.83259	1.32114	1.3354	1.40562	1.35088	Diaph3	PREDICTED: Rattus norvegicus diaphanous homolog 3 (Drosophila), transcript variant 1 (Diaph3), mRNA [XM_002728299]	Rn.223446	XM_002728299
A_44_P1020923	0.0241201	0.527877	0.626843	1.19214	1.35991	1.80421	1.71039	2.30598	2.92423	2.36228	2.62731	3.54706	2.52921	2.15663	Arr3	PREDICTED: Rattus norvegicus arrestin 3, retinal (X-arrestin), transcript variant 1 (Arr3), mRNA [XM_001053467]	Rn.20297	XM_001053467
A_44_P443717	0.00314448	0.332583	0.541877	0.941231	2.10065	2.02721	2.57505	4.02997	3.70728	3.77312	3.52963	3.98381	3.79076	3.6827		BQ194049 UI-R-CN1-clz-d-08-0-UI.s1 UI-R-CN1 Rattus norvegicus cDNA clone UI-R-CN1-clz-d-08-0-UI 3', mRNA sequence [BQ194049]	Rn.140880	BQ194049
A_43_P15801	0.00473745	0.519962	0.0858922	0.755978	7.68271	7.53112	7.93892	8.43468	8.81512	8.73598	8.38068	8.24493	8.54029	7.80472	Lancl1	Rattus norvegicus LanC lantibiotic synthetase component C-like 1 (bacterial) (Lancl1), mRNA [NM_053723]	Rn.38972	NM_053723
A_42_P822638	0.0231149	1.62705	0.0264762	1.42312	11.0648	11.0497	11.1179	10.4489	10.5143	10.1356	11.1022	10.8844	10.9108	10.5962	Tsc22d3	Rattus norvegicus TSC22 domain family, member 3 (Tsc22d3), mRNA [NM_031345]	Rn.21970	NM_031345
A_44_P173706	0.044962	1.84402	0.024085	1.7487	5.27826	5.93342	5.20006	4.33026	4.73854	4.77133	5.47816	5.3955	5.36106	5.49357	Gja7	Rattus norvegicus gap junction membrane channel protein alpha 7, mRNA (cDNA clone MGC:187215 IMAGE:9021864), complete cds. [BC166405]	Rn.195419	BC166405
A_44_P453810	0.0118684	0.553641	0.0896444	0.805941	2.7466	2.85552	2.38996	3.37735	3.59616	3.60608	2.83071	3.23125	3.30508	3.44077		UI-R-BJ2-bqv-a-02-0-UI.s1 UI-R-BJ2 Rattus norvegicus cDNA clone UI-R-BJ2-bqv-a-02-0-UI 3', mRNA sequence [BF407666]	Rn.160487	BF407666
A_44_P431564	0.0454092	1.76794	0.0415386	1.66889	4.55209	4.77728	5.26189	3.8436	4.42905	3.86645	4.74742	4.96177	4.60167	4.90836	Tal1	Rattus norvegicus T-cell acute lymphocytic leukemia 1 (Tal1), mRNA [NM_001107958]	Rn.9434	NM_001107958
A_44_P325522	0.00233551	0.29782	0.0307413	0.393157	3.29313	2.66254	2.97734	4.7534	4.52557	4.93603	2.62617	2.43021	3.76417	4.09669	Lmnb1	Rattus norvegicus lamin B1 (Lmnb1), mRNA [NM_053905]	Rn.11362	NM_053905
A_44_P253059	0.0196938	0.540352	0.0310514	0.544933	7.51216	7.82615	7.696	8.21925	8.64997	8.78743	7.69874	7.76965	7.73672	7.57111	Mov10	Rattus norvegicus Moloney leukemia virus 10 (Mov10), mRNA [NM_001107711]	Rn.3508	NM_001107711
A_43_P20339	0.0070931	0.537039	0.115505	0.674499	2.93119	3.38679	3.22615	3.91993	4.08574	4.24703	3.84403	3.53823	2.5791	3.80796	Hmha1	Rattus norvegicus histocompatibility (minor) HA-1 (Hmha1), mRNA [NM_001108067]	Rn.35286	NM_001108067
A_44_P356513	0.00810464	1.82932	0.0324145	1.68534	5.85507	6.22953	6.18859	5.31833	5.24131	5.12126	6.53015	5.7738	5.75264	5.69555	Duoxa1	Rattus norvegicus dual oxidase maturation factor 1 (Duoxa1), mRNA [NM_001107767]	Rn.66938	NM_001107767
A_44_P118008	0.0357541	0.567584	0.00582184	0.607707	3.25663	3.95305	3.72209	4.57665	4.2669	4.60067	3.45175	3.83875	3.97355	3.76917		EST225736 Normalized rat brain, Bento Soares Rattus sp. cDNA clone RBRDD28 3' end, mRNA sequence [AI229041]	Rn.164804	AI229041
A_44_P957913	0.0192114	0.579886	0.400814	0.89677	3.94333	3.49298	3.96957	4.44953	4.45981	4.86319	4.41187	4.48464	4.44735	4.44275		Q16861_HUMAN (Q16861) Super cysteine rich protein (Fragment), partial (30%) [TC605160]	Rn.41405	BF289621
A_44_P197193	0.0092972	3.65929	0.0544118	1.66109	2.78927	3.34381	3.3112	1.297	1.29843	1.29829	2.07234	2.267	1.32846	2.26496	Gpr35	Rattus norvegicus G protein-coupled receptor 35 (Gpr35), mRNA [NM_001037359]	Rn.154784	NM_001037359
A_44_P149056	0.0103615	2.70952	0.0891042	1.73932	2.96762	2.84481	2.98527	1.29843	1.82313	1.30037	2.48457	2.60888	1.3296	2.43604	Prm3	Rattus norvegicus protamine 3 (Prm3), mRNA [NM_001002855]	Rn.126718	NM_001002855
A_44_P643852	0.00626289	1.71489	0.055047	1.43703	5.06147	5.00804	5.22642	4.10832	4.36951	4.46921	4.67029	5.27189	4.8313	4.49346		AA819418 UI-R-A0-bl-f-10-0-UI.s1 UI-R-A0 Rattus norvegicus cDNA clone UI-R-A0-bl-f-10-0-UI 3' similar to emb [AA819418]	Rn.34155	AA819418
A_44_P159500	0.00153033	0.446614	0.000576091	0.416723	8.35533	8.34057	8.11654	9.37772	9.63858	9.27195	7.82473	8.36838	8.29371	8.15491	Mitd1	Rattus norvegicus MIT, microtubule interacting and transport, domain containing 1 (Mitd1), mRNA [NM_001009714]	Rn.92704	NM_001009714
A_44_P648010	0.0110263	0.470089	0.0332447	0.544769	1.92147	1.33065	1.56869	3.02942	2.45484	2.60205	2.53844	1.54036	1.35432	1.60781		AI178052 EST221711 Normalized rat placenta, Bento Soares Rattus sp. cDNA clone RPLCK54 3' end, mRNA sequence [AI178052]	Rn.36542	AI178052
A_43_P13172	0.0065587	2.15141	0.179776	1.23058	7.4498	7.04119	7.51432	5.93191	6.44168	6.31266	6.689	6.70174	6.26637	6.47512	Stk17b	Rattus norvegicus serine/threonine kinase 17b (Stk17b), mRNA [NM_133392]	Rn.163064	NM_133392
A_44_P720741	0.0128173	0.27129	0.000167684	0.237731	1.3094	2.20319	1.25415	3.45681	3.79482	3.32816	1.30115	1.85144	1.34698	1.2907
A_42_P736573	0.0258859	8.66797	0.0763551	4.37208	12.023	13.1004	13.9203	8.5361	11.0512	9.62328	11.9228	12.434	13.0483	10.2809		Rattus norvegicus TL0ACA38YL23 mRNA sequence. [FQ216954]	Rn.165971	FQ216954
A_44_P671098	0.0369787	1.51808	0.0107593	1.23646	9.62696	9.45802	9.15559	8.79101	8.7508	8.92506	9.24971	9.18967	9.04245	9.02745
A_43_P14460	0.000227274	2.17212	0.00653846	1.90563	11.3168	11.3446	11.1374	10.1555	10.2389	10.0495	11.359	11.1595	11.0818	10.6252	Prg4	Rattus norvegicus proteoglycan 4, (megakaryocyte stimulating factor, articular superficial zone protein, camptodactyly, arthropathy, coxa vara, pericarditis syndrome) (Prg4), mRNA [NM_001105962]	Rn.198420	NM_001105962
A_44_P910533	0.000545891	0.49417	0.000317015	0.510477	7.2841	7.40464	7.17415	8.15992	8.34698	8.40477	7.28489	7.37609	7.52225	7.14022	Chaf1a	PREDICTED: Rattus norvegicus chromatin assembly factor 1, subunit A (p150) (Chaf1a), mRNA [XM_343671]	Rn.12758	XM_343671
A_43_P14382	0.011351	0.59012	0.0047085	0.568221	11.359	11.3984	11.2069	12.1965	12.1902	11.8392	11.0497	11.5317	11.17	11.2808		Rattus norvegicus strain F344 hepatocyte malignant transforming factor mRNA, complete sequence. [GU969272]	Rn.128917	GU969272
A_44_P696774	0.0411905	0.578902	0.0349	1.47679	3.45408	2.90661	3.60299	3.88653	4.35991	4.13342	4.74907	4.85263	4.60815	4.58124	Ptpn12	Rattus norvegicus protein tyrosine phosphatase, non-receptor type 12 (Ptpn12), mRNA [NM_057115]	Rn.10707	NM_057115
A_44_P103972	0.00662072	0.592729	0.0102907	0.769431	4.53475	4.26599	4.60554	5.23258	5.32716	5.12489	5.01548	4.64957	4.86654	4.85491		AI410264 EST238557 Normalized rat kidney, Bento Soares Rattus sp. cDNA clone RKIDX08 3' end, mRNA sequence [AI410264]	Rn.2146	AI410264
A_43_P10596	0.00154977	0.528607	0.126412	0.83064	4.74617	4.49907	4.60612	5.70072	5.39738	5.50663	5.10878	5.35036	5.55651	5.01203		Q7TPK9_RAT (Q7TPK9) Ac2-008, partial (6%) [TC633965]
A_44_P454480	0.000927456	0.132889	0.0203213	0.282262	1.31548	1.32342	1.86717	4.87375	4.10684	4.20673	1.99976	2.02614	1.36582	3.7885	Kcnj15	Rattus norvegicus potassium inwardly-rectifying channel, subfamily J, member 15 (Kcnj15), mRNA [NM_133321]	Rn.81018	NM_133321
A_44_P516045	0.00168924	0.259947	0.833672	1.43017	1.32329	1.61181	1.98695	3.89015	3.57072	3.31094	3.39157	3.22421	1.38647	5.56686	Znf763	Rattus norvegicus zinc finger protein 763 (Znf763), mRNA [NM_001108063]	Rn.98764	NM_001108063
A_44_P100975	0.031179	2.82808	0.275025	1.65742	3.1217	3.18607	3.77072	1.43407	2.52612	1.41139	3.02584	3.2389	1.55163	2.0222		Rattus norvegicus similar to TBX1 protein (LOC363537), mRNA [XM_343856]		XM_343856
A_44_P444610	0.00800728	0.269781	0.00668075	0.286795	5.50763	5.53006	4.89129	6.6076	7.5302	7.38847	5.5859	5.96106	5.01749	4.87426		BF284803 EST449394 Rat Gene Index, normalized rat, Rattus norvegicus cDNA Rattus norvegicus cDNA clone RGIEW55 3' sequence, mRNA sequence [BF284803]	Rn.101159	BF284803
A_44_P937380	0.0461795	1.88899	0.64691	1.15613	2.96577	2.35493	2.76907	1.5032	1.48485	2.26873	2.54828	2.22412	1.52392	1.44114
A_44_P360767	0.0365986	2.93077	0.536267	1.09292	9.80086	11.0678	10.5232	9.30598	8.63902	8.98654	8.89922	9.27595	9.15003	9.17242	Spink3	Rattus norvegicus serine peptidase inhibitor, Kazal type 3 (Spink3), mRNA [NM_012674]	Rn.9767	NM_012674
A_44_P494155	0.0493851	2.1369	0.407841	1.18656	2.32818	2.77286	1.92993	1.2881	1.29021	1.28913	1.26874	2.10628	1.31907	1.25622		calpain I [rats, Wistar, embryo, muscle cells, myoblast, mRNA Partial, 152 nt]. [S69235]		S69235
A_44_P425809	0.00124297	0.452896	0.692557	0.960426	1.50303	1.73661	1.80889	2.7231	3.03006	2.71841	2.59928	2.54346	2.9604	2.93935		BE117700 UI-R-BS1-aze-h-08-0-UI.s1 UI-R-BS1 Rattus norvegicus cDNA clone UI-R-BS1-aze-h-08-0-UI 3', mRNA sequence [BE117700]	Rn.38126	BE117700
A_44_P874141	0.0308541	0.62798	0.133193	0.84511	4.72303	4.21882	4.26113	5.24131	4.89257	5.11735	4.85233	4.77404	4.81196	4.94812		AI137494 UI-R-C2p-ol-h-11-0-UI.s1 UI-R-C2p Rattus norvegicus cDNA clone UI-R-C2p-ol-h-11-0-UI 3', mRNA sequence [AI137494]	Rn.3918	AI137494
A_44_P751844	0.0190672	2.72995	0.0338359	1.36905	8.02858	7.26369	8.02371	6.28546	6.22398	6.56252	7.05876	6.85651	6.79349	6.51154
A_44_P375173	0.0441669	0.509776	0.817877	1.04112	2.8098	2.60526	3.4678	4.36557	3.67845	3.80502	4.81612	3.66681	2.53619	4.25704		PREDICTED: Rattus norvegicus TCR alpha chain-like (LOC690879), mRNA [XM_002728340]		XM_002728340
A_42_P579799	0.0223736	0.616247	0.577895	0.943307	3.17386	2.67425	3.04605	3.53674	3.86437	3.61298	3.23689	3.72668	3.69128	3.66903	Dip2c	Rattus norvegicus DIP2 disco-interacting protein 2 homolog C (Drosophila) (Dip2c), mRNA [NM_001107360]	Rn.219346	NM_001107360
A_44_P844997	0.0291217	2.47505	0.981229	0.969213	3.25121	2.57971	3.46701	1.60997	2.34504	1.37683	2.08523	1.42766	1.59375	1.96885
A_44_P1056100	0.00829036	0.138264	0.00558048	0.270046	1.34468	1.35238	1.49598	3.64641	4.53879	4.42423	2.58617	2.74855	1.43227	2.37413	Ttk	Rattus norvegicus Ttk protein kinase (Ttk), mRNA [NM_001108172]	Rn.107533	NM_001108172
A_44_P185246	0.0458258	1.78466	0.15102	1.51497	4.01291	3.35391	3.99548	3.05876	3.10042	2.76614	3.89808	3.59927	2.69628	3.84681
A_44_P395985	0.0303833	0.637882	0.127641	0.71765	2.44725	2.29139	2.76536	3.20219	3.22115	3.0625	3.07807	2.65002	2.86973	1.88467	Grem2	Rattus norvegicus gremlin 2, cysteine knot superfamily, homolog (Xenopus laevis) (Grem2), mRNA [NM_001105974]	Rn.16419	NM_001105974
A_44_P981019	0.0277963	0.334367	0.00600455	0.202846	1.74404	2.82597	1.66455	3.69582	4.13987	3.33894	1.55737	1.60364	1.35421	1.30485		AGENCOURT_28621797 NIH_MGC_250 Rattus norvegicus cDNA clone IMAGE:7383261 5', mRNA sequence [CO558037]	Rn.12803	CO558037
A_44_P206292	0.000409086	0.0444431	0.000179662	0.0479124	3.53961	2.99996	3.78536	7.32459	8.10783	8.30257	3.79945	2.58725	4.02934	3.55727		Q68FW2_RAT (Q68FW2) Cell division cycle associated 3, complete [TC584525]		XM_216266
A_44_P216220	0.00187366	0.656233	0.0134521	0.612211	1.72247	1.67301	1.75974	2.34899	2.39737	2.2281	2.0466	1.49999	1.45929	1.3641		BU759976 UI-R-FS1-cqg-h-04-0-UI.s1 NCI_CGAP_FS1 Rattus norvegicus cDNA clone IMAGE:7362582 3', mRNA sequence [BU759976]	Rn.17059	BU759976
A_44_P387188	0.0320185	0.385246	0.878166	1.06214	1.31937	1.70308	1.55463	3.37153	2.8178	2.3657	2.54037	3.4226	1.37957	3.67805	Dnajc27	Rattus norvegicus DnaJ (Hsp40) homolog, subfamily C, member 27 (Dnajc27), mRNA [NM_206845]	Rn.103503	NM_206845
A_44_P342330	0.0241104	2.15725	0.0694056	1.58799	4.51329	4.3486	5.12718	3.30795	3.87195	3.54675	4.1612	4.51663	3.6042	4.57107
A_44_P821599	0.00856967	0.533972	0.227113	1.17052	3.63466	3.9442	3.98939	4.50966	4.7593	4.99867	5.04648	5.10828	4.9081	4.91404	LOC679116
A_44_P451717	0.00188174	3.82688	0.0299531	1.82648	7.26889	6.76125	6.62811	4.74137	5.29829	4.82761	5.77179	6.25722	5.20899	5.95435		UI-R-BJ0p-aft-g-11-0-UI.s10 UI-R-BJ0p Rattus norvegicus cDNA clone UI-R-BJ0p-aft-g-11-0-UI 3', mRNA sequence [CK841650]	Rn.54184	CK841650
A_43_P13136	0.0312572	2.11199	0.0928161	1.55281	2.02063	2.54067	2.63533	1.35123	1.34531	1.33686	1.75617	2.52082	1.3956	2.00884	Fgf3	Rattus norvegicus fibroblast growth factor 3 (Fgf3), mRNA [NM_130817]	Rn.81236	NM_130817
A_44_P947801	0.0164348	0.601887	0.00669757	0.692398	7.30875	6.86516	7.21132	7.94728	7.73182	7.9303	7.22803	7.36201	7.14759	7.59308	LOC500893	Rattus norvegicus similar to GLI-Kruppel family member GLI4 (LOC500893), mRNA [NM_001029926]	Rn.18674	NM_001029926
A_44_P637734	0.00399234	0.498439	0.000300684	0.534918	4.23502	4.53391	4.61109	5.53641	5.34495	5.5308	4.56453	4.46587	4.78986	4.43559
A_43_P16160	0.00178298	0.1903	0.00232338	0.191065	1.29523	1.2918	1.21724	3.49057	3.88832	3.57671	1.26534	1.26704	1.31284	1.25135	Cenpf	Rattus norvegicus centromere protein F (Cenpf), mRNA [NM_001100827]	Rn.41236	NM_001100827
A_44_P109608	0.0243078	0.666325	0.044509	0.827115	15.4269	15.0635	15.1972	15.8544	15.766	15.8462	15.7998	15.4178	15.5056	15.4389	Gsta2	Rattus norvegicus glutathione S-transferase A2 (Gsta2), mRNA [NM_017013]	Rn.144550	NM_017013
A_44_P814740	0.00913009	0.580216	0.111362	0.729059	2.14692	2.45044	2.54724	3.38492	2.99917	3.11865	2.44114	3.00547	3.07616	2.16195	LOC687399	Rattus norvegicus hypothetical protein LOC687399 (LOC687399), mRNA [NM_001101015]	Rn.202679	NM_001101015
A_44_P179613	0.0142643	0.322213	0.881363	1.39729	1.83987	1.69158	1.58608	3.71402	3.30109	2.90167	4.05356	3.70225	1.33325	4.6202		UI-R-BO1-ajv-d-06-0-UI.s1 UI-R-BO1 Rattus norvegicus cDNA clone UI-R-BO1-ajv-d-06-0-UI 3', mRNA sequence [AW527535]	Rn.169624	AW527535
A_44_P622201	0.00244723	3.78353	0.000239825	4.03804	10.582	10.5093	10.457	8.8067	8.58498	8.36661	10.4058	10.7398	10.2072	10.9707		Rattus norvegicus cDNA clone IMAGE:7374368. [BC098778]	Rn.32838	BC098778
A_44_P773350	0.0257541	1.55123	0.137184	1.20269	7.16871	7.63968	7.34778	6.98178	6.67839	6.60733	7.05554	7.04519	7.01839	7.00605		Rattus norvegicus TL0AEA14YK12 mRNA sequence. [FQ227175]	Rn.165625	FQ227175
A_44_P198669	0.00543602	1.51925	0.055597	1.2653	5.03814	5.16855	5.25615	4.70015	4.53304	4.41342	5.05047	4.65331	5.06987	4.7534	LOC500684	Rattus norvegicus hypothetical protein LOC500684 (LOC500684), mRNA [NM_001047959]	Rn.154978	NM_001047959
A_42_P543877	0.00208235	0.575241	0.0616169	0.759746	5.44882	5.29142	5.56973	6.13522	6.38908	6.17945	5.85782	5.75913	6.18746	5.47536	Tlcd1	Rattus norvegicus TLC domain containing 1 (Tlcd1), mRNA [NM_001013858]	Rn.106119	NM_001013858
A_42_P472699	0.0234643	1.5569	0.428414	1.03206	1.88859	2.10677	1.76992	1.28922	1.29417	1.28627	1.26477	1.27584	1.32174	1.46985	Amn	Rattus norvegicus amnionless homolog (mouse) (Amn), mRNA [NM_001108061]	Rn.7787	NM_001108061
A_43_P20126	0.00039944	0.102164	0.0011623	0.113421	1.75372	2.19529	1.66585	5.01788	5.21474	5.29866	2.41619	1.51694	1.31079	2.53301	LOC684611	PREDICTED: Rattus norvegicus similar to centromere autoantigen H (LOC684611), mRNA [XM_001071235]	Rn.199259	XM_001071235
A_44_P652899	0.0104519	2.29569	0.0705642	1.67562	8.76365	8.57717	9.09301	7.71103	7.55061	7.61881	7.85694	8.67838	7.8952	8.8027	Gpm6a	Rattus norvegicus glycoprotein m6a (Gpm6a), mRNA [NM_178105]	Rn.34370	NM_178105
A_44_P463749	0.00437072	2.45159	0.00775566	2.72	8.68198	8.61385	9.03467	7.25966	7.35955	7.80598	9.0858	9.01981	9.2941	8.09128	Rasd1	Dexamethasone-induced Ras-related protein 1 Precursor [Source:UniProtKB/Swiss-Prot;Acc:Q9JKF8] [ENSRNOT00000004475]	Rn.54720	XM_001077321
A_43_P13346	0.00474101	0.348824	0.106838	0.810481	3.04087	2.67216	2.438	4.14908	4.18429	4.42481	3.71351	4.27261	4.03182	3.72532	Prokr2	Rattus norvegicus prokineticin receptor 2 (Prokr2), mRNA [NM_138978]	Rn.82760	NM_138978
A_44_P555042	0.0402434	1.54902	0.0345216	1.45158	6.93999	6.77382	7.31703	6.15248	6.56504	6.44348	6.941	7.22965	6.56578	6.92705	Olr157	Rattus norvegicus olfactory receptor 157 (Olr157), mRNA [NM_001000169]	Rn.141846	NM_001000169
A_44_P531956	0.0173277	1.72706	0.419234	1.08422	2.22839	1.86901	2.07681	1.27539	1.27867	1.27758	1.71021	1.26106	1.3055	1.24536		Rattus norvegicus similar to RIKEN cDNA 2410116I05 (LOC361486), mRNA [XM_341765]		XM_341765
A_44_P794304	0.0268613	0.472465	0.0338039	0.592453	2.97237	3.46806	3.83357	4.22638	4.80667	4.55478	3.85833	3.80612	4.16787	3.16897
A_44_P945781	0.00216957	0.346803	0.191002	0.83028	4.03535	4.04295	4.24962	5.83723	5.67318	5.37371	5.26912	5.25438	5.67232	5.24608	Rundc3b	Rattus norvegicus RUN domain containing 3B (Rundc3b), mRNA [NM_001047116]	Rn.147469	NM_001047116
A_44_P407771	0.0293125	0.298903	0.028716	0.303031	9.91499	9.92922	9.6699	10.8734	11.7454	11.9321	10.0728	9.87609	9.62183	9.84451	Ifi44	Rattus norvegicus interferon-induced protein 44 (Ifi44), mRNA [NM_001107729]	Rn.43876	NM_001107729
A_44_P445465	0.0353297	0.663726	0.152892	0.809342	4.74818	5.01978	4.58829	5.65016	5.20854	5.26366	5.08811	5.20196	5.19931	4.80667	RGD1306371	Rattus norvegicus similar to putative nuclear protein, with 2 coiled coil-4 domains, of eukaryotic origin (5I282) (RGD1306371), mRNA [NM_001134558]	Rn.207255	NM_001134558
A_44_P148308	0.0269871	0.569178	0.0672723	0.670798	10.6989	11.0151	10.7827	11.3124	11.9201	11.6587	10.8838	11.2669	11.0751	11.0506	Klf13	Rattus norvegicus Kruppel-like factor 13 (Klf13), mRNA [NM_001109147]	Rn.22229	NM_001109147
A_44_P194274	0.0379921	0.493642	0.00556597	0.532383	8.81018	8.01966	8.78673	9.43994	9.48996	9.83934	8.68836	8.2326	8.92194	8.83087	Dio1	Rattus norvegicus deiodinase, iodothyronine, type I (Dio1), mRNA [NM_021653]	Rn.87549	NM_021653
A_44_P550748	0.00489485	0.652572	0.003636	0.667628	10.4215	10.5066	10.6995	11.2828	11.1164	11.0818	10.559	10.6413	10.6138	10.5027	Lrat	Rattus norvegicus lecithin-retinol acyltransferase (phosphatidylcholine-retinol-O-acyltransferase) (Lrat), mRNA [NM_022280]	Rn.137431	NM_022280
A_44_P537006	8.78e-05	0.36958	0.000216379	0.472454	6.08732	6.01802	6.17148	7.64153	7.50695	7.43274	6.42776	6.41737	6.67816	6.23334	Agphd1	Rattus norvegicus aminoglycoside phosphotransferase domain containing 1 (Agphd1), mRNA [NM_001106823]	Rn.149113	NM_001106823
A_44_P643284	0.00377458	0.568768	0.614537	0.944784	2.85607	2.67345	2.92254	3.44214	3.78465	3.65835	3.49439	3.16738	3.97058	3.46294		AGENCOURT_114818556 NIH_MGC_433 Rattus norvegicus cDNA clone IMAGE:9100198 5', mRNA sequence [EV778224]	Rn.15581	EV778224
A_43_P19939	0.0109157	0.482177	0.0295008	0.701601	5.2869	4.99295	4.69746	6.05534	6.22106	5.90015	5.35615	5.76893	5.2181	5.78531		Q9D7C0_MOUSE (Q9D7C0) Adult male tongue cDNA, RIKEN full-length enriched library, clone:2310015N14 product:gene trap locus F3a, full insert sequence (Gene trap locus F3a), partial (48%) [TC633586]
A_44_P381113	0.0382836	4.01002	0.229886	2.06915	3.83296	3.17709	4.85153	1.28215	2.3769	2.42834	3.56931	3.38612	1.30807	3.47095		AW434173 UI-R-BJ0p-aft-a-10-0-UI.s1 UI-R-BJ0p Rattus norvegicus cDNA clone UI-R-BJ0p-aft-a-10-0-UI 3', mRNA sequence [AW434173]	Rn.23089	AW434173
A_44_P774839	0.0375839	0.468797	0.00221068	0.576152	4.04989	3.35139	3.20055	4.82318	4.51068	4.67852	3.58168	3.88571	4.08681	3.92448		AA818998 UI-R-A0-ao-f-08-0-UI.s1 UI-R-A0 Rattus norvegicus cDNA clone UI-R-A0-ao-f-08-0-UI 3', mRNA sequence [AA818998]	Rn.21872	AA818998
A_42_P499859	0.0135132	0.5211	0.0110519	0.599326	5.57685	5.66693	5.67262	6.56149	6.35614	6.7893	5.78101	5.92899	5.98275	5.64881	Pard6a	Rattus norvegicus par-6 (partitioning defective 6,) homolog alpha (C. elegans) (Pard6a), transcript variant 2, mRNA [NM_001003654]	Rn.16053	NM_001003654
A_44_P108728	0.0159262	0.505221	0.512775	0.891475	3.31094	2.97867	3.53491	4.19068	4.59441	3.97901	3.44772	4.07143	4.95168	3.39157	LOC100363005	PREDICTED: Rattus norvegicus paternally expressed 3 (LOC100363005), mRNA [XM_002728663]	Rn.219313	XM_002728663
A_44_P541992	0.0116922	0.528174	0.147436	0.601067	3.06976	2.6344	2.66574	3.75981	3.60449	3.80294	3.352	1.39749	3.24879	3.23866	Cables1	Rattus norvegicus Cdk5 and Abl enzyme substrate 1 (Cables1), mRNA [NM_001107404]	Rn.43941	NM_001107404
A_43_P21564	0.0100468	2.6096	0.000973351	2.77855	9.65796	9.93216	9.27068	8.3836	8.28134	8.10608	9.73026	9.79801	9.65083	9.76026	Tp53inp1	Rattus norvegicus tumor protein p53 inducible nuclear protein 1 (Tp53inp1), mRNA [NM_181084]	Rn.48267	NM_181084
A_44_P698307	0.0125875	2.64609	0.407045	1.25984	2.37369	2.7392	2.90619	1.28494	1.29097	1.28172	1.26034	2.3276	1.31733	1.25113	LOC679750	PREDICTED: Rattus norvegicus similar to Salivary gland secretion 1 CG3047-PA (LOC679750), mRNA [XM_001054323]	Rn.198940	XM_001054323
A_44_P342756	0.0357699	0.640181	0.187595	1.21579	8.82405	8.82521	8.76105	9.30424	9.31021	9.69198	9.8971	9.81534	9.33629	9.80391
A_44_P726979	0.0140207	2.88786	0.186915	1.52346	3.12022	2.73283	3.63525	1.3792	2.14716	1.37003	2.48057	2.35632	1.39123	2.63392		BF285140 EST449731 Rat Gene Index, normalized rat, Rattus norvegicus cDNA Rattus norvegicus cDNA clone RGIFA94, mRNA sequence [BF285140]	Rn.137652	BF285140
A_43_P16059	0.0459513	0.660642	0.182219	0.826884	6.93783	7.06272	7.42808	7.82879	7.71227	7.72489	7.76603	7.33205	7.69911	7.00565	Vegfb	Rattus norvegicus vascular endothelial growth factor B (Vegfb), mRNA [NM_053549]	Rn.198550	NM_053549
A_44_P394789	0.0499009	0.501148	0.140204	0.79842	2.15289	1.38791	1.21718	2.88742	2.42301	2.57843	1.97487	2.2999	2.37859	2.5581		AA819116 UI-R-A0-ba-a-06-0-UI.s1 UI-R-A0 Rattus norvegicus cDNA clone UI-R-A0-ba-a-06-0-UI 3' similar to gb [AA819116]	Rn.1773	AA819116
A_44_P184909	0.00826081	0.520324	0.155147	0.646378	1.90843	1.66069	2.16466	3.09712	2.68368	2.79203	2.66634	2.9098	1.30556	1.34829
A_44_P509577	0.00171955	0.379377	0.727337	0.963276	1.77591	2.16864	1.85797	3.16005	3.22393	3.60299	3.39928	2.44619	3.78135	3.22287		BQ203445 UI-R-DZ1-cnf-n-09-0-UI.s1 NCI_CGAP_DZ1 Rattus norvegicus cDNA clone IMAGE:7345067 3', mRNA sequence [BQ203445]	Rn.16352	BQ203445
A_44_P235241	0.0207779	1.64008	0.0907957	1.78153	8.65765	8.76305	8.59456	8.03433	8.11961	7.69024	8.71434	8.36476	9.53683	8.13713		AI029054 UI-R-C0-ik-g-04-0-UI.s1 UI-R-C0 Rattus norvegicus cDNA clone UI-R-C0-ik-g-04-0-UI 3', mRNA sequence [AI029054]	Rn.21970	AI029054
A_44_P861705	0.0149387	2.44529	0.94857	0.998925	2.51275	2.60912	3.03821	1.48209	1.42639	1.43678	1.42552	1.44103	1.49958	1.42078
A_44_P180147	0.0452731	0.631408	0.0249072	0.617044	4.52188	4.57779	4.46475	4.9382	5.45512	5.1148	4.65721	4.25847	4.55992	4.45048	Lrrcc1	Rattus norvegicus leucine rich repeat and coiled-coil domain containing 1 (Lrrcc1), mRNA [NM_001100645]	Rn.212242	NM_001100645
A_43_P11845	0.00211725	0.306726	0.000550094	0.34795	8.44124	8.27358	8.41435	9.83331	10.1103	10.2724	8.59716	8.24689	8.73696	8.61518	Stmn1	Rattus norvegicus stathmin 1 (Stmn1), mRNA [NM_017166]	Rn.555	NM_017166
A_44_P316819	0.00023093	2.27766	0.016169	2.48002	5.47816	5.41217	5.63001	4.18234	4.37951	4.39497	5.37027	5.92853	6.05657	4.88755	Foxred2	PREDICTED: Rattus norvegicus FAD-dependent oxidoreductase domain containing 2 (Foxred2), mRNA [XM_001075890]		XM_001075890
A_44_P1025013	0.00251747	1.87821	0.000152016	1.75547	10.4594	10.5074	10.2229	9.5435	9.53428	9.39494	10.3929	10.1588	10.4164	10.2332	Sfrs3	Rattus norvegicus splicing factor, arginine/serine-rich 3 (Sfrs3), mRNA [NM_001047907]	Rn.9002	NM_001047907
A_44_P110450	0.0196655	0.59668	0.161448	0.799974	2.79747	2.84913	2.38589	3.50616	3.51042	3.28237	3.18812	2.5359	3.17307	3.42206	RGD1311861	PREDICTED: Rattus norvegicus similar to hypothetical protein MGC19444 (RGD1311861), miscRNA [XR_085981]	Rn.104806	XR_085981
A_44_P680369	0.000387149	0.294851	0.0966731	0.561092	4.3989	4.19349	4.40363	6.29088	5.93017	6.04683	6.37419	4.64833	4.59777	4.42021		Q5R2J1_TRISI (Q5R2J1) Elongation factor-1 alpha (EF-1alpha), partial (46%) [TC601552]	Rn.163742	BF545930
A_44_P373556	0.0222576	0.454451	0.841906	0.960171	2.55742	1.96272	2.63583	3.96605	3.23942	3.34127	3.71434	3.04552	3.88032	3.1642		UI-R-CA1-bjf-e-12-0-UI.s1 UI-R-CA1 Rattus norvegicus cDNA clone UI-R-CA1-bjf-e-12-0-UI 3', mRNA sequence [BF406213]	Rn.163592	BF406213
A_44_P801977	0.0149711	0.482082	0.0211251	0.42198	1.3892	1.7147	1.67205	2.78565	2.84178	2.25931	1.41117	1.3965	1.46006	1.35817		AI235950 EST232512 Normalized rat ovary, Bento Soares Rattus sp. cDNA clone ROVCZ23 3' end, mRNA sequence [AI235950]	Rn.25373	AI235950
A_44_P344999	0.0423888	1.57934	0.0646882	1.48565	4.77971	4.77384	4.44735	3.66186	4.27348	4.04714	4.70301	4.47086	4.71023	4.44154	Mphosph6	similar to M phase phosphoprotein 6 (LOC686999), mRNA [Source:RefSeq DNA;Acc:NM_001129881] [ENSRNOT00000058373]		XM_001080959
A_44_P586190	0.0343687	2.19771	0.0124831	1.62743	7.05982	6.86654	7.73209	6.04759	6.37541	5.93969	6.89313	7.0323	6.49828	6.86676		AA819112 UI-R-A0-ba-a-02-0-UI.s1 UI-R-A0 Rattus norvegicus cDNA clone UI-R-A0-ba-a-02-0-UI 3' similar to gb [AA819112]		AA819112
A_44_P763294	0.0397939	0.61647	0.0106932	0.756223	5.283	4.84643	4.70142	5.66842	5.77898	5.53174	5.06358	5.2727	5.38116	5.30432		Q8R4C3_CRIGR (Q8R4C3) Csr1, partial (22%) [TC613948]
A_44_P347070	0.034509	0.386935	0.0829121	0.571402	3.10184	3.88983	4.03275	5.00864	5.06987	5.21015	4.45844	5.04109	3.69633	3.38492	RGD1310251	Rattus norvegicus similar to RIKEN cDNA 2010001M09 (RGD1310251), mRNA [NM_001024240]	Rn.19595	NM_001024240
A_44_P1019245	0.00409843	2.10607	0.00493999	2.17635	9.52652	9.49717	9.68192	8.70965	8.31409	8.43625	9.53126	9.54527	9.6815	9.70621	Zmat3	Rattus norvegicus zinc finger, matrin type 3 (Zmat3), mRNA [NM_022548]	Rn.2925	NM_022548
A_44_P274815	0.0424339	3.82557	0.0360825	2.15084	6.88767	7.73672	8.53435	5.69555	6.37327	5.61184	7.00765	7.29372	7.41515	6.13612	Wsb1	Rattus norvegicus WD repeat and SOCS box-containing 1 (Wsb1), transcript variant 2, mRNA [NM_001025664]	Rn.18535	NM_001025664
A_44_P287655	0.0080977	2.83095	0.879055	0.968807	3.44695	2.84178	2.99582	1.34505	2.04592	1.34056	1.31722	2.11587	1.35613	1.32228		BF282783 EST447374 Rat Gene Index, normalized rat, Rattus norvegicus cDNA Rattus norvegicus cDNA clone RGIDT04 3' sequence, mRNA sequence [BF282783]	Rn.137424	BF282783
A_43_P19717	0.0240857	0.527253	0.00959795	0.666463	3.78188	4.37503	4.27298	5.03597	5.2243	4.99634	4.15538	4.59609	4.48718	4.71719		synaptonemal complex central element protein 2 Gene [Source:MGI (curated);Acc:MGI:1919096] [ENSRNOT00000004404]	Rn.219640	XM_002725401
A_44_P265237	0.000989317	2.00576	0.723878	0.968597	4.34093	4.57689	4.61546	3.63889	3.38464	3.50108	3.67285	3.63548	3.67049	2.6517		PREDICTED: Rattus norvegicus similar to nidogen 2 (LOC305771), mRNA [XR_006748]	Rn.155938	XR_006748
A_44_P507571	0.0404884	0.537343	0.131156	0.711276	7.8543	7.64442	7.07732	8.4826	8.61449	8.25118	7.9479	7.17768	8.49713	7.94762	Ccne1	Rattus norvegicus cyclin E1 (Ccne1), mRNA [NM_001100821]	Rn.15455	NM_001100821
A_43_P12727	0.0489576	0.497412	0.0305976	0.383177	9.18075	9.56378	9.59933	9.8853	10.7054	10.6726	8.96501	9.25596	9.13084	8.96116	Stat1	Rattus norvegicus signal transducer and activator of transcription 1 (Stat1), transcript variant alpha, mRNA [NM_032612]	Rn.33229	NM_032612
A_44_P135641	0.0371158	0.531452	0.140446	0.848884	1.29593	1.56183	2.02561	2.45018	2.56229	2.69271	2.30598	2.55345	2.43021	1.9939	Rapsn	Rattus norvegicus receptor-associated protein of the synapse (Rapsn), mRNA [NM_001108584]	Rn.17149	NM_001108584
A_44_P480472	0.0140739	5.17812	0.0130647	2.0329	6.60584	5.47956	6.25408	3.74323	4.00292	3.67158	4.95493	5.20254	4.19386	4.81522		Rattus norvegicus similar to 3-phosphoglycerate dehydrogenase (LOC290415), mRNA [XM_224421]		XM_224421
A_44_P997586	0.0052914	0.292303	0.566082	1.57292	1.3647	1.36564	1.36456	3.37062	3.08051	2.93222	1.4184	1.42886	5.56668	1.4223	Plk4	Rattus norvegicus polo-like kinase 4 (Drosophila) (Plk4), mRNA [NM_001107669]	Rn.14848	NM_001107669
A_44_P106364	0.00450448	0.349694	0.0353796	0.54027	5.15661	5.56927	5.80835	6.96366	7.36991	6.75226	5.97259	6.31742	6.66854	5.40781		BI297612 UI-R-CV2-cgy-c-06-0-UI.s1 UI-R-CV2 Rattus norvegicus cDNA clone UI-R-CV2-cgy-c-06-0-UI 3', mRNA sequence [BI297612]	Rn.203508	BI297612
A_44_P344875	0.037505	1.89585	0.0259047	1.58411	5.15975	5.21055	5.87038	4.54923	4.75803	4.23051	5.16662	5.45596	4.99739	5.10848	Reep1	Rattus norvegicus receptor accessory protein 1 (Reep1), nuclear gene encoding mitochondrial protein, mRNA [NM_001108633]	Rn.11891	NM_001108633
A_44_P136342	0.0108281	0.395619	0.0198881	0.542607	10.6657	10.6081	11.3118	12.3897	12.4132	11.836	11.5676	11.1039	11.5987	11.0608	Ugp2	Rattus norvegicus UDP-glucose pyrophosphorylase 2 (Ugp2), mRNA [NM_001024743]	Rn.3415	NM_001024743
A_44_P475418	0.0266958	0.57931	0.00195692	0.761676	8.07268	7.89466	7.55413	8.68343	8.55547	8.68858	8.22364	8.19404	8.24055	8.34163	Nfia	Rattus norvegicus nuclear factor I/A (Nfia), mRNA [NM_012988]	Rn.10550	NM_012988
A_42_P711464	0.00478433	2.42217	0.00118959	2.15615	4.78889	5.2567	4.80233	3.79913	3.51659	3.73896	5.09509	4.58425	4.53324	4.90604	Ccdc19	Rattus norvegicus coiled-coil domain containing 19 (Ccdc19), mRNA [NM_001024882]	Rn.137285	NM_001024882
A_42_P641517	8.51e-05	0.0531367	0.000327078	0.0685717	1.33961	1.34659	1.8365	5.60438	5.96106	5.6936	1.37861	1.37425	2.62328	1.8162		Mast cell protease 1 Precursor (rMCP-1)(EC 3.4.21.39)(Mast cell protease I)(rMCP-I)(Chymase)(Chymotrysin-like protease)(CLIP protein) [Source:UniProtKB/Swiss-Prot;Acc:P09650] [ENSRNOT00000028012]	Rn.202971	XM_002728284
A_44_P929443	0.00181262	0.155798	0.000598265	0.219586	1.91814	1.69477	1.94328	4.13105	4.69879	4.71311	2.18395	2.44844	2.79284	1.79945
A_44_P128951	0.0447975	1.59832	0.182968	1.22584	7.50663	8.0425	7.524	6.73187	7.1951	7.14022	7.17768	7.62552	7.33586	7.1292		PREDICTED: Rattus norvegicus similar to Integrin alpha-IIb precursor (Platelet membrane glycoprotein IIb) (GPalpha IIb) (GPIIb) (CD41 antigen) (LOC688210), mRNA [XM_001081513]		XM_001081513
A_44_P452393	0.0431209	1.63679	0.573267	0.995036	2.21624	1.69982	1.93461	1.25294	1.25529	1.25629	1.23967	1.24079	1.28125	1.22837
A_43_P11967	0.0253189	0.50418	0.0594738	0.611654	3.38679	3.77139	3.91494	4.60102	4.32604	5.06274	3.48569	3.90545	4.10052	4.32661	Cd46	Rattus norvegicus CD46 molecule, complement regulatory protein (Cd46), mRNA [NM_019190]	Rn.163242	NM_019190
A_44_P542933	0.0149224	1.72636	0.262713	1.19847	14.585	14.6927	15.0434	13.918	14.2441	13.799	14.2701	14.4018	14.473	13.8112	Zfp36l1	Rattus norvegicus zinc finger protein 36, C3H type-like 1 (Zfp36l1), mRNA [NM_017172]	Rn.6142	NM_017172
A_44_P252630	0.0101139	0.23496	0.0127769	0.239964	5.32667	5.34846	5.10908	6.82632	7.68993	7.41888	5.26262	5.41276	5.33164	5.16461	Znfx1	Rattus norvegicus zinc finger, NFX1-type containing 1 (Znfx1), mRNA [NM_001047860]	Rn.202742	NM_001047860
A_44_P414196	0.0406735	0.263888	0.00146671	0.131545	2.35596	4.17647	3.36042	4.8858	5.8169	5.35416	2.61851	1.41939	3.22115	2.03761		UI-R-C1-kr-a-05-0-UI.s1 UI-R-C1 Rattus norvegicus cDNA clone UI-R-C1-kr-a-05-0-UI 3', mRNA sequence [AI059907]	Rn.204193	AI059907
A_44_P194614	0.0123853	1.63327	0.434071	1.01275	2.20679	1.92945	2.07799	1.37961	1.36389	1.36067	1.3818	1.37726	1.43913	1.34567	Rab36	Rattus norvegicus RAB36, member RAS oncogene family (Rab36), mRNA [NM_001109589]	Rn.210110	NM_001109589
A_42_P610788	0.0266951	0.611072	0.0211795	0.646273	3.63175	3.71685	4.15601	4.77567	4.40121	4.48892	3.99275	3.857	3.86897	4.01249	Ampd3	Rattus norvegicus adenosine monophosphate deaminase 3 (Ampd3), mRNA [NM_031544]	Rn.11106	NM_031544
A_44_P541937	0.0303464	1.54869	0.0775821	1.2142	5.71328	5.86381	6.2061	5.45117	5.3245	5.14283	5.79668	5.45235	5.64573	5.44162	Mid2	PREDICTED: Rattus norvegicus midline 2 (Mid2), mRNA [XM_001053301]	Rn.223436	XM_001053301
A_44_P976687	0.000113527	0.0477752	0.000167167	0.0444402	1.68279	1.62053	2.00467	6.07709	6.16096	6.25722	2.3042	1.37375	1.43569	1.34318	LOC681382	PREDICTED: Rattus norvegicus hypothetical protein LOC681382 (LOC681382), mRNA [XM_001061496]	Rn.51	XM_001070657
A_44_P348781	0.0093638	2.677	0.00915769	2.24179	16.2158	16.988	16.5759	14.811	15.4865	15.2448	16.5543	16.5986	16.2593	15.9945	Kng1	Rattus norvegicus kininogen 1 (Kng1), mRNA [NM_012696]	Rn.128333	NM_012696
A_43_P12500	0.0173219	3.11764	0.00643741	3.34771	3.06833	4.13987	3.61195	1.45175	2.29972	2.20408	4.16322	4.08959	3.0991	3.49108	Nell2	Rattus norvegicus NEL-like 2 (chicken) (Nell2), mRNA [NM_031070]	Rn.11567	NM_031070
A_44_P356436	0.014772	1.55088	0.374749	0.901131	5.33321	5.16092	5.1657	4.57107	4.3926	4.77785	4.14097	4.59677	4.35446	4.61246		regulation of nuclear pre-mRNA domain containing 2 Gene [Source:MGI Symbol;Acc:MGI:1922387] [ENSRNOT00000036803]		XR_085765
A_44_P320818	0.0237122	0.507175	0.00026161	0.60514	11.5922	11.0506	11.5758	12.5016	12.3441	12.3692	11.7833	11.6618	11.759	11.5079	Mug1	Rattus norvegicus murinoglobulin 1 (Mug1), mRNA [NM_023103]	Rn.198689	NM_023103
A_44_P149880	0.0374662	0.642313	0.301449	0.833221	3.74901	3.22667	3.36624	4.27634	3.82071	4.17415	4.09264	3.27708	3.59521	4.20488	RGD1308958	PREDICTED: Rattus norvegicus similar to chromosome 9 open reading frame 5 (RGD1308958), mRNA [XM_001059736]		XM_001059736
A_44_P659230	0.0273624	1.96011	0.976374	0.999832	1.89422	2.2632	2.44114	1.24335	1.24898	1.24609	1.23007	1.26181	1.27122	1.21986
A_43_P16047	0.0181557	1.74055	0.227244	1.32829	3.66157	3.26377	3.78434	2.74156	2.6031	2.98931	2.87147	3.51311	3.55469	2.62844	Gli1	Zinc finger transcription factor GLI Fragment [Source:UniProtKB/TrEMBL;Acc:Q91WY6] [ENSRNOT00000009803]	Rn.219157	XM_001056128
A_43_P12602	0.0342169	0.433928	0.00202808	0.603572	14.0148	13.1183	13.5319	14.9296	14.7268	14.7529	14.0975	14.0864	14.1354	13.9868	Slc37a4	Rattus norvegicus solute carrier family 37 (glucose-6-phosphate transporter), member 4 (Slc37a4), mRNA [NM_031589]	Rn.1592	NM_031589
A_43_P19193	0.00959688	3.81581	0.194913	1.65756	5.19976	4.96273	5.20925	2.68524	3.26466	3.51807	4.04835	4.53913	2.84834	3.78434	Lama1	Rattus norvegicus laminin, alpha 1 (Lama1), mRNA [NM_001108237]	Rn.2807	NM_001108237
A_44_P998638	0.0281594	1.84216	0.0329028	1.2571	9.27276	8.72682	8.83324	8.00332	8.16526	8.07522	8.49567	8.22087	8.61927	8.27966	Pprc1	Rattus norvegicus peroxisome proliferator-activated receptor gamma, coactivator-related 1 (Pprc1), mRNA [NM_001106363]	Rn.9484	NM_001106363
A_42_P808456	0.0442594	1.89736	0.00490386	2.21934	5.90788	6.74951	6.35317	5.5832	5.11705	5.60866	6.72005	6.77162	6.74971	6.05858	Disp1	Rattus norvegicus dispatched homolog 1 (Drosophila) (Disp1), mRNA [NM_001105983]	Rn.41748	NM_001105983
A_44_P488185	0.01182	0.560691	0.0120014	0.61098	6.62098	6.37509	6.11932	7.02391	7.32668	7.29372	6.43308	6.50147	6.52691	6.57569	Ascc3	Rattus norvegicus activating signal cointegrator 1 complex subunit 3 (Ascc3), mRNA [NM_001107640]	Rn.24209	NM_001107640
A_44_P1021489	0.0011683	0.465087	0.00311824	0.660668	5.09654	5.40086	5.34971	6.48552	6.41326	6.27149	5.76685	5.84805	5.71251	5.84727	Palb2	PREDICTED: Rattus norvegicus partner and localizer of BRCA2 (Palb2), mRNA [XM_215047]		XM_215047
A_44_P458237	0.00734121	0.301719	0.933892	1.37159	1.82555	1.68799	1.21916	3.41862	3.24521	3.3172	4.94322	2.99684	1.29081	3.80012		AI029811 UI-R-C0-jn-c-01-0-UI.s1 UI-R-C0 Rattus norvegicus cDNA clone UI-R-C0-jn-c-01-0-UI 3', mRNA sequence [AI029811]	Rn.10641	AI029811
A_43_P20754	0.0420012	1.59589	0.154522	1.2462	5.62921	5.53372	5.54843	4.854	5.15895	4.62757	5.13828	5.12234	5.32477	5.26161	Kctd7	Rattus norvegicus potassium channel tetramerisation domain containing 7 (Kctd7), mRNA [NM_001128194]	Rn.103510	NM_001128194
A_44_P776098	0.00223749	4.58881	0.0151979	2.93053	9.25083	8.66263	8.55472	6.57422	7.04003	6.25038	7.80094	8.32311	7.36299	8.89519		Rattus norvegicus TL0ABA40YN09 mRNA sequence. [FQ209717]	Rn.169980	FQ209717
A_44_P545426	0.0299722	2.31842	0.017311	1.705	9.21478	8.45956	9.32884	8.08345	7.55468	7.82178	8.63013	8.3847	8.33282	8.98163	Slc16a1	Monocarboxylate transporter 1 (MCT 1)(Solute carrier family 16 member 1) [Source:UniProtKB/Swiss-Prot;Acc:P53987] [ENSRNOT00000027234]	Rn.6085	X86216
A_43_P11484	0.021413	0.312329	0.239914	0.723526	4.94959	4.9827	4.84464	7.05662	6.20589	6.41326	5.78918	5.49098	6.54107	6.46697	Mme	Rattus norvegicus membrane metallo endopeptidase (Mme), mRNA [NM_012608]	Rn.33598	NM_012608
A_44_P417077	0.0331896	0.548571	0.328872	0.763145	2.93909	3.10184	3.27546	4.16102	3.55521	4.14058	4.07348	3.29557	4.08266	2.17379	Grb10	Rattus norvegicus growth factor receptor bound protein 10 (Grb10), mRNA [NM_001109093]	Rn.63942	NM_001109093
A_43_P16811	0.021405	1.77171	0.0143272	1.85579	5.71228	5.9541	5.91643	4.76552	4.97198	5.32518	6.20467	5.40766	5.99455	6.00439	Fam98a	Rattus norvegicus family with sequence similarity 98, member A (Fam98a), mRNA [NM_001014073]	Rn.12770	NM_001014073
A_44_P405374	0.00818968	0.385482	0.0185951	0.361167	2.11745	2.84834	2.50466	3.61598	4.00998	4.02588	2.31933	3.27393	1.45591	2.03559		RGD1359684 protein [Source:UniProtKB/TrEMBL;Acc:Q5BK55] [ENSRNOT00000060250]	Rn.9949	XM_002725101
A_44_P438808	0.0398317	0.521058	0.259231	0.797766	2.77923	2.67453	2.77857	3.52394	4.04518	3.40385	3.13684	3.69863	3.0976	3.42153	Zfat	Rattus norvegicus zinc finger and AT hook domain containing (Zfat), mRNA [NM_001134957]	Rn.33031	NM_001134957
A_44_P145030	0.0188287	0.439912	0.0329392	0.432549	6.49226	6.18338	6.80124	7.19653	7.93672	7.85594	6.39832	6.50121	6.43103	6.61904	Ddx58	Rattus norvegicus DEAD (Asp-Glu-Ala-Asp) box polypeptide 58 (Ddx58), mRNA [NM_001106645]	Rn.38642	NM_001106645
A_44_P238210	0.0327986	1.96164	0.0520919	1.58556	11.6215	11.6742	11.6442	10.5013	10.4257	11.0216	11.5406	11.1999	11.3101	11.2858	Mid1ip1	Rattus norvegicus MID1 interacting protein 1 (gastrulation specific G12 homolog (zebrafish)) (Mid1ip1), mRNA [NM_206950]	Rn.8267	NM_206950
A_44_P744575	0.00377334	5.76033	0.45637	1.24934	4.31487	3.69335	3.89871	1.45996	1.39685	1.53896	1.40189	1.40978	1.46789	2.52203
A_44_P653818	0.00278205	0.625744	0.00489243	0.684358	10.5334	10.4322	10.349	11.0364	11.2633	11.0379	10.567	10.6966	10.5537	10.4494	Zcchc2	Rattus norvegicus zinc finger, CCHC domain containing 2 (Zcchc2), mRNA [NM_001122677]	Rn.76723	NM_001122677
A_44_P379520	0.0248147	0.653371	0.0265761	0.662643	9.46462	9.06813	9.20965	9.89144	9.62143	10.0656	9.14295	9.0922	9.09347	9.6874	Sdr9c7	Retinol dehydrogenase similar protein Fragment [Source:UniProtKB/TrEMBL;Acc:Q8K3N9] [ENSRNOT00000005919]	Rn.212805	XM_001057420
A_44_P385330	0.0169918	0.42378	0.521898	0.862459	2.59053	2.51682	3.03993	3.55007	4.36514	3.88794	3.72532	3.74604	4.29954	2.97384		BF545883 UI-R-BT0-qe-g-12-0-UI.r1 UI-R-BT0 Rattus norvegicus cDNA clone UI-R-BT0-qe-g-12-0-UI 5', mRNA sequence [BF545883]		BF545883
A_44_P748551	0.0231826	1.54122	0.00422919	1.52145	6.49876	6.36659	6.08886	5.67168	5.8015	5.63318	6.33358	6.33465	6.28912	6.2793		AGENCOURT_112365038 NIH_MGC_429 Rattus norvegicus cDNA clone IMAGE:9028146 5', mRNA sequence [EV774530]	Rn.204803	EV774530
A_44_P731278	0.043115	1.86716	0.0416305	1.69925	5.45362	5.7867	6.25646	5.11092	5.14594	4.58599	5.84255	5.6101	5.75204	5.72271
A_44_P387299	0.0205666	2.81515	0.810357	1.17358	3.20736	2.5589	3.51255	1.30556	2.17119	1.29421	1.38845	2.84643	1.33882	1.271
A_43_P10735	0.0414874	0.56882	0.0300559	0.750608	6.69039	6.54761	6.09183	7.23434	7.28319	7.31827	6.64063	6.83635	7.16997	6.75828	Fbxo21	Rattus norvegicus F-box protein 21 (Fbxo21), mRNA [NM_001108338]	Rn.137498	NM_001108338
A_44_P699094	0.00534084	0.317583	0.0772414	0.52938	1.28504	1.91524	2.0085	3.12678	3.39525	3.69633	2.46083	2.14018	1.33215	3.36602
A_44_P245998	0.0477623	2.5381	0.327796	1.08444	2.49194	2.2286	3.20641	1.38389	1.32927	1.36582	1.34197	1.73881	1.42679	1.36295	Ldlrad3	Rattus norvegicus similar to hypothetical protein LOC143458 (LOC366138), mRNA [XM_345406]		XM_345406
A_44_P561084	0.0411682	0.396137	0.0545316	0.450785	3.82677	3.29928	4.20703	4.8313	4.65897	5.74312	3.35647	3.79913	4.4661	4.18773	Cdh13	Rattus norvegicus cadherin 13 (Cdh13), mRNA [NM_138889]	Rn.23806	NM_138889
A_43_P11370	0.0373052	0.618271	0.0984284	0.736613	8.37111	8.09763	7.77671	8.99388	8.50255	8.84782	8.36435	8.34866	8.32448	8.38093	Plp2	Rattus norvegicus proteolipid protein 2 (colonic epithelium-enriched) (Plp2), mRNA [NM_207601]	Rn.96974	NM_207601
A_43_P13967	0.00522411	0.453943	0.0558104	0.605923	15.2421	14.8153	14.9529	16.2223	16.0476	16.1861	16.1319	14.9466	15.0534	15.2636	Gsta2	Rattus norvegicus glutathione S-transferase A2 (Gsta2), mRNA [NM_017013]	Rn.144550	NM_017013
A_44_P613225	0.0229211	0.487798	0.0805694	0.545476	1.91259	1.66699	2.0382	3.17455	2.48035	3.007	2.01758	1.23412	1.2722	2.93646
A_44_P866539	0.0175555	2.52542	0.000375028	1.8747	10.2446	10.6447	10.9737	9.44149	9.27482	9.21892	10.2011	10.1121	10.2043	10.3577		AW913986 EST294764 Rat gene index, normalized rat, norvegicus, Bento Soares Rattus norvegicus cDNA clone RGIZA12 5' end, mRNA sequence [AW913986]	Rn.40480	AW913986
A_44_P450556	0.016471	0.597052	0.662165	0.940386	1.24828	1.59943	1.54971	1.96361	2.4535	2.19529	2.26873	2.50664	1.26827	2.19851	Meox1	Rattus norvegicus mesenchyme homeobox 1 (Meox1), mRNA [NM_001108837]	Rn.149759	NM_001108837
A_44_P601939	0.000894678	0.498107	0.00334493	0.512405	1.34424	1.3465	1.48923	2.35552	2.5439	2.28958	1.39698	1.39595	1.4525	1.49522		AI549199 UI-R-C3-ts-g-07-0-UI.s1 UI-R-C3 Rattus norvegicus cDNA clone UI-R-C3-ts-g-07-0-UI 3', mRNA sequence [AI549199]		AI549199
A_44_P268395	0.0128188	0.509197	0.0128219	0.538566	4.2669	3.73858	3.8754	5.075	4.60898	5.11826	3.78212	3.76146	4.50073	4.06284		AA943735 EST199234 Normalized rat brain, Bento Soares Rattus sp. cDNA clone RBRAP04 3' end, mRNA sequence [AA943735]	Rn.32110	AA943735
A_44_P777928	0.00191841	1.69093	0.00159078	1.62951	6.83588	6.92671	7.10005	6.32652	6.14362	6.12281	6.94897	6.88173	6.66035	7.09547		Rattus norvegicus TL0ABA32YM14 mRNA sequence. [FQ210197]		FQ210197
A_44_P272212	0.00232436	2.96639	0.0012396	3.97272	3.14839	2.75964	3.31309	1.35303	1.81959	1.34385	3.60608	3.34409	3.6886	3.38514		Rattus norvegicus similar to Chain , Heat-Shock Cognate 70kd Protein (44kd Atpase N-Terminal Fragment) (E.C.3.6.1.3) Mutant With Asp 199 Replaced By Asn (D199n) (LOC297982), mRNA [XM_213024]		XM_213024
A_44_P384712	0.0165014	0.400121	0.457832	1.80798	1.30007	1.3038	1.6317	2.24949	2.8898	2.98222	4.8436	2.50844	2.35171	3.14927	Rad54b	PREDICTED: Rattus norvegicus similar to RAD54B homolog isoform 1; RAD54, S. cerevisiae, homolog of, B (RGD1306507), mRNA [XM_001054095]	Rn.214081	XM_001054095
A_44_P257867	0.0425676	3.92766	0.242391	1.96344	2.77371	4.2086	3.16617	1.44687	1.74801	1.40541	1.38854	2.82837	1.44813	3.38068	Tdpoz1	PREDICTED: Rattus norvegicus TD and POZ domain containing 1 (Tdpoz1), mRNA [XM_345239]		XM_345239
A_44_P171634	0.0397239	1.69963	0.0343095	1.65476	11.1855	11.1505	11.0678	10.489	10.0108	10.5526	11.1623	10.9911	10.9598	11.2538	Sigmar1	Rattus norvegicus sigma non-opioid intracellular receptor 1 (Sigmar1), mRNA [NM_030996]	Rn.1129	NM_030996
A_44_P837142	0.0374857	0.651475	0.193819	0.856179	3.36154	3.76037	3.22912	4.28726	3.95904	3.99043	3.88571	3.53645	4.04423	3.93592	Ttc26	Rattus norvegicus tetratricopeptide repeat domain 26 (Ttc26), mRNA [NM_001025045]	Rn.214866	NM_001025045
A_44_P827555	0.0368998	3.35673	0.530921	1.75924	5.03128	4.68154	4.72381	3.59867	3.08706	2.21624	4.3926	4.4644	1.46389	3.74526		Q5S3Z4_DROYA (Q5S3Z4) Enhancer of split m7 protein (Fragment), partial (7%) [TC631078]
A_44_P352828	0.00111938	0.320503	0.140752	0.640833	1.71652	1.61845	1.24849	3.36814	3.14241	3.01645	3.38492	2.33147	1.38981	2.3733		Q8R3J2_MOUSE (Q8R3J2) AA536717 protein, partial (14%) [TC591730]	Rn.28239	AW142930
A_44_P460124	0.0465092	0.595015	0.0410273	0.819889	5.50427	4.96871	5.59383	5.99389	6.20249	6.18393	5.94501	5.7103	6.00946	5.67998		UI-R-E0-dd-d-12-0-UI.s1 UI-R-E0 Rattus norvegicus cDNA clone UI-R-E0-dd-d-12-0-UI 3' similar to gi [AA900322]	Rn.25084	AA900322
A_43_P10367	0.00568539	1.64745	0.0104585	1.39255	8.43783	8.7579	8.56051	7.96277	7.77754	7.86748	8.3457	8.35604	8.36877	8.32503	Coro2b	Coro2b protein Fragment [Source:UniProtKB/TrEMBL;Acc:Q5EB67] [ENSRNOT00000020951]	Rn.8477	XM_217183
A_44_P609721	0.0203556	0.265264	0.0937452	0.571263	3.05786	1.9285	1.75661	4.73116	4.18852	3.77487	2.6559	3.19201	4.01049	3.69892
A_44_P914382	0.0473295	3.83878	0.417849	1.44312	9.45501	8.52767	8.91626	7.55647	7.33797	5.77581	7.82541	6.49471	7.58631	8.07555	Ednra	Rattus norvegicus endothelin receptor type A (Ednra), mRNA [NM_012550]	Rn.10915	NM_012550
A_44_P346931	0.0269929	0.658384	0.0831789	0.823863	8.17755	7.98099	8.4569	8.65852	8.97353	8.81512	8.54158	8.46508	8.55933	8.5985	Pnpt1	Rattus norvegicus polyribonucleotide nucleotidyltransferase 1 (Pnpt1), mRNA [NM_001142371]	Rn.23118	NM_001142371
A_44_P1040511	0.014963	0.599737	0.915847	1.01601	2.93808	3.36491	2.99099	3.74255	3.99243	3.79825	3.70842	3.20289	4.27391	4.08021	Rshl2	Rattus norvegicus radial spokehead-like 2 (Rshl2), mRNA [NM_001108463]	Rn.38258	NM_001108463
A_43_P19847	0.00342435	0.65217	0.173611	0.902233	8.54404	8.42388	8.36803	9.19682	9.03685	8.94677	8.91776	8.85843	8.88602	8.99589	Fchsd2	Rattus norvegicus FCH and double SH3 domains 2 (Fchsd2), mRNA [NM_001107539]	Rn.2386	NM_001107539
A_44_P539256	0.0174632	2.54136	0.639249	1.3448	2.56381	2.54209	3.32816	1.31539	1.85035	1.30786	1.29399	1.28484	1.32291	2.99582		AMGNNUC:NRHY5-00318-G6-A W Rat hypothalamus (10471) Rattus norvegicus cDNA clone nrhy5-00318-g6 5', mRNA sequence [CB576425]	Rn.201994	CB576425
A_44_P241909	0.0388342	0.259496	0.975576	1.33939	1.34403	1.85544	1.95428	4.04538	2.66825	3.98124	4.78507	2.50758	1.83927	5.00932	Epha7	Rattus norvegicus Eph receptor A7 (Epha7), mRNA [NM_134331]	Rn.10181	NM_134331
A_44_P123450	0.0277124	1.71475	0.0681051	1.3665	6.00381	5.52168	6.06039	5.1784	5.28881	4.79844	5.4097	5.75292	5.3853	5.63444	Olr663	Rattus norvegicus olfactory receptor 663 (Olr663), mRNA [NM_001000346]	Rn.142838	NM_001000346
A_44_P416824	0.0292564	2.22179	0.682611	0.901282	3.00725	2.23752	2.98123	1.36305	2.06277	1.34787	1.63113	1.36163	1.42068	1.49881	Otx2	Rattus norvegicus orthodenticle homeobox 2 (Otx2), mRNA [NM_001100566]	Rn.35222	NM_001100566
A_44_P109998	0.0107743	0.388864	0.00133574	0.463899	11.719	12.2981	11.584	13.3354	13.4049	13.0245	11.9996	12.1665	12.4188	11.9973	RGD1562174	PREDICTED: Rattus norvegicus similar to mKIAA1450 protein (RGD1562174), mRNA [XM_227287]		XM_227287
A_44_P287366	0.00543629	0.658212	0.9296	1.06901	2.99996	2.95406	2.89417	3.58714	3.41731	3.64614	2.81128	3.79389	4.10263	3.60099		UI-R-DY1-cnu-f-16-0-UI.s1 UI-R-DY1 Rattus norvegicus cDNA clone UI-R-DY1-cnu-f-16-0-UI 3', mRNA sequence [BQ208712]	Rn.222458	BQ208712
A_44_P168405	0.0336985	1.78809	0.0217834	1.19493	9.19568	9.75779	9.68273	8.62159	8.80984	8.74511	9.11489	8.97939	8.86266	8.97007	Fcgr2a	Rattus norvegicus Fc fragment of IgG, low affinity IIa, receptor (CD32) (Fcgr2a), mRNA [NM_053843]	Rn.154415	NM_053843
A_44_P296468	0.0207925	0.441771	0.0311331	0.555986	5.8982	6.14257	6.08375	7.02921	7.60287	6.94759	6.00012	6.3731	6.34225	6.70617		AI071174 UI-R-C2-my-d-02-0-UI.s1 UI-R-C2 Rattus norvegicus cDNA clone UI-R-C2-my-d-02-0-UI 3', mRNA sequence [AI071174]		AI071174
A_44_P578950	0.0246998	1.51072	0.0294007	1.41814	6.28884	6.54048	6.69216	6.13566	5.71428	5.88282	6.55091	6.45229	6.50121	6.16753
A_44_P492030	0.0093927	0.62253	0.00714811	0.539395	5.3175	5.37072	5.02956	5.84276	6.04515	5.89633	4.73195	5.33164	5.25287	4.73494	Zcchc2	Rattus norvegicus zinc finger, CCHC domain containing 2 (Zcchc2), mRNA [NM_001122677]	Rn.76723	NM_001122677
A_43_P15106	0.00786347	0.134992	0.00515043	0.221704	1.80877	2.1886	3.31781	4.7836	5.60665	5.84096	3.41705	3.73292	3.40829	2.29139		E2f8 protein Fragment [Source:UniProtKB/TrEMBL;Acc:Q4FZV5] [ENSRNOT00000056074]	Rn.15287	XM_218601
A_43_P11343	0.0041128	0.318569	0.00379902	0.373759	8.61518	8.81684	8.64764	10.3236	10.0585	10.605	8.88312	9.12257	8.72498	8.94701		UI-R-C0-gw-c-08-0-UI.r1 UI-R-C0 Rattus norvegicus cDNA clone UI-R-C0-gw-c-08-0-UI 5', mRNA sequence [BF557799]	Rn.220656	BF557799
A_44_P238424	0.0119455	0.48801	0.160415	0.75782	9.33572	8.95614	8.98715	10.2043	10.3718	9.77614	9.90128	9.73206	9.97718	9.23426	Akap5	Rattus norvegicus A kinase (PRKA) anchor protein 5 (Akap5), mRNA [NM_133515]	Rn.122003	NM_133515
A_44_P767077	0.0434138	0.4824	0.132458	0.680058	1.25936	1.26394	1.25086	2.34541	2.61907	1.86729	1.27651	2.0382	1.30235	2.16697		UI-R-DZ0-crq-p-04-0-UI.s1 UI-R-DZ0 Rattus norvegicus cDNA clone UI-R-DZ0-crq-p-04-0-UI 3', mRNA sequence [CB326764]	Rn.204941	CB326764
A_44_P901064	0.0217888	3.9445	0.0141943	4.74978	7.52659	6.66349	7.88797	5.46623	4.60397	5.99932	7.83456	8.00184	7.79	7.05734		Rattus norvegicus TL0ACA51YN16 mRNA sequence. [FQ214633]		FQ214633
A_44_P984158	0.0115779	0.54048	0.0379713	0.638004	3.99655	4.25285	3.7861	5.01233	4.90753	4.80956	3.84271	4.72576	3.9447	4.36708	LOC691759	UI-R-CV2-cgn-d-09-0-UI.s1 UI-R-CV2 Rattus norvegicus cDNA clone UI-R-CV2-cgn-d-09-0-UI 3', mRNA sequence [BI291259]	Rn.210959	BI291259
A_44_P509035	0.0231149	2.2013	0.343366	1.25653	5.37491	4.58791	5.00999	4.1612	3.97835	3.42766	4.46273	4.17158	3.58714	4.4803		UI-R-C4-alj-f-09-0-UI.r1 UI-R-C4 Rattus norvegicus cDNA clone UI-R-C4-alj-f-09-0-UI 5', mRNA sequence [BF564207]	Rn.206949	BF564207
A_42_P520497	0.012611	0.459873	0.00691728	0.469324	9.50724	9.26798	8.84916	10.6802	10.1733	10.1426	9.51949	8.87502	9.46748	9.09091	Slc2a5	Rattus norvegicus solute carrier family 2 (facilitated glucose/fructose transporter), member 5 (Slc2a5), mRNA [NM_031741]	Rn.10900	NM_031741
A_44_P261761	0.00966853	1.52782	0.540019	1.07909	7.64622	7.43695	7.3085	6.72971	6.87856	6.95991	6.99068	7.17484	6.5835	7.0612		BM392398 UI-R-EB1-clf-g-24-0-UI.s1 UI-R-EB1 Rattus norvegicus cDNA clone UI-R-EB1-clf-g-24-0-UI 3', mRNA sequence [BM392398]	Rn.3370	BM392398
A_44_P122927	0.0110856	0.248149	0.709155	0.949187	1.66159	1.32556	1.24024	2.93091	3.92283	3.25949	4.31068	3.07331	2.57528	2.7536		EST230553 Normalized rat lung, Bento Soares Rattus sp. cDNA clone RLUCS14 3' end, mRNA sequence [AI233865]	Rn.167579	AI233865
A_44_P512690	0.0349187	8.61717	0.223355	5.13711	5.05299	6.49404	6.68499	1.2372	4.15096	2.61603	5.50258	5.60908	6.38124	1.21206		RATCYP4A1 Rat cytochrome P-450 IV A1 (CYP4A1) gene, complete cds [M57718]		M57718
A_44_P407567	0.02388	0.566741	0.0678529	0.806136	4.34889	3.81763	4.13063	5.02287	4.85263	4.92303	4.64239	4.5784	4.3151	4.89902	RGD1308782	Rattus norvegicus similar to Zinc finger protein OZF (POZF-1) (RGD1308782), mRNA [NM_001025677]	Rn.143807	NM_001025677
A_44_P668373	0.0152857	0.554411	0.0619151	0.698616	9.16107	8.97939	8.78996	9.86042	9.52729	10.0686	9.25418	9.56463	9.2025	9.22038	Vasn	Rattus norvegicus vasorin (Vasn), mRNA [NM_001109382]	Rn.198255	NM_001109382
A_44_P459202	0.0163669	1.78957	0.0833916	1.27907	6.98383	6.57257	6.46342	5.69423	6.04585	5.79129	6.20722	6.44976	5.86116	6.24784	Ptpn23	Tyrosine-protein phosphatase non-receptor type 23 Fragment (EC 3.1.3.48)(His domain-containing protein tyrosine phosphatase)(HD-PTP)(Protein tyrosine phosphatase TD14)(PTP-TD14) [Source:UniProtKB/Swiss-Prot;Acc:O88902] [ENSRNOT00000028321]	Rn.54442	AF077000
A_44_P297659	0.0190695	0.551448	0.00764426	0.661566	6.81728	6.68385	6.25935	7.3085	7.45452	7.61423	6.85527	6.87207	6.99237	6.74326		zinc finger protein, multitype 1 Gene [Source:MGI Symbol;Acc:MGI:1095400] [ENSRNOT00000068452]	Rn.160024	XM_002725423
A_44_P163301	0.00325133	3.26408	0.266591	1.05205	3.07025	2.85765	3.19318	1.34878	1.33878	1.33321	1.34016	1.34275	1.39955	1.56011	Olr1177	Rattus norvegicus olfactory receptor 1177 (Olr1177), mRNA [NM_001000865]	Rn.143578	NM_001000865
A_44_P465205	0.0157827	1.62315	0.143736	1.39105	1.94809	1.75512	2.05779	1.22338	1.2336	1.22372	2.23539	1.70919	1.25063	1.4145		BE328941 hq35a04.x1 NCI_CGAP_Pr35 Rattus norvegicus cDNA clone IMAGE:3121326 3' similar to SW:INO1_SPIPO P42803 MYO-INOSITOL-1-PHOSPHATE SYNTHASE ;, mRNA sequence [BE328941]	Rn.98850	BE328941
A_44_P190639	0.0460048	0.295785	0.0244447	0.323165	4.54702	4.23209	5.89046	6.98383	6.04626	7.23326	5.13886	4.89479	5.80361	4.75536	Dnah9	PREDICTED: Rattus norvegicus dynein, axonemal, heavy polypeptide 9, transcript variant 2 (Dnah9), mRNA [XM_002724507]	Rn.204673	XM_002724507
A_44_P161052	0.0284701	1.84972	0.367136	1.37726	14.6927	14.148	14.1692	13.7522	13.0829	13.5039	14.0175	13.8615	14.51	12.9299	RGD1562373	Rattus norvegicus similar to 3-ketoacyl-CoA thiolase B, peroxisomal precursor (Beta-ketothiolase B) (RGD1562373), mRNA [NM_001040019]	Rn.154995	NM_001040019
A_44_P473329	0.00772592	0.272863	0.000253237	0.26606	1.29906	1.94207	1.30439	3.48016	3.28604	3.49035	1.33084	1.32219	1.36635	1.93041	Trim59	Rattus norvegicus tripartite motif-containing 59 (Trim59), mRNA [NM_001108945]	Rn.205621	NM_001108945
A_44_P131133	0.0246947	0.477779	0.0158891	1.20413	3.65867	3.9677	4.33741	5.15068	5.10603	4.97858	5.49665	5.31833	5.25768	5.30876
A_43_P11674	0.0481469	0.42191	0.0563421	0.490928	6.17853	5.35036	6.47122	7.49106	6.68125	7.61565	6.38799	5.89515	6.58195	6.21436	Abcc8	Rattus norvegicus ATP-binding cassette, sub-family C (CFTR/MRP), member 8 (Abcc8), mRNA [NM_013039]	Rn.11187	NM_013039
A_44_P602663	0.0373234	0.665716	0.248997	1.12212	3.06541	3.4739	3.5475	4.16511	3.79825	3.9046	4.08739	4.17587	4.12166	4.13598		BP478914 Rattus norvegicus pancreatic islet Rattus norvegicus cDNA clone RBC16448 3', mRNA sequence [BP478914]	Rn.164226	BP478914
A_44_P129549	0.0201448	0.406128	0.531724	0.863423	1.2372	1.89251	1.21224	3.23374	2.37179	2.60139	3.21196	2.17427	1.26887	2.92323		AMGNNUC:URRG1-00036-F11-A urrg1 (14046) Rattus norvegicus cDNA clone urrg1-00036-f11 5', mRNA sequence [CB580834]	Rn.223031	CB580834
A_44_P450075	0.0116972	0.191044	0.00915076	0.187381	1.99289	1.702	2.37152	3.70728	4.99945	4.31487	1.80355	2.37766	1.44717	2.267	Ifit1lb	PREDICTED: Rattus norvegicus interferon-induced protein with tetratricopeptide repeats 1-like B (Ifit1lb), mRNA [XM_001079971]	Rn.112953	XM_001079971
A_42_P708181	0.00120203	0.134105	0.00661187	0.189348	2.19293	1.31419	1.56579	4.1401	4.81612	4.85351	3.34143	1.30194	1.3436	1.89635	Kntc1	Rattus norvegicus kinetochore associated 1 (Kntc1), mRNA [NM_001107140]	Rn.47918	NM_001107140
A_42_P726091	0.0227847	0.318185	0.0346997	0.340952	7.61611	7.45883	6.9744	9.43139	8.30451	9.12437	7.39818	7.34075	7.28054	7.81416		Q4G002_RAT (Q4G002) RT1-149 protein, partial (10%) [TC594375]	Rn.205887	BX883048
A_44_P265366	0.00321363	0.0895493	0.0045945	0.107389	2.83354	3.04499	3.66521	5.83582	6.98178	7.02156	4.04807	3.12129	3.401	3.18151	Espl1	Rattus norvegicus extra spindle pole bodies homolog 1 (S. cerevisiae) (Espl1), mRNA [NM_001170602]	Rn.135286	NM_001170602
A_44_P760124	0.00402824	0.610973	0.226364	1.28308	4.13676	3.87284	4.14137	4.83273	4.81886	4.63997	5.27945	5.30699	4.45481	5.29771
A_44_P422587	0.011502	0.621942	0.00915362	0.717327	3.51897	3.92417	3.67432	4.39292	4.25847	4.53728	3.76957	3.81327	3.94055	4.13401		AI103511 EST212800 Normalized rat embryo, Bento Soares Rattus sp. cDNA clone REMCC87 3' end, mRNA sequence [AI103511]	Rn.164112	AI103511
A_44_P354229	0.0401264	0.545599	0.0394027	1.75902	5.18794	4.79549	4.95168	5.40385	6.12152	5.96506	6.54203	7.02958	6.25534	6.7665		Rattus norvegicus similar to karyopherin (importin) alpha 2 (LOC317233), mRNA [XM_228535]		XM_228535
A_44_P732329	0.0252025	1.67963	0.447468	1.04314	2.38996	2.01138	1.99226	1.44085	1.34422	1.39831	1.45255	1.62034	1.41158	1.32288
A_44_P567880	0.0369022	0.660766	0.366502	0.873647	4.02562	3.64455	3.74635	4.12652	4.43056	4.63544	4.04714	4.20783	4.56666	3.97355
A_44_P1042711	0.000978623	0.0971483	0.000241368	0.119921	4.39509	4.20734	4.58009	7.29885	7.91423	7.99015	4.81083	4.12444	5.04316	4.69607	Kif20a	Rattus norvegicus kinesin family member 20A (Kif20a), mRNA [NM_001108426]	Rn.101107	NM_001108426
A_44_P652577	0.0339592	0.42654	0.340784	0.75411	5.93643	5.62568	6.37395	7.01869	7.74715	6.77162	6.38612	6.84874	6.73537	7.23661		Q5DBE9_SCHJA (Q5DBE9) SJCHGC01974 protein, partial (15%) [TC601788]
A_44_P494828	0.0268096	0.23019	0.00595944	0.228787	3.17057	2.19401	1.72134	4.39312	4.82173	4.58656	2.72802	2.59028	1.27415	2.86783		PREDICTED: Rattus norvegicus similar to N-acetyltransferase ESCO2 (Establishment of cohesion 1 homolog 2) (ECO1 homolog 2) (LOC691979), mRNA [XM_001080534]	Rn.154519	XM_001080534
A_44_P143238	0.0234538	3.28002	0.0908278	1.94793	3.10213	2.46379	3.68703	1.21361	1.21925	1.83961	2.6344	2.70016	1.23555	2.6562		AI172321 EST218322 Normalized rat muscle, Bento Soares Rattus sp. cDNA clone RMUBX77 3' end, mRNA sequence [AI172321]	Rn.8316	AI172321
A_44_P471201	0.017175	6.58013	0.00045628	7.96257	6.70034	7.15001	5.53334	4.25704	3.40503	3.87903	6.95221	7.25893	6.22442	6.90568	Mybl1	Rattus norvegicus myeloblastosis oncogene-like 1 (Mybl1), mRNA [NM_001106632]	Rn.218701	NM_001106632
A_44_P623559	0.0173683	0.647532	0.401945	0.861633	3.34763	3.68731	3.56047	3.96193	4.12768	4.37652	4.28049	3.16642	3.78347	4.29764
A_44_P266833	0.00492715	0.503322	0.0203444	0.653948	3.89045	3.71599	3.51167	4.47631	4.67224	4.92969	3.83528	3.96444	4.13266	4.37775	Syt3	Rattus norvegicus synaptotagmin III (Syt3), mRNA [NM_019122]	Rn.48884	NM_019122
A_44_P513499	0.0386455	1.51044	0.475952	1.22503	4.71266	5.02257	4.56342	4.25813	4.10144	4.18852	3.63992	4.81059	4.788	4.38674	Tspan18	Rattus norvegicus tetraspanin 18 (Tspan18), mRNA [NM_001107750]	Rn.219380	NM_001107750
A_44_P1039176	0.011598	0.474843	0.514538	0.879829	1.762	1.24883	1.23909	2.82571	2.39467	2.25412	2.58132	2.22705	2.81128	1.26079	Steap2	Rattus norvegicus six transmembrane epithelial antigen of the prostate 2 (Steap2), mRNA [NM_001107846]	Rn.203614	NM_001107846
A_44_P477903	0.0320708	0.665822	0.0137909	0.641631	7.31349	7.29885	7.41864	7.97383	7.69024	8.10027	7.15401	7.03488	7.5773	7.33988	Apbb3	Rattus norvegicus amyloid beta (A4) precursor protein-binding, family B, member 3 (Apbb3), mRNA [NM_053957]	Rn.30067	NM_053957
A_44_P837289	0.024464	0.618241	0.566628	1.05679	5.92322	5.82149	5.43775	6.54324	6.46306	6.29001	6.57611	6.56625	6.22636	6.65724	RGD1565622	PREDICTED: Rattus norvegicus RGD1565622 (RGD1565622), mRNA [XM_580086]		XM_580086
A_44_P112371	0.0241218	1.6858	0.00578255	1.45999	5.76797	5.41606	5.94259	5.06835	5.02141	4.81267	5.43133	5.45458	5.76529	5.38727	Nkrf	NKRF_MOUSE (Q8BY02) NF-kappa-B-repressing factor (NFKB-repressing factor) (Transcription factor NRF), partial (60%) [TC618744]		XM_233308
A_44_P525110	0.0286437	0.638178	0.518609	1.17163	8.99907	8.91776	9.39093	9.86413	9.79841	9.62416	10.4008	10.2747	9.45682	9.6189		Rattus norvegicus similar to 60S ribosomal protein L23a (LOC365309), mRNA [XM_344922]		XM_344922
A_44_P668093	0.0116505	0.524459	0.302745	0.798916	7.1803	6.69531	6.82017	7.7911	8.10933	7.58466	7.7085	7.2008	6.68203	8.10653		Q8R4C3_CRIGR (Q8R4C3) Csr1, partial (41%) [TC636955]
A_44_P885046	0.00418373	0.473403	0.0326855	0.545733	6.09509	6.24234	6.56071	7.58272	7.26668	7.30412	6.01283	6.0773	6.47512	7.18466
A_44_P146552	0.0145674	0.499406	0.0256835	0.501983	1.83214	1.74546	1.82339	2.93007	2.91737	2.52464	1.49241	1.23846	2.54628	1.58239		AA964921 UI-R-C0-hb-g-07-0-UI.s1 UI-R-C0 Rattus norvegicus cDNA clone UI-R-C0-hb-g-07-0-UI 3', mRNA sequence [AA964921]	Rn.3661	AA964921
A_43_P15924	0.011779	0.542432	0.509509	0.887441	1.87901	2.38819	2.25542	3.02872	2.91531	3.25243	3.50961	1.37957	3.00903	2.96667	Pola1	Rattus norvegicus polymerase (DNA directed), alpha 1 (Pola1), mRNA [NM_053479]	Rn.92345	NM_053479
A_43_P12905	0.0291937	2.16921	0.0224276	2.26508	5.04044	4.43425	5.25953	4.17814	3.81501	3.40868	4.90119	4.95218	5.23546	4.94206	Bik	Rattus norvegicus BCL2-interacting killer (apoptosis-inducing) (Bik), mRNA [NM_053704]	Rn.38487	NM_053704
A_44_P575212	0.010123	2.1578	0.275806	1.636	2.29139	2.3769	2.66193	1.35069	1.34	1.3374	1.35255	1.79291	3.0149	1.31932	Ankrd61	Rattus norvegicus ankyrin repeat domain 61 (Ankrd61), mRNA [NM_001044297]	Rn.208808	NM_001044297
A_44_P153371	0.00628772	0.299322	0.0302327	0.487424	4.28504	3.55123	3.7076	5.9294	5.7075	5.11867	4.46142	4.52636	4.96148	4.31582		AI059618 UI-R-C1-le-a-09-0-UI.s1 UI-R-C1 Rattus norvegicus cDNA clone UI-R-C1-le-a-09-0-UI 3', mRNA sequence [AI059618]	Rn.3415	AI059618
A_44_P252355	0.0165856	0.584689	0.0410245	0.679942	3.90194	3.8907	4.30004	4.67128	4.65552	5.08507	3.81005	4.28565	4.37775	4.48561		BG381322 UI-R-CT0-bui-g-12-0-UI.s1 UI-R-CT0 Rattus norvegicus cDNA clone UI-R-CT0-bui-g-12-0-UI 3', mRNA sequence [BG381322]	Rn.171051	BG381322
A_44_P175893	0.0233972	0.621065	0.465064	0.904126	7.29235	7.37923	7.23476	7.9212	8.2199	7.79719	7.72651	8.27606	7.7653	7.49521	RGD1305721	Rattus norvegicus similar to RIKEN cDNA 2810055F11 (RGD1305721), mRNA [NM_001108031]	Rn.105727	NM_001108031
A_44_P583083	0.00672225	0.490971	0.610511	0.982544	1.25311	1.67149	1.25598	2.66162	2.16864	2.42861	2.46763	1.26512	1.29929	3.43783
A_44_P459059	0.011464	1.92263	0.320222	1.44955	2.09775	2.61907	2.47106	1.31502	1.7436	1.3038	1.29238	2.6914	1.31722	2.21779	Hoxa10	Hox1.8 homeobox homolog {clone rHoxA10} [rats, Wistar, bone morphogenetic protein-implanted subcutaneous muscle, mRNA Partial, 75 nt]. [S71275]	Rn.852	S71275
A_44_P899264	0.00740944	0.49449	0.0130816	0.553161	7.79	8.20266	8.15928	9.18575	9.23895	8.76459	8.5811	8.38961	7.96188	7.83456	Lhfpl2	Rattus norvegicus lipoma HMGIC fusion partner-like 2 (Lhfpl2), mRNA [NM_001106402]	Rn.203042	NM_001106402
A_44_P499479	0.0115399	0.57097	0.00169443	0.664729	5.13848	5.29866	4.94282	5.95311	5.98119	5.89166	5.33084	5.4449	5.46065	5.1568		Leucine-rich repeat-containing protein KIAA1731 homolog [Source:UniProtKB/Swiss-Prot;Acc:A4L9P8] [ENSRNOT00000029634]		XM_343352
A_44_P345169	0.0287104	1.5543	0.00362109	1.40696	6.80511	6.95457	7.2312	6.40317	6.41495	6.29369	6.95744	6.7462	7.01723	6.71205	Prkdc	Rattus norvegicus protein kinase, DNA activated, catalytic polypeptide (Prkdc), mRNA [NM_001108327]	Rn.24110	NM_001108327
A_44_P309008	0.0214074	0.348286	0.0680469	0.470189	2.15644	2.38322	3.14141	4.35841	4.11677	3.93106	3.08029	1.54662	3.12022	3.7251	Kif11	Rattus norvegicus kinesin family member 11 (Kif11), mRNA [NM_001169112]	Rn.58850	NM_001169112
A_44_P1011898	0.0171897	0.222328	0.189891	1.26237	2.26229	1.61065	2.84012	4.68882	4.44597	4.31728	4.9111	4.75957	4.34481	5.17618	Gclm	Rattus norvegicus glutamate cysteine ligase, modifier subunit (Gclm), mRNA [NM_017305]	Rn.2460	NM_017305
A_44_P996233	0.000775457	0.622751	0.000417121	0.67994	8.68781	8.71006	8.53548	9.39139	9.35352	9.24019	8.78711	8.82071	8.83028	8.64764	Prim1	Rattus norvegicus DNA primase, p49 subunit (Prim1), mRNA [NM_001008768]	Rn.92497	NM_001008768
A_44_P539917	0.00937326	0.655473	0.00628174	0.603788	3.01721	3.19349	3.31438	3.71623	3.84935	3.79991	3.39004	2.96275	3.01743	2.81154		AA925597 UI-R-A1-er-h-08-0-UI.s1 UI-R-A1 Rattus norvegicus cDNA clone UI-R-A1-er-h-08-0-UI 3' similar to gi [AA925597]	Rn.6822	AA925597
A_44_P312166	0.00880607	0.358999	0.00163808	0.233353	1.83776	2.4888	2.15262	4.03783	3.59867	3.2385	1.27404	2.24949	1.23673	1.19291		Ig lambda-2 chain C region [Source:UniProtKB/Swiss-Prot;Acc:P20767] [ENSRNOT00000057971]	Rn.114048	XM_002724759
A_44_P747708	0.0244035	1.55926	0.00796774	1.81341	5.60237	5.32395	5.38797	5.06934	4.65114	4.64381	5.51011	5.35255	5.93629	5.7738
A_44_P501923	0.0257543	0.515797	0.368715	0.819735	2.43496	1.84325	1.91571	2.78902	2.84203	3.41594	2.53512	2.02797	3.06559	3.13919	Ap1s3	Rattus norvegicus adaptor-related protein complex 1, sigma 3 subunit (Ap1s3), mRNA [NM_001172150]	Rn.33461	NM_001172150
A_44_P252517	0.029174	1.75506	0.647957	0.940875	3.73159	3.67285	3.60608	3.15155	2.63557	2.73846	1.38052	3.19773	2.78602	3.1109	Havcr1	Rattus norvegicus hepatitis A virus cellular receptor 1 (Havcr1), mRNA [NM_173149]	Rn.11154	NM_173149
A_44_P172901	0.0123303	3.90103	0.274852	1.72198	3.27639	3.87903	4.01707	1.37007	2.40496	1.33606	1.35155	2.79031	3.35774	2.06008	Cftr	Rattus norvegicus cystic fibrosis transmembrane conductance regulator homolog (human) (Cftr), mRNA [NM_031506]	Rn.124539	NM_031506
A_44_P769938	0.0165752	2.90203	0.0629887	2.07427	5.6719	6.4657	5.58962	3.99493	4.88755	4.25342	5.62542	5.49285	5.96604	4.44648		AGENCOURT_11468868 NICHD_Rr_Pit1 Rattus norvegicus cDNA clone IMAGE:6889789 5', mRNA sequence [CB313746]	Rn.158238	CB313746
A_44_P294650	0.00596798	0.480173	0.0230493	0.605072	1.34531	1.65513	1.45551	2.5581	2.27604	2.77176	1.32773	2.16588	1.72454	1.95096	Brca1	Rattus norvegicus breast cancer 1 (Brca1), mRNA [NM_012514]	Rn.48840	NM_012514
A_44_P401161	7.2e-05	0.344571	0.000429018	0.380185	7.59121	7.43208	7.58707	8.96344	9.06599	9.18908	7.73209	7.2841	7.85213	7.78843	RGD1565395	PREDICTED: Rattus norvegicus similar to stathmin 1/oncoprotein 18) (RGD1565395), mRNA [XM_001081318]		XM_001081318
A_44_P541131	0.0491582	2.3408	0.047289	2.21766	3.33248	2.28618	2.82279	1.2814	1.21284	2.22066	2.99149	2.52836	2.51433	3.06833	Ndn	Rattus norvegicus necdin homolog (mouse) (Ndn), mRNA [NM_001008558]	Rn.3096	NM_001008558
A_44_P276504	0.0248027	0.655042	0.482497	0.945376	1.90454	2.24918	2.23985	2.96556	2.51827	2.73204	1.31324	2.39108	1.34078	3.92399
A_44_P592830	0.0111949	0.52451	0.301454	0.899736	6.98283	6.50837	6.98547	7.9731	7.68439	7.63907	7.7188	7.55413	7.46425	7.72891
A_43_P18014	0.0168503	0.549825	0.0106126	0.588061	6.55029	6.41719	5.99141	7.02699	7.43723	7.10714	6.32054	6.35906	6.4013	6.63974		AY013288 ASC-1 complex subunit P200 {Homo sapiens} (exp=-1; wgp=0; cg=0), partial (11%) [TC595663]	Rn.24209	CB605626
A_44_P239346	0.0194212	0.478262	0.940145	0.982021	2.9458	2.32486	2.72284	3.92919	3.93316	3.30459	3.32617	3.92818	3.96312	3.58931		BE119802 UI-R-CA0-ban-b-11-0-UI.s1 UI-R-CA0 Rattus norvegicus cDNA clone UI-R-CA0-ban-b-11-0-UI 3', mRNA sequence [BE119802]	Rn.8780	BE119802
A_44_P152247	0.00851245	0.434971	0.00976353	0.59158	3.09501	2.72343	3.18777	4.13541	4.2881	4.22229	3.8065	3.09086	3.44023	3.40985	Shd	Rattus norvegicus src homology 2 domain-containing transforming protein D (Shd), mRNA [NM_001108223]	Rn.222032	NM_001108223
A_44_P328758	0.014253	0.426718	0.0339999	0.607809	3.11264	3.16005	3.6286	4.56342	4.59476	4.48509	3.34162	3.59146	4.31754	3.88384	Acpl2	Rattus norvegicus acid phosphatase-like 2 (Acpl2), mRNA [NM_001007710]	Rn.9589	NM_001007710
A_44_P802466	0.00924382	0.437564	0.0618509	0.759618	2.42733	2.93462	2.48057	3.91568	3.69892	3.85232	3.11608	3.18389	3.62427	3.69791		UI-R-DK0-cdi-f-08-0-UI.s1 UI-R-DK0 Rattus norvegicus cDNA clone UI-R-DK0-cdi-f-08-0-UI 3', mRNA sequence [BI288958]	Rn.150642	BI288958
A_44_P416359	0.00306973	0.103187	0.00644178	0.138697	3.15351	2.47236	2.57099	5.31264	6.52211	6.04331	3.60148	1.32525	3.56448	3.33165		AA899590 UI-R-E0-cy-e-07-0-UI.s1 UI-R-E0 Rattus norvegicus cDNA clone UI-R-E0-cy-e-07-0-UI 3', mRNA sequence [AA899590]	Rn.116386	AA899590
A_44_P395757	0.0338161	2.3479	0.295208	1.43281	3.9879	3.49196	4.36081	2.63904	3.23772	2.21359	2.85574	4.03904	2.93673	2.89686	Grm4	Rattus norvegicus glutamate receptor, metabotropic 4 (Grm4), mRNA [NM_022666]	Rn.89046	NM_022666
A_44_P853254	0.0321692	0.652754	0.020422	0.639759	14.2277	14.1222	14.1745	14.5381	14.8744	14.9296	14.0303	14.2758	14.1872	14.0798	LOC100365106	PREDICTED: Rattus norvegicus rCG32755-like (LOC100365106), mRNA [XM_002724498]		XM_002724498
A_43_P18218	0.0428307	1.92158	0.839472	0.998754	2.31858	1.77902	2.40739	1.25828	1.24067	1.25556	1.24673	1.23832	1.26858	1.24509	Itga3	Rattus norvegicus integrin, alpha 3 (Itga3), mRNA [NM_001108292]	Rn.154664	NM_001108292
A_44_P444614	0.0204949	0.301896	0.01718	0.283328	6.75017	6.67464	6.03497	7.4814	8.57013	8.46508	6.6076	6.83498	6.04305	6.0653		BF284803 EST449394 Rat Gene Index, normalized rat, Rattus norvegicus cDNA Rattus norvegicus cDNA clone RGIEW55 3' sequence, mRNA sequence [BF284803]	Rn.101159	BF284803
A_44_P823561	0.0164128	0.40631	0.710604	1.09444	1.31964	1.90316	1.54445	3.11997	3.11022	2.37823	3.44301	2.96247	2.4569	3.12325
A_44_P1050554	0.0128008	0.627793	0.175797	0.827506	6.75669	6.50036	6.66423	7.41888	7.07301	7.42829	6.782	7.03459	6.87019	7.40314	RGD1565545	Rattus norvegicus similar to zinc finger protein ZFP (RGD1565545), mRNA [NM_001134544]	Rn.198482	NM_001134544
A_44_P398193	0.00451692	6.25815	0.0154885	8.07447	3.79913	3.60495	4.3989	1.24115	1.25098	1.48321	4.2669	2.62422	5.33213	3.95139	Cgref1	Rattus norvegicus cell growth regulator with EF hand domain 1 (Cgref1), mRNA [NM_139087]	Rn.31842	NM_139087
A_44_P992578	0.00471741	0.200652	0.00371304	0.133322	2.93007	2.17523	3.15835	4.74122	5.239	5.33903	2.95723	1.20238	1.2307	2.64353	Rrm2	Rattus norvegicus ribonucleotide reductase M2 (Rrm2), mRNA [NM_001025740]	Rn.144946	NM_001025740
A_44_P222021	0.0137377	2.21198	0.0268623	1.88626	15.0743	15.3467	14.8951	14.0019	13.5563	14.2701	14.872	14.7996	14.6511	15.1758	Tubb2c	Rattus norvegicus tubulin, beta 2c (Tubb2c), mRNA [NM_199094]	Rn.110562	NM_199094
A_42_P758810	0.0341384	2.00525	0.108085	1.49152	2.39737	1.85745	2.54346	1.22718	1.41064	1.22777	1.66024	2.32307	1.24079	2.02589	Bdkrb2	B2 bradykinin receptor (BK-2 receptor)(B2R) [Source:UniProtKB/Swiss-Prot;Acc:P25023] [ENSRNOT00000029314]	Rn.9845	M59967
A_44_P309266	0.000282371	0.1674	0.00307305	0.15856	1.25958	1.26276	1.57056	3.64323	4.12166	4.04241	1.28871	1.27947	1.31173	1.29413	Pbk	Rattus norvegicus PDZ binding kinase (Pbk), mRNA [NM_001079937]	Rn.137333	NM_001079937
A_44_P394089	0.0324591	1.89117	0.195771	1.2732	6.32302	5.60819	6.05981	4.9873	5.3041	5.00774	5.53852	5.8302	4.94451	5.37043		PREDICTED: Rattus norvegicus hypothetical protein LOC100364461 (LOC100364461), mRNA [XM_002726605]	Rn.214827	XM_002726605
A_42_P564712	0.00887154	1.6606	0.993058	1.00006	8.82356	9.18772	8.92373	8.04579	8.27692	8.41792	8.23958	8.41043	7.975	8.35715	Taok2	Rattus norvegicus TAO kinase 2 (Taok2), mRNA [NM_022702]	Rn.9575	NM_022702
A_44_P512431	0.0132088	0.419448	0.0255395	0.547179	2.17279	2.45445	2.91531	4.14035	3.44841	3.72806	2.61447	2.7743	2.86316	3.35844		AI410953 EST239246 Normalized rat kidney, Bento Soares Rattus sp. cDNA clone RKIDL55 3' end, mRNA sequence [AI410953]	Rn.35621	AI410953
A_44_P454523	0.00522182	0.529729	0.0975358	1.32073	3.0797	3.30196	2.88288	4.2196	3.96092	3.83789	4.20281	4.36255	4.1707	4.8286
A_44_P207818	0.0154511	0.632835	0.151583	0.888293	3.57497	3.38514	3.17057	4.07626	4.12347	3.93272	3.61977	3.88812	3.96092	4.00338		AW915168 EST346472 Normalized rat embryo, Bento Soares Rattus sp. cDNA clone RGICL69 5' end, mRNA sequence [AW915168]	Rn.3967	AW915168
A_44_P885652	0.000762485	0.616	0.00440515	0.756036	6.73498	6.65696	6.80431	7.37998	7.37012	7.5405	7.07301	7.10417	6.84607	7.07758	Zfp3	Rattus norvegicus zinc finger protein 3 (Zfp3), mRNA [NM_001109034]	Rn.46017	NM_001109034
A_44_P298017	0.0463225	0.503497	0.592422	0.89698	3.39622	3.13919	2.49524	3.61738	4.37775	4.04835	3.41485	4.44403	4.02792	3.40385		UI-R-FJ0-cpw-g-16-0-UI.s1 UI-R-FJ0 Rattus norvegicus cDNA clone UI-R-FJ0-cpw-g-16-0-UI 3', mRNA sequence [CA504257]	Rn.8592	CA504257
A_44_P568789	0.020295	0.432468	0.140758	0.597052	1.91396	2.60174	1.8939	3.19229	3.40246	3.53961	2.15985	1.19127	3.14307	3.22731		AA850686 EST193454 Normalized rat ovary, Bento Soares Rattus sp. cDNA clone ROVAJ50 3' end, mRNA sequence [AA850686]	Rn.164503	AA850686
A_44_P296703	0.0287275	0.38068	0.627559	1.11505	2.6344	1.65788	2.00732	3.70033	3.40868	3.52885	3.40541	3.25542	4.16511	3.82677		AW520784 UI-R-BJ0p-agh-d-12-0-UI.s1 UI-R-BJ0p Rattus norvegicus cDNA clone UI-R-BJ0p-agh-d-12-0-UI 3', mRNA sequence [AW520784]	Rn.9297	AW520784
A_42_P679004	0.00442818	2.15254	0.0259662	1.47102	9.52297	9.9464	9.94802	8.87058	8.72724	8.52029	9.3183	9.46352	9.38129	8.83969		Q6BDM2_BRANA (Q6BDM2) Proline-rich protein, partial (13%) [TC622462]		AI058540
A_44_P737531	0.00865399	1.68395	0.0359674	1.43577	5.49285	5.3601	5.76059	4.86708	4.60843	4.89479	5.49012	5.10468	5.59864	4.98668
A_44_P501898	0.00192889	0.506269	0.000569657	0.454077	5.26569	5.11251	4.92478	5.95374	6.03497	6.26244	5.05457	4.83796	4.81417	5.07619	Chtf18	Rattus norvegicus CTF18, chromosome transmission fidelity factor 18 homolog (S. cerevisiae) (Chtf18), mRNA [NM_001105773]	Rn.53402	NM_001105773
A_42_P586256	0.000609364	0.639494	0.000587647	0.680297	8.83324	8.77978	8.68545	9.4891	9.42072	9.32268	8.8174	8.93567	8.91033	8.75616	Prim1	Rattus norvegicus DNA primase, p49 subunit (Prim1), mRNA [NM_001008768]	Rn.92497	NM_001008768
A_43_P20443	0.0380711	1.6624	0.184076	1.481	4.0395	3.66157	4.28173	3.42153	3.41485	2.96793	3.77609	4.52557	3.21808	3.53995	MGC114427	Rattus norvegicus similar to melanoma antigen family A, 5 (MGC114427), mRNA [NM_001024893]	Rn.54113	NM_001024893
A_44_P379619	0.000713538	2.07911	0.00814086	1.50769	7.11416	7.04054	6.88037	5.83167	6.11238	5.91845	6.55669	6.7654	6.23994	6.59462	RT1-M5	Rattus norvegicus RT1 class Ib, locus M5 (RT1-M5), transcript variant 2, mRNA [NM_001048045]	Rn.201527	NM_001048045
A_44_P187640	0.0150778	1.5537	0.00863326	1.62354	6.18588	5.94501	6.1159	5.6571	5.41191	5.25211	6.02333	5.90171	6.29681	6.32994	Dnajc30	Rattus norvegicus DnaJ (Hsp40) homolog, subfamily C, member 30 (Dnajc30), mRNA [NM_001109024]	Rn.29127	NM_001109024
A_44_P1010816	0.00294897	0.129584	0.0082152	0.113014	1.68847	1.40859	1.19677	3.86462	4.30304	4.84511	1.2323	1.24992	1.28343	1.22569	Ska1	Rattus norvegicus spindle and kinetochore associated complex subunit 1 (Ska1), mRNA [NM_001106134]	Rn.106906	NM_001106134
A_44_P540034	0.0236789	0.611784	0.425264	0.894694	3.67125	3.49465	3.17644	4.25285	4.33364	3.88732	3.85531	3.84452	3.86282	4.39653		AI012671 EST207122 Normalized rat placenta, Bento Soares Rattus sp. cDNA clone RPLBA30 3' end, mRNA sequence [AI012671]	Rn.40336	AI012671
A_44_P262556	0.00719655	0.607863	0.145109	0.706793	2.04609	1.73447	1.71288	2.39467	2.59225	2.67179	2.37974	1.67935	1.26013	2.54628	Stap1	Rattus norvegicus signal transducing adaptor family member 1 (Stap1), mRNA [NM_001025115]	Rn.205047	NM_001025115
A_42_P608780	0.000574456	19.3551	0.000674995	18.0285	10.158	10.5465	10.6458	5.67083	6.58308	6.17511	10.3636	10.8917	10.605	8.94049	Gdf15	Rattus norvegicus growth differentiation factor 15 (Gdf15), mRNA [NM_019216]	Rn.44228	NM_019216
A_44_P487112	0.00911768	0.44081	0.0794617	0.725975	6.89174	7.39851	7.45726	8.29371	8.62906	8.41398	7.95785	7.77223	8.48348	7.58485	Wee1	Rattus norvegicus wee 1 homolog (S. pombe) (Wee1), mRNA [NM_001012742]	Rn.208255	NM_001012742
A_43_P19787	0.0376507	0.432288	0.0795404	0.823698	3.70348	4.03516	3.05441	4.92928	4.97393	4.66578	4.4194	4.58268	4.59476	4.71872		Q6ZQ24_MOUSE (Q6ZQ24) MKIAA0922 protein (Fragment), partial (52%) [TC640649]	Rn.160937	XM_001054550
A_44_P201934	0.0203434	0.435746	0.717864	0.953531	2.59153	1.90972	1.80402	3.45481	3.05344	3.48569	3.33385	3.05268	3.55806	3.10071		BE107091 UI-R-BS1-ayp-g-03-0-UI.s1 UI-R-BS1 Rattus norvegicus cDNA clone UI-R-BS1-ayp-g-03-0-UI 3', mRNA sequence [BE107091]	Rn.63247	BE107091
A_44_P412982	0.0256378	0.602613	0.444507	0.869338	2.18778	1.65909	1.83595	2.76437	2.51731	2.63365	2.76536	2.52997	1.33968	2.72233		BM383903 UI-R-DM1-ckc-o-02-0-UI.s1 UI-R-DM1 Rattus norvegicus cDNA clone UI-R-DM1-ckc-o-02-0-UI 3', mRNA sequence [BM383903]	Rn.14994	BM383903
A_44_P290734	0.00977844	0.533929	0.127736	1.15237	4.1126	3.6777	4.06426	4.90019	4.96799	4.73004	5.01903	5.00219	4.93257	5.31234
A_44_P688603	0.0212112	1.58054	0.23637	1.60738	1.88571	2.08399	1.74963	1.25131	1.25953	1.24692	1.78283	2.81281	1.33076	1.22448		PREDICTED: Rattus norvegicus DMRT-like family C1b (Dmrtc1b), mRNA [XM_001055549]	Rn.223879	XM_001055549
A_44_P482629	0.0424903	2.0588	0.31961	1.59954	3.49641	2.85721	2.62377	1.53691	2.0266	2.32735	3.1109	2.76787	1.22561	2.96221	Pcsk2	Rattus norvegicus proprotein convertase subtilisin/kexin type 2 (Pcsk2), mRNA [NM_012746]	Rn.89052	NM_012746
A_42_P780613	0.0352874	3.75103	0.00347426	2.18927	3.38873	2.37921	3.73259	1.21016	1.62974	1.2109	2.00624	2.74456	2.63987	2.48332	Hs3st2	Rattus norvegicus heparan sulfate (glucosamine) 3-O-sulfotransferase 2 (Hs3st2), mRNA [NM_181370]	Rn.49010	NM_181370
A_44_P187495	0.045137	4.57847	3.24e-07	3.50396	3.86099	2.39236	3.62087	1.22761	1.21689	1.22718	3.036	3.04426	2.99166	3.05876		Rattus norvegicus similar to chemokine-like factor super family 2A; chemokine-like factor superfamily 2-1b; chemokine-like factor (LOC307616), mRNA [XM_226209]		XM_226209
A_44_P506017	0.00340231	1.59549	0.0090497	1.37326	11.0005	11.1671	11.0916	10.2617	10.4468	10.5213	10.7236	10.9845	10.8536	10.9121		Histone H2B type 1 [Source:UniProtKB/Swiss-Prot;Acc:Q00715] [ENSRNOT00000024276]		XM_002725279
A_44_P185355	0.00182733	0.139606	0.000150709	0.172682	1.3157	1.31316	1.33585	4.30755	4.23923	3.90911	2.17563	1.37316	1.41499	1.37388	Bcl11b	Rattus norvegicus B-cell CLL/lymphoma 11B (zinc finger protein) (Bcl11b), mRNA [NM_001108057]	Rn.162897	NM_001108057
A_44_P622992	0.0128297	0.612144	0.0271605	0.518588	2.1104	1.82539	1.67949	2.76258	2.42962	2.56138	2.3769	1.2815	1.31527	1.25415	Tuba8	Rattus norvegicus tubulin, alpha 8 (Tuba8), mRNA [NM_001024339]	Rn.27364	NM_001024339
A_44_P177713	0.004725	1.59524	0.0204045	1.42862	9.85453	9.6138	9.89144	9.15367	8.99927	9.19373	9.97366	9.45682	9.43743	9.59536	Nr1h4	Rattus norvegicus nuclear receptor subfamily 1, group H, member 4 (Nr1h4), mRNA [NM_021745]	Rn.42943	NM_021745
A_44_P252921	0.0237668	1.62388	0.0507218	1.40953	9.30598	9.24623	9.47235	8.70716	8.83486	8.35148	9.24522	8.89024	9.18991	9.20965	Sec23ip	Rattus norvegicus SEC23 interacting protein (Sec23ip), mRNA [NM_001134859]	Rn.138256	NM_001134859
A_44_P143886	0.0436182	5.0541	0.0247063	3.3437	12.6125	13.6521	14.4427	11.139	11.7226	11.3205	13.4273	12.9468	13.766	11.846	Insig1	Rattus norvegicus insulin induced gene 1 (Insig1), mRNA [NM_022392]	Rn.772	NM_022392
A_44_P481825	0.0408005	0.166507	0.0277709	0.135459	1.73694	3.03317	2.81203	3.90662	4.82761	6.08674	2.35596	3.10635	1.41146	1.89582		AA892553 EST196356 Normalized rat kidney, Bento Soares Rattus sp. cDNA clone RKIAS78 3' end, mRNA sequence [AA892553]	Rn.33229	AA892553
A_43_P15126	0.0440969	5.30214	0.0716419	1.58025	5.07702	6.8019	5.16544	3.11752	3.41805	3.88857	4.47908	3.98647	3.88067	4.25793		BF558717 UI-R-A1-dr-e-11-0-UI.r1 UI-R-A1 Rattus norvegicus cDNA clone UI-R-A1-dr-e-11-0-UI 5', mRNA sequence [BF558717]	Rn.32574	BF558717
A_44_P355620	0.0338482	0.438434	0.00922797	0.574301	8.86293	9.29647	9.86549	10.6849	10.7426	10.3041	9.81914	9.58843	10.1145	9.5676		HSA406694 immunoglobulin heavy chain variable region {Homo sapiens} (exp=-1; wgp=0; cg=0), partial (14%) [TC593487]	Rn.165814	BF549650
A_44_P182008	0.00963132	0.579339	0.00262968	0.736379	9.79841	9.63188	9.97301	10.5474	10.6537	10.5828	10.2216	10.2555	10.1508	9.97124		AA998545 UI-R-C0-ic-g-08-0-UI.s1 UI-R-C0 Rattus norvegicus cDNA clone UI-R-C0-ic-g-08-0-UI 3', mRNA sequence [AA998545]	Rn.87212	AA998545
A_44_P437295	0.00264818	0.421547	0.500996	0.900778	2.47206	2.30204	2.08821	3.6144	3.71583	3.25713	4.28825	2.54523	3.05609	3.04976		AA963294 UI-R-E1-gi-a-07-0-UI.s1 UI-R-E1 Rattus norvegicus cDNA clone UI-R-E1-gi-a-07-0-UI 3', mRNA sequence [AA963294]	Rn.92036	AA963294
A_44_P324968	0.00784762	0.470281	0.00997916	0.695876	8.66263	8.71314	8.22026	9.47546	9.76932	9.65049	8.86816	9.35064	9.07237	9.12257		BF413895 UI-R-BJ2-bok-a-05-0-UI.s1 UI-R-BJ2 Rattus norvegicus cDNA clone UI-R-BJ2-bok-a-05-0-UI 3', mRNA sequence [BF413895]	Rn.94887	BF413895
A_44_P359257	0.0305456	1.5091	0.0113882	1.78591	4.48771	4.23076	4.36833	3.99636	3.51431	3.7664	4.91581	4.71023	4.54057	4.16834		UI-R-A1-eu-c-01-0-UI.s1 UI-R-A1 Rattus norvegicus cDNA clone UI-R-A1-eu-c-01-0-UI 3', mRNA sequence [AA926091]	Rn.136734	AA926091
A_44_P260615	0.0220929	0.518429	0.214485	0.746487	1.49279	2.01293	1.45557	2.79774	2.22466	2.78166	2.03128	2.15526	1.4732	2.82757		Rattus norvegicus similar to RIKEN cDNA 9330128H10 gene (LOC300458), mRNA [XM_235968]		XM_235968
A_44_P961164	0.0258005	0.398891	0.0143226	0.60382	2.66995	2.21381	3.21222	4.33576	3.98073	3.89119	3.33274	3.49108	3.1109	3.45349	Rhbdl3	Rattus norvegicus rhomboid, veinlet-like 3 (Drosophila) (Rhbdl3), mRNA [NM_001105819]	Rn.20693	NM_001105819
A_44_P947255	0.0036588	0.521021	0.00394196	0.511913	3.32579	3.16918	3.31094	4.14625	4.0694	4.39653	3.34994	3.21338	3.2663	3.14198
A_44_P395708	0.0360725	0.488203	0.82439	1.062	2.6704	3.58752	3.20762	3.89441	4.32145	4.44109	4.14073	4.34362	4.8036	3.83357	Apeg3	Rattus norvegicus vp130S mRNA for hypothetical protein, complete cds. [AB083820]	Rn.49740	AB083820
A_44_P110858	0.0195178	0.385896	0.0216313	0.306106	4.01686	3.97927	3.94242	4.93894	5.47816	5.56714	2.19643	4.50871	3.38092	3.62025		BQ204616 UI-R-DZ1-cnc-j-14-0-UI.s1 NCI_CGAP_DZ1 Rattus norvegicus cDNA clone IMAGE:7343824 3', mRNA sequence [BQ204616]	Rn.220163	BQ204616
A_43_P21046	0.0348298	1.52696	0.0196805	1.50044	5.18371	5.25153	5.18371	4.37838	4.81124	4.56561	5.11852	5.30275	5.33865	4.92943	Plxna2	Rattus norvegicus plexin A2 (Plxna2), mRNA [NM_001105988]	Rn.205178	NM_001105988
A_44_P606068	0.0428374	1.78312	0.00399903	2.76878	4.51285	5.06514	5.18445	3.75758	4.42928	4.07909	6.01338	5.19498	5.76549	5.17949
A_44_P945669	0.00338264	0.348056	0.00284419	0.455446	3.93702	3.8488	3.71565	5.14594	5.62542	5.26216	4.20066	3.92956	4.17221	4.53166	Dsn1	Rattus norvegicus DSN1, MIND kinetochore complex component, homolog (S. cerevisiae) (Dsn1), mRNA [NM_001025768]	Rn.117385	NM_001025768
A_44_P286123	0.0148777	0.624382	0.0255257	0.686836	6.27797	6.05657	5.88727	6.98437	6.69039	6.58165	6.11877	6.38202	6.08229	6.27797	Sgms2	Rattus norvegicus sphingomyelin synthase 2 (Sgms2), mRNA [NM_001014043]	Rn.161863	NM_001014043
A_44_P288982	0.0278665	0.535832	0.0061325	0.674295	6.85933	6.35049	6.2671	7.52421	7.30641	7.41225	6.81015	6.56252	6.9264	7.05078	Zbtb8a	Rattus norvegicus zinc finger and BTB domain containing 8a (Zbtb8a), mRNA [NM_001107913]	Rn.82564	NM_001107913
A_44_P918939	0.0199589	0.640979	0.00233073	1.99987	2.06952	1.90914	1.9952	2.82213	2.63094	2.42263	3.83068	3.39467	3.39228	3.85059
A_44_P854339	0.0141897	0.146491	0.844504	1.05605	6.30437	7.31438	5.98933	9.24522	9.40122	9.60116	9.4057	8.67326	8.83621	10.4058		Q70US4_DIRIM (Q70US4) NADH dehydrogenase 6, partial (8%) [TC608617]
A_44_P459613	0.0431136	1.74276	0.210587	1.29991	3.84387	3.22577	3.21196	2.81597	2.77516	2.33248	2.88308	3.05853	3.48524	2.5589	Runx1t1	Rattus norvegicus runt-related transcription factor 1; translocated to, 1 (cyclin D-related) (Runx1t1), mRNA [NM_001108657]	Rn.218117	NM_001108657
A_44_P550191	0.02165	0.64701	0.0745958	0.759849	5.39472	5.61737	5.44947	5.89166	6.10355	6.32733	5.69739	5.55801	6.05837	5.50859	Slc2a8	Rattus norvegicus solute carrier family 2, (facilitated glucose transporter) member 8 (Slc2a8), mRNA [NM_053494]	Rn.12923	NM_053494
A_44_P1019710	0.0345576	2.24428	0.0035437	1.34321	8.18124	8.97805	8.72385	7.39744	7.59168	7.49925	8.04065	7.91707	7.83765	7.89287	Slc39a6	Rattus norvegicus solute carrier family 39 (zinc transporter), member 6 (Slc39a6), mRNA [NM_001024745]	Rn.99415	NM_001024745
A_44_P208532	0.00872486	2.14674	0.00390702	2.28022	4.76788	5.28863	4.80481	3.56477	4.09366	3.90809	5.09427	5.07393	5.26752	4.76358		PREDICTED: Rattus norvegicus similar to Indoleamine 2,3-dioxygenase (IDO) (Indoleamine-pyrrole 2,3-dioxygenase) (LOC684861), mRNA [XM_001072229]		XM_001072229
A_44_P536978	0.00865778	0.469854	0.448671	0.843989	1.97808	2.08181	1.59045	2.71127	3.28173	2.91265	1.3038	3.39119	2.64288	2.92238		immunoglobulin heavy chain (X24 family) Complex/Cluster/Region [Source:MGI Symbol;Acc:MGI:96492] [ENSRNOT00000043389]	Rn.112178	Z75902
A_44_P143842	0.0176432	0.380899	0.0777236	0.55695	1.53676	1.88772	2.46485	3.56659	3.0991	3.51215	2.87813	2.59928	1.35337	2.93873		EST234198 Normalized rat placenta, Bento Soares Rattus sp. cDNA clone RPLDB72 3' end, mRNA sequence [AI237636]	Rn.167732	AI237636
A_44_P373483	0.0175823	0.638285	0.106478	0.801908	9.24522	9.14331	9.02132	9.55875	9.79801	9.97498	9.54989	9.38547	9.56069	9.36782	Slco2a1	Rattus norvegicus solute carrier organic anion transporter family, member 2a1 (Slco2a1), mRNA [NM_022667]	Rn.9671	NM_022667
A_44_P971371	0.0426663	0.397823	0.0194909	0.537085	3.82002	2.78816	3.9234	5.26439	4.75852	4.67241	3.68671	4.22516	4.13541	4.00138	Pm20d2	Rattus norvegicus peptidase M20 domain containing 2 (Pm20d2), mRNA [NM_001107922]	Rn.43474	NM_001107922
A_44_P267789	0.0261778	1.62672	0.397181	1.38685	3.69977	3.90875	3.98874	2.8467	3.36115	3.24958	3.85137	4.05687	2.45892	3.73494	Sp6	Rattus norvegicus Sp6 transcription factor (Sp6), mRNA [NM_001108833]	Rn.218646	NM_001108833
A_44_P267041	0.0272415	0.464579	0.0214603	0.439812	5.04787	5.25811	5.51739	5.87364	6.57663	6.61602	4.99453	5.5308	4.97627	5.25882	Lat	Rattus norvegicus linker for activation of T cells (Lat), mRNA [NM_030853]	Rn.9773	NM_030853
A_44_P354255	0.0128693	1.86019	9.33e-05	2.36557	7.78493	7.79434	8.18802	6.9354	7.08464	7.09323	8.04797	8.24055	8.41007	8.39905		Rattus norvegicus similar to heat shock protein 86 (LOC290187), mRNA [XM_214168]		XM_214168
A_44_P854287	0.0135931	2.25584	0.658115	1.1148	7.68242	7.03861	7.5982	6.48676	5.89012	6.43044	6.65955	6.25935	5.86982	6.82632
A_44_P638239	0.0113035	0.414768	0.020455	0.619904	6.06469	5.75698	6.26969	7.26466	7.35331	7.32633	6.45298	6.93227	6.79454	6.21252
A_44_P1052794	0.0204632	0.544836	0.0189034	0.571848	3.47272	3.19754	3.28354	4.51203	3.99212	4.03182	3.67607	3.15715	3.60299	3.02639	Kcnd3	Rattus norvegicus Shal-related potassium channel Kv4.3 mRNA, complete cds. [U42975]	Rn.10540	U42975
A_44_P510940	0.00404417	0.0926259	0.00725802	0.148429	2.51073	2.83486	2.73433	5.51045	6.49705	6.21896	3.59065	3.44338	3.2231	3.22888	RGD1566252	PREDICTED: Rattus norvegicus antigen identified by monoclonal antibody Ki-67 (Mki67), mRNA [XM_225460]	Rn.222549	XM_225460
A_44_P425481	0.00860347	0.538874	0.0279952	0.684222	5.54806	5.34155	5.5587	6.36516	6.59199	6.14234	5.66822	5.89131	6.05716	5.66842		UI-R-FJ0-cpz-l-21-0-UI.s1 UI-R-FJ0 Rattus norvegicus cDNA clone UI-R-FJ0-cpz-l-21-0-UI 3', mRNA sequence [CA505835]	Rn.15451	CA505835
A_44_P208157	0.0437575	1.69518	0.0646166	1.2018	7.8952	7.78785	7.29474	6.78369	7.00291	6.96565	7.08386	7.30875	6.98043	7.3387	Dnajc5	Rattus norvegicus DnaJ (Hsp40) homolog, subfamily C, member 5 (Dnajc5), mRNA [NM_024161]	Rn.100120	NM_024161
A_44_P501973	0.0181294	2.56522	0.103617	2.14783	2.76372	3.24982	3.47635	1.58451	1.43457	2.31974	3.49621	1.98713	2.12974	3.45965		AA925062 UI-R-A1-en-f-10-0-UI.s1 UI-R-A1 Rattus norvegicus cDNA clone UI-R-A1-en-f-10-0-UI 3', mRNA sequence [AA925062]	Rn.164893	AA925062
A_44_P423691	0.0390023	0.445055	0.0387517	0.393584	11.1892	11.1871	10.8309	11.649	12.4188	12.5244	10.9431	11.0129	10.8	10.8394	Lgals5	Rattus norvegicus lectin, galactose binding, soluble 5 (Lgals5), mRNA [NM_012976]	Rn.64588	NM_012976
A_44_P978216	0.0238189	0.629103	0.024122	0.697578	6.93943	7.09547	6.64213	7.47945	7.66509	7.56853	7.13507	6.82498	6.7931	7.37923
A_44_P671194	0.0206685	0.509425	0.0536566	0.706177	7.34867	6.67973	6.81109	8.14519	8.00538	7.65508	7.59907	7.30333	7.13342	7.68685
A_44_P520392	0.0220154	0.428475	0.00587558	0.434148	3.30127	3.03006	3.74503	4.525	4.69134	4.61494	3.25413	3.91472	3.29489	3.00547	Batf2	Rattus norvegicus similar to RIKEN cDNA 4933430F08 (LOC309178), mRNA [XM_219527]		XM_219527
A_44_P370817	0.0119191	3.3905	0.180498	1.61834	2.70057	3.36844	3.02695	1.31404	1.27703	1.29724	1.29024	2.39161	1.30973	2.51731	Krt84	Rattus norvegicus keratin 84 (Krt84), mRNA [NM_001008812]	Rn.143278	NM_001008812
A_44_P409694	0.00111687	0.529781	0.00502158	0.686719	4.84875	4.65206	4.80115	5.84119	5.60327	5.60087	5.11126	5.32085	5.14223	4.98136	Serpine2	Rattus norvegicus serine (or cysteine) peptidase inhibitor, clade E, member 2 (Serpine2), mRNA [NM_019197]	Rn.2271	NM_019197
A_44_P777164	0.00974167	2.01267	0.0213546	1.7589	8.40081	7.94584	8.27932	7.38943	7.32555	6.8671	8.02371	8.00221	7.83557	8.2196		AMGNNUC:SRCS1-00004-D3-A srcs1 (10883) Rattus norvegicus cDNA clone srcs1-00004-d3 5', mRNA sequence [CB608258]	Rn.203846	CB608258
A_44_P126638	0.0386669	2.3985	0.0210265	3.09337	3.02923	2.15503	3.06717	1.1887	2.06893	1.18888	3.28952	3.25031	3.2304	2.89357	Ttll6	PREDICTED: Rattus norvegicus tubulin tyrosine ligase-like family, member 6 (Ttll6), miscRNA [XR_085562]	Rn.100999	XR_085562
A_44_P668110	0.00923275	0.574442	0.20017	0.819544	4.15069	3.72088	3.90161	4.50167	4.79684	4.87969	4.77285	4.51424	4.44008	3.94496		Q4V8M9_RAT (Q4V8M9) Polymerase (DNA directed), alpha 2, partial (9%) [TC636523]
A_44_P120405	0.0375331	4.12882	0.456018	1.16092	4.67381	6.29709	5.32667	3.784	3.67887	3.06434	4.12913	3.72184	3.40026	3.68304		AW526982 UI-R-BO1-ajg-b-12-0-UI.s1 UI-R-BO1 Rattus norvegicus cDNA clone UI-R-BO1-ajg-b-12-0-UI 3', mRNA sequence [AW526982]	Rn.46387	AW526982
A_44_P203039	0.0385222	0.389162	0.0434915	0.363611	1.71762	1.19625	1.16764	3.00903	2.01078	3.0057	1.18041	1.17638	1.19636	1.55211		BQ781425 UI-R-FF0-cpe-k-16-0-UI.s1 NCI_CGAP_FF0 Rattus norvegicus cDNA clone UI-R-FF0-cpe-k-16-0-UI 3', mRNA sequence [BQ781425]	Rn.9589	BQ781425
A_44_P507835	0.00121557	0.411733	0.00128275	0.519965	5.25699	5.43732	5.03659	6.72545	6.43058	6.42215	5.61537	5.30993	5.65457	5.7429		AI176590 EST220178 Normalized rat ovary, Bento Soares Rattus sp. cDNA clone ROVBU25 3' end, mRNA sequence [AI176590]	Rn.11978	AI176590
A_44_P478638	0.0329285	1.69862	0.176847	1.50088	1.86836	2.36176	2.14257	1.40562	1.35491	1.36053	2.34726	1.36344	1.39988	2.39467	S100a7a	UI-R-DZ0-crp-f-03-0-UI.s1 UI-R-DZ0 Rattus norvegicus cDNA clone UI-R-DZ0-crp-f-03-0-UI 3', mRNA sequence [CB326327]	Rn.15117	CB326327
A_44_P203665	0.0141907	0.62046	0.00138358	0.467013	6.1383	6.52426	6.16644	7.16366	6.94677	6.7931	5.84986	5.92674	5.67822	6.03208	Ccng2	Rattus norvegicus cyclin G2 (Ccng2), mRNA [NM_001105725]	Rn.162246	NM_001105725
A_44_P342685	0.0377436	0.647875	0.0485749	0.761285	6.29545	5.75887	6.16753	6.911	6.67945	6.53797	6.36127	6.33865	6.03228	6.52234		Rattus norvegicus similar to zinc metalloendopeptidase (LOC362847), mRNA [XM_343178]		XM_343178
A_44_P484579	0.0156312	2.17186	0.0781619	1.78581	6.48495	5.86354	6.49404	4.88931	5.16433	5.4612	5.41742	6.41007	6.48631	5.44023	Nos1ap	Rattus norvegicus nitric oxide synthase 1 (neuronal) adaptor protein (Nos1ap), mRNA [NM_138922]	Rn.9903	NM_138922
A_44_P283726	0.00682946	0.180814	0.0185187	0.187017	5.44073	5.98898	5.41105	7.42553	8.57246	8.09904	5.76038	5.72947	5.66015	5.595	Ifit3	Rattus norvegicus interferon-induced protein with tetratricopeptide repeats 3 (Ifit3), mRNA [NM_001007694]	Rn.35775	NM_001007694
A_44_P706928	0.0101358	0.227746	0.0332562	0.386513	5.73782	5.31903	4.99215	8.10893	7.08922	7.09909	5.86526	5.84299	5.8604	6.77233		BF287568 EST452159 Rat Gene Index, normalized rat, Rattus norvegicus cDNA Rattus norvegicus cDNA clone RGIGH75 5' sequence, mRNA sequence [BF287568]		BF287568
A_44_P348941	0.0357143	2.11529	0.61574	0.940464	4.22031	3.44573	4.14884	2.88057	3.07807	2.70925	3.01544	2.93251	1.19483	3.32409	Olr1584	Rattus norvegicus olfactory receptor 1584 (Olr1584), mRNA [NM_001000081]	Rn.142342	NM_001000081
A_44_P555271	0.0488101	0.305302	0.177951	0.494691	3.14241	2.95694	3.63707	3.99016	5.22461	5.38626	4.03516	3.86581	4.00852	3.96923	Mmp12	Rattus norvegicus matrix metallopeptidase 12 (Mmp12), mRNA [NM_053963]	Rn.33193	NM_053963
A_44_P608475	0.0194357	0.543539	0.0105563	0.520793	7.28996	7.33388	7.04847	7.80548	8.38769	8.07488	6.86832	7.5251	7.09113	7.10609
A_44_P757948	0.0270735	0.569864	0.0663197	0.649922	8.03501	7.91395	8.27045	8.64081	8.74653	9.2208	8.31011	8.15037	8.40119	8.20729	Dnmbp	PREDICTED: Rattus norvegicus dynamin binding protein (Dnmbp), mRNA [XM_219860]	Rn.11811	XM_219860
A_44_P575866	0.023313	0.573327	0.725928	0.97373	1.92725	1.82913	1.62195	2.25824	2.68891	2.80063	2.52049	2.95804	1.22468	2.9604
A_44_P167109	0.000542565	2.78419	0.0100165	1.6172	6.27022	6.03736	6.34985	4.61785	4.95477	4.64624	5.3147	5.57906	5.4075	5.4516		AI043587 UI-R-C1-jt-g-07-0-UI.s1 UI-R-C1 Rattus norvegicus cDNA clone UI-R-C1-jt-g-07-0-UI 3', mRNA sequence [AI043587]	Rn.162451	AI043587
A_44_P299571	0.0486457	1.81229	0.0551949	1.77417	2.42513	2.75687	2.20214	1.33293	2.07183	1.32712	2.22839	2.54117	2.6987	2.27526	Olah	Rattus norvegicus oleoyl-ACP hydrolase (Olah), mRNA [NM_022705]	Rn.9674	NM_022705
A_44_P1011038	0.00839527	0.58316	0.00220176	0.702207	12.918	13.0568	12.6743	13.7249	13.7249	13.5523	13.0432	13.232	13.1968	13.1595	Fbxo31	Rattus norvegicus F-box protein 31 (Fbxo31), mRNA [NM_001044259]	Rn.202510	NM_001044259
A_44_P344777	0.0310372	0.635682	0.368301	1.12191	10.4419	10.4588	10.5278	10.9694	11.0216	11.3667	11.3893	11.3851	10.9589	11.4051		Rattus norvegicus similar to glyceraldehyde-3-phosphate dehydrogenase (LOC311121), mRNA [XM_230014]		XM_230014
A_44_P363736	0.0430116	2.03607	0.0592202	1.71492	7.01985	6.17268	6.83846	5.54565	6.10407	5.3175	6.37183	6.85031	5.90704	6.60091	Fhl3	Rattus norvegicus four and a half LIM domains 3 (Fhl3), mRNA [NM_001107979]	Rn.100732	NM_001107979
A_42_P795269	0.00766741	2.24093	0.0293649	1.71178	7.93327	7.59602	7.61745	6.8815	6.31698	6.41631	7.14226	7.46579	6.89107	7.70924	Hspc159	Rattus norvegicus galectin-related protein (Hspc159), mRNA [NM_001134730]	Rn.17651	NM_001134730
A_44_P104652	0.00667698	3.21602	0.067693	3.29653	11.348	11.6231	12.1719	9.76484	10.3684	10.0144	11.8341	12.0675	12.3618	9.92623	Slc38a2	Rattus norvegicus solute carrier family 38, member 2 (Slc38a2), mRNA [NM_181090]	Rn.16393	NM_181090
A_44_P504261	0.0279279	0.320403	0.0349752	0.36993	4.15034	4.02495	4.76861	5.18467	6.22548	6.32388	4.94906	4.55791	4.80077	3.59007	Spats2l	Rattus norvegicus spermatogenesis associated, serine-rich 2-like (Spats2l), mRNA [NM_001014102]	Rn.14294	NM_001014102
A_44_P385014	0.00386329	0.442869	0.22531	0.831326	1.73299	1.92311	1.95674	2.8248	3.01583	3.27217	2.84643	2.44593	2.58211	3.15351	Atad2	Rattus norvegicus ATPase family, AAA domain containing 2 (Atad2), mRNA [NM_001134879]	Rn.6690	NM_001134879
A_43_P16143	0.0485398	0.655268	0.479994	0.889917	3.50927	3.55392	3.02392	4.09696	3.83409	4.03026	3.97302	2.83016	4.44698	3.58357	Per3	Rattus norvegicus period homolog 3 (Drosophila) (Per3), mRNA [NM_023978]	Rn.63521	NM_023978
A_43_P19210	0.00443589	2.07114	0.01033	1.56374	7.04622	6.99206	6.61692	5.72726	6.06668	5.71873	6.41383	6.59665	6.25693	6.66518	Taf1c	Rattus norvegicus TATA box binding protein (Tbp)-associated factor, RNA polymerase I, C (Taf1c), mRNA [NM_001014155]	Rn.146984	NM_001014155
A_44_P503570	0.00855019	1.9277	0.0241327	1.49159	5.44184	5.68645	5.94071	4.52481	4.97945	4.73116	5.44972	5.05868	5.34314	5.45017	Parg	Rattus norvegicus poly (ADP-ribose) glycohydrolase (Parg), mRNA [NM_031339]	Rn.13634	NM_031339
A_44_P639283	0.0343444	1.55424	0.282423	1.29319	8.26258	8.2219	8.37313	7.79875	7.35655	7.75796	7.63315	8.05745	7.59168	8.57717
A_44_P515563	0.030683	0.484792	0.0110602	0.636192	5.26928	4.44433	4.77384	5.75574	5.85092	6.1115	5.10575	5.63207	5.07283	5.16022		UI-R-BS2-bdd-a-01-0-UI.s1 UI-R-BS2 Rattus norvegicus cDNA clone UI-R-BS2-bdd-a-01-0-UI 3', mRNA sequence [BF388563]	Rn.20815	BF388563
A_44_P341093	0.00592482	0.449295	0.267598	0.859173	4.70782	4.68472	4.83587	5.6398	6.02954	5.9952	5.73983	5.82332	5.81148	5.27797		AI008687 EST203138 Normalized rat embryo, Bento Soares Rattus sp. cDNA clone REMBB65 3' end, mRNA sequence [AI008687]	Rn.216426	AI008687
A_44_P214017	0.015793	2.75603	0.20833	1.50525	4.81059	4.22187	3.88732	2.884	3.17332	2.56537	3.51403	3.82633	2.48726	3.76382	Pde11a	Rattus norvegicus phosphodiesterase 11A (Pde11a), transcript variant 3, mRNA [NM_001127480]	Rn.212754	NM_001127480
A_44_P175240	0.0156046	2.40644	0.286437	212.254	6.56529	6.92362	6.1482	4.86131	5.59436	5.3886	6.14203	5.76487	15.0348	5.94899	Cyp7b1	Rattus norvegicus cytochrome P450, family 7, subfamily b, polypeptide 1 (Cyp7b1), mRNA [NM_019138]	Rn.53969	NM_019138
A_44_P897570	0.00496327	0.633287	0.0161082	0.751589	4.61442	4.74887	4.59386	5.16787	5.30366	5.45362	4.92406	4.77022	4.83963	5.05484	Gtlf3b	Rattus norvegicus gene trap locus F3b (Gtlf3b), mRNA [NM_001170541]	Rn.11426	NM_001170541
A_44_P868863	0.0251928	0.644614	0.117743	0.784326	5.94175	6.38425	6.1822	7.00363	6.56217	6.8426	6.43792	6.44439	6.49133	6.48038
A_44_P695547	0.0286956	0.30517	0.0479505	0.446349	9.62263	10.594	9.34535	11.378	11.8822	11.7071	10.8223	11.2698	9.47667	9.69364		Rattus norvegicus anti-NGF30 antibody light-chain mRNA, variable and constant regions, partial cds. [U39609]	Rn.199559	U39609
A_44_P944882	0.0270651	2.31635	0.151068	1.45121	5.47587	5.26667	5.66842	4.66447	3.75135	4.24507	5.00061	4.67852	4.44723	5.01715		AGENCOURT_17891062 NIH_MGC_238 Rattus norvegicus cDNA clone IMAGE:7132718 5', mRNA sequence [CK600836]	Rn.136289	CK600836
A_44_P463262	0.00995818	1.57876	0.00468688	1.48504	6.10316	6.27149	6.47475	5.60908	5.50663	5.76916	6.3356	5.93722	6.26475	6.24266		Rattus norvegicus TL0ADA45YG23 mRNA sequence. [FQ230159]	Rn.204387	FQ230159
A_44_P1058735	0.0129859	1.82207	0.0242665	1.6114	12.3191	12.6844	12.4297	11.2976	11.7128	11.8023	12.0675	12.5174	12.2166	12.3929		Rattus norvegicus TL0ACA41YD11 mRNA sequence. [FQ216785]		FQ216785
A_44_P341075	0.0197797	0.645804	0.10331	0.774874	12.926	12.7233	12.6923	13.6537	13.2764	13.282	12.8767	12.7176	13.3643	13.1446	Enpp2	Rattus norvegicus ectonucleotide pyrophosphatase/phosphodiesterase 2 (Enpp2), mRNA [NM_057104]	Rn.20403	NM_057104
A_44_P602765	0.0303767	0.3549	0.0287808	0.375598	1.8202	1.63237	2.21079	2.95458	3.97947	3.03624	1.30302	2.07658	1.32269	2.74486		AW916363 EST347654 Rat gene index, normalized rat, norvegicus, Bento Soares Rattus norvegicus cDNA clone RGIDN70 5' end, mRNA sequence [AW916363]	Rn.1961	AW916363
A_44_P463745	0.0246491	2.02838	0.00523546	2.13031	7.27747	7.93614	7.2764	6.31391	6.79233	6.37964	7.57188	7.80292	7.35489	7.6441	Fas	Rattus norvegicus Fas (TNF receptor superfamily, member 6) (Fas), mRNA [NM_139194]	Rn.162521	NM_139194
A_44_P123926	0.0310567	0.41803	0.0323943	0.378362	5.47672	5.84019	6.03716	6.48401	7.47252	7.0612	5.40624	5.77835	5.62755	5.79174	Ifi44l	PREDICTED: Rattus norvegicus interferon-induced protein 44-like (Ifi44l), mRNA [XM_227820]		XM_227820
A_44_P634470	0.00690596	3.75263	0.380361	0.84296	5.23004	6.10316	6.01035	3.93519	3.53271	4.21937	3.95822	3.42179	3.78776	3.46806	Prr5l	Rattus norvegicus proline rich 5 like (Prr5l), mRNA [NM_001080150]	Rn.19060	NM_001080150
A_44_P372874	0.0491394	0.620718	0.21975	0.910219	4.58124	5.05777	5.11092	5.58418	5.67568	5.60908	5.67133	5.54862	5.46361	5.23258		Q6GQU2_MOUSE (Q6GQU2) Kelch-like 23, partial (12%) [TC588180]	Rn.125724	XM_230006
A_44_P424819	0.00350286	0.553821	0.0927326	0.757188	3.21019	2.92946	2.87622	3.93413	3.69273	3.95488	3.74184	3.43571	2.93358	3.62103		BE117489 UI-R-BS1-ayo-d-09-0-UI.s1 UI-R-BS1 Rattus norvegicus cDNA clone UI-R-BS1-ayo-d-09-0-UI 3', mRNA sequence [BE117489]	Rn.7692	BE117489
A_44_P192325	0.0263271	1.64772	0.0183097	0.727345	5.20788	5.58157	5.1066	4.56213	4.70224	4.50768	4.25589	4.21552	4.23102	3.78188	Klhl13	Klhl13 protein Fragment [Source:UniProtKB/TrEMBL;Acc:Q3MHT7] [ENSRNOT00000018788]	Rn.24229	XM_002727661
A_44_P478488	0.0197327	2.69315	0.328414	1.39024	3.00547	2.32565	2.78166	1.30589	1.30161	1.2981	2.59428	1.30777	1.33807	1.41569
A_44_P761837	0.00575729	0.271891	0.0553627	0.422809	1.74716	1.23299	1.36095	2.89925	3.24263	3.75631	1.20375	1.22151	1.2423	3.34465
A_44_P485051	0.00839895	0.198434	0.0141606	0.151432	2.21532	1.51811	1.59955	4.6014	3.4108	4.1857	1.52522	1.4286	1.21916	1.49814	Siglech	PREDICTED: Rattus norvegicus sialic acid binding Ig-like lectin H (Siglech), mRNA [XM_001054672]		XM_001054672
A_44_P744046	0.00990258	1.9401	0.0210131	1.7118	6.72058	6.96381	7.2235	5.79019	6.29237	5.95457	7.13573	6.49054	7.00415	6.45653		AW917931 EST349235 Rat gene index, normalized rat, norvegicus, Bento Soares Rattus norvegicus cDNA clone RGIEK29 5' end, mRNA sequence [AW917931]	Rn.204817	AW917931
A_44_P173554	0.0137439	2.27924	0.0610804	1.69111	7.74343	7.25059	7.83038	6.59397	6.65534	5.98392	7.17043	7.5511	6.54413	7.34778	Sema7a	Rattus norvegicus sema domain, immunoglobulin domain (Ig), and GPI membrane anchor, (semaphorin) 7A (Sema7a), mRNA [NM_001108153]	Rn.214059	NM_001108153
A_44_P388755	0.0460188	0.645515	0.0111473	0.542812	4.95168	5.06274	4.56516	5.3147	5.80726	5.34314	4.24962	4.72905	4.85427	4.59947	Kif15	Rattus norvegicus kinesin family member 15 (Kif15), mRNA [NM_181635]	Rn.45205	NM_181635
A_44_P906402	0.00625545	1.86741	0.227843	1.47295	2.27476	2.19592	2.02776	1.26564	1.28007	1.26045	1.2472	1.26698	1.86575	2.52892		UI-R-CV1-bsj-a-07-0-UI.s1 UI-R-CV1 Rattus norvegicus cDNA clone UI-R-CV1-bsj-a-07-0-UI 3', mRNA sequence [BG374064]	Rn.176347	BG374064
A_44_P848951	0.0194092	0.601288	0.00460806	0.48138	7.88004	8.09929	8.27577	8.93388	8.52113	8.98544	7.90223	7.45093	7.90861	7.78493		Q6AYB9_RAT (Q6AYB9) HMT1 hnRNP methyltransferase-like 1, partial (4%) [TC619513]	Rn.128940	AW915522
A_44_P253725	0.00829215	22.7322	0.32337	1.01452	5.76961	6.40741	5.01302	1.33565	1.32749	1.3339	1.35841	1.35388	1.39165	1.3074		UI-R-BJ1-awl-e-11-0-UI.s10 UI-R-BJ1 Rattus norvegicus cDNA clone UI-R-BJ1-awl-e-11-0-UI 3', mRNA sequence [CK844406]	Rn.203438	CK844406
A_44_P221650	0.0192019	1.75157	0.000858983	1.59841	8.69399	9.1177	9.11701	8.26118	8.07595	8.19948	8.95403	8.67594	9.00045	8.77592	Tsc22d2	PREDICTED: Rattus norvegicus TSC22 domain family, member 2 (Tsc22d2), mRNA [XM_574948]	Rn.167784	XM_574948
A_44_P189730	0.00624236	3.78008	0.0142295	2.55132	6.13612	6.70998	5.79052	4.00524	4.77504	4.12977	5.72114	5.71852	5.35971	5.92713		Deleted in malignant brain tumors 1 protein Precursor (Ebnerin)(Pancrin)(Hensin) [Source:UniProtKB/Swiss-Prot;Acc:Q8CIZ5] [ENSRNOT00000054909]		XR_085728
A_44_P247097	0.00147584	1.83251	0.959778	0.999884	2.03685	2.00223	2.11619	1.18027	1.17673	1.17917	1.1789	1.17171	1.18665	1.17694		UI-R-BJ0p-afw-d-09-0-UI.s10 UI-R-BJ0p Rattus norvegicus cDNA clone UI-R-BJ0p-afw-d-09-0-UI 3', mRNA sequence [CK841260]	Rn.199926	CK841260
A_44_P135356	0.0108835	3.41741	0.230781	1.97412	3.12487	3.15312	3.97396	1.38981	1.33913	2.2027	3.28173	1.82379	3.30151	1.34984	RGD1565844	Rattus norvegicus similar to RIKEN cDNA 1700045I19 (RGD1565844), mRNA [NM_001108255]	Rn.11609	NM_001108255
A_44_P220533	0.0151962	2.19233	0.066422	1.49457	5.67802	5.67611	5.05722	4.15348	4.17384	4.70142	5.19595	4.93257	4.46981	5.08423	Vsig2	Rattus norvegicus V-set and immunoglobulin domain containing 2 (Vsig2), mRNA [NM_001106812]	Rn.218717	NM_001106812
A_44_P251425	0.00424827	2.51249	0.024183	1.64025	6.0641	5.99267	5.55825	4.23558	4.79247	4.59558	5.45235	5.41326	4.9111	5.25534		AA926345 UI-R-A1-eu-f-02-0-UI.s1 UI-R-A1 Rattus norvegicus cDNA clone UI-R-A1-eu-f-02-0-UI 3' similar to gi [AA926345]	Rn.148543	AA926345
A_44_P943774	0.00506856	0.624061	0.177551	0.897531	6.87856	6.81041	7.11126	7.63591	7.47098	7.73901	7.53562	7.46075	7.48751	7.3649		U183_RAT (O08654) UPF0183 protein, complete [TC582055]	Rn.164226	AW915687
A_44_P457066	0.0335351	0.658566	0.123325	1.26327	5.55738	5.53542	5.89222	6.00478	6.27304	6.50096	6.66306	6.59839	6.47356	6.69855		Rattus norvegicus similar to glyceraldehyde-3-phosphate dehydrogenase (LOC290492), mRNA [XM_224528]		XM_224528
A_44_P387410	0.00426972	1.84728	0.0491636	1.61284	5.13061	5.09299	5.00117	4.36177	4.06395	4.12861	4.68066	5.1903	4.29887	5.16812		AA963282 UI-R-E1-gh-h-06-0-UI.s1 UI-R-E1 Rattus norvegicus cDNA clone UI-R-E1-gh-h-06-0-UI 3', mRNA sequence [AA963282]	Rn.101356	AA963282
A_44_P219879	0.0378491	0.400998	0.423135	0.813845	1.66485	1.77388	1.51972	2.76336	3.46052	2.53301	3.69633	2.17152	1.24655	2.52431		PREDICTED: Rattus norvegicus mCG1025538-like (LOC100364073), mRNA [XM_002726828]	Rn.109633	XM_002726828
A_44_P175751	0.0397803	1.64953	0.241795	1.42879	3.72835	3.32151	3.866	3.03284	2.56608	3.1422	3.20619	4.18042	3.14965	2.89865	Dip2a	PREDICTED: Rattus norvegicus DIP2 disco-interacting protein 2 homolog A (Drosophila) (Dip2a), mRNA [XM_002728934]	Rn.137473	XM_002728934
A_44_P551463	0.0190489	0.608168	0.0342965	0.613436	5.61655	5.80095	5.31218	6.21839	6.22731	6.4642	5.73355	5.24841	6.0796	5.15161		Rattus norvegicus TL0AAA65YE24 mRNA sequence. [FQ212215]	Rn.165683	FQ212215
A_44_P430706	0.0265515	1.6783	0.0207369	1.71955	12.9794	12.7846	13.3186	12.5592	12.2476	12.0379	13.1531	12.8792	13.1359	13.1331	Akr1d1	Rattus norvegicus aldo-keto reductase family 1, member D1 (delta 4-3-ketosteroid-5-beta-reductase) (Akr1d1), mRNA [NM_138884]	Rn.25716	NM_138884
A_44_P870394	0.0133789	0.586935	0.0499429	0.721669	8.47322	8.73951	8.50761	9.56334	9.34348	9.09695	8.65514	9.06782	8.92333	8.82879		FM116103 etnohea Rattus norvegicus cDNA clone etnoheaP0034G09 5', mRNA sequence [FM116103]	Rn.204838	FM116103
A_44_P194939	0.00414303	0.127073	0.259492	0.746662	7.66246	8.40477	7.14049	10.3701	10.7899	11.1534	10.0686	9.86238	9.80947	11.2561		UI-R-A0-at-g-04-0-UI.r1 UI-R-A0 Rattus norvegicus cDNA clone UI-R-A0-at-g-04-0-UI 5', mRNA sequence [BF548548]	Rn.170224	BF548548
A_44_P973681	0.0131019	0.280855	0.00963048	0.243098	6.50174	6.87045	6.40528	7.89786	8.9086	8.33083	6.64873	6.42593	5.99932	6.4454		Rattus norvegicus TL0AEA9YB14 mRNA sequence. [FQ230439]	Rn.199308	FQ230439
A_44_P240103	0.0361425	1.56241	0.0063809	1.54559	4.52848	3.98161	4.22545	3.8036	3.53674	3.49641	4.0047	4.43942	4.3281	4.17911		BM385573 UI-R-DM1-ckd-o-09-0-UI.s1 UI-R-DM1 Rattus norvegicus cDNA clone UI-R-DM1-ckd-o-09-0-UI 3', mRNA sequence [BM385573]	Rn.4240	BM385573
A_44_P217314	0.033662	0.639738	0.00953391	0.701055	8.67517	8.61471	8.17564	9.04507	9.3136	9.0745	8.55909	8.46556	8.89327	8.59376	Chdh	Rattus norvegicus choline dehydrogenase (Chdh), mRNA [NM_198731]	Rn.22857	NM_198731
A_42_P671285	0.0275363	0.573529	0.000891013	0.536607	5.88819	6.45065	6.36153	7.02187	7.1988	6.93398	6.44415	6.01567	6.11019	6.01624	Ctdspl	Rattus norvegicus CTD (carboxy-terminal domain, RNA polymerase II, polypeptide A) small phosphatase-like (Ctdspl), mRNA [NM_001106865]	Rn.37030	NM_001106865
A_44_P315665	0.000385473	2.23456	0.353181	1.35922	2.43932	2.69194	2.60526	1.27024	1.50739	1.47882	1.25535	1.99193	1.26593	2.53729		AW434935 UI-R-BJ0p-afg-g-02-0-UI.s1 UI-R-BJ0p Rattus norvegicus cDNA clone UI-R-BJ0p-afg-g-02-0-UI 3', mRNA sequence [AW434935]	Rn.137669	AW434935
A_44_P204367	0.0392007	2.74259	0.138845	1.63169	5.20659	5.30155	5.16038	3.15746	4.26297	3.67383	4.67241	4.90019	3.91778	4.20734		AI144744 UI-R-BT0-po-f-03-0-UI.s1 UI-R-BT0 Rattus norvegicus cDNA clone UI-R-BT0-po-f-03-0-UI 3', mRNA sequence [AI144744]	Rn.11400	AI144744
A_44_P442695	0.00527849	1.84558	0.209073	1.35394	2.11502	1.92324	2.11715	1.17061	1.1709	1.17014	1.16822	1.71133	2.14498	1.1673	Olr721	Rattus norvegicus olfactory receptor 721 (Olr721), mRNA [NM_001000362]	Rn.142795	NM_001000362
A_43_P20646	0.0365135	0.396575	0.187846	0.68274	6.23318	5.34469	5.08841	7.1951	7.08679	6.57713	5.78433	6.42963	5.47245	7.30691	Mpzl2	Rattus norvegicus myelin protein zero-like 2 (Mpzl2), mRNA [NM_001106818]	Rn.8193	NM_001106818
A_44_P374638	6.78e-05	0.37328	0.000746039	0.536594	15.3315	15.4997	15.3836	16.7063	16.8939	16.8773	15.8755	15.9487	16.1673	15.6885	Hsd17b2	Rattus norvegicus hydroxysteroid (17-beta) dehydrogenase 2 (Hsd17b2), mRNA [NM_024391]	Rn.10515	NM_024391
A_44_P812772	0.033172	3.10794	0.0429244	2.58517	5.51103	5.96106	5.52189	3.46631	4.69932	3.64017	5.075	5.78721	5.67847	4.92969		AA964296 UI-R-C0-gu-a-07-0-UI.s1 UI-R-C0 Rattus norvegicus cDNA clone UI-R-C0-gu-a-07-0-UI 3', mRNA sequence [AA964296]	Rn.216542	AA964296
A_44_P140164	0.0177853	0.655575	0.0163022	1.41123	2.44403	2.51464	2.46152	2.97754	3.25886	2.99466	3.57285	3.53164	3.70514	3.5012		Rattus norvegicus similar to peptidylprolyl isomerase D (cyclophilin D) (LOC293880), mRNA [XM_219771]		XM_219771
A_44_P277340	0.00923913	1.69933	0.00788801	1.68243	9.41234	9.2297	9.15131	8.71747	8.30002	8.46258	9.48184	9.04873	9.02658	9.40196	Megf9	Rattus norvegicus multiple EGF-like-domains 9 (Megf9), mRNA [NM_001107940]	Rn.141485	NM_001107940
A_44_P328499	0.0104137	0.5	0.0751418	0.644733	1.24363	1.23932	1.60028	2.45259	2.03039	2.57592	1.6931	1.28364	1.31419	2.37531
A_44_P713598	0.0126801	1.61945	0.0143116	1.86891	6.50403	6.89916	6.58165	6.02154	5.81806	6.07709	7.19272	6.38548	6.66484	7.12245
A_44_P503835	0.0294588	2.08861	0.439802	1.02678	2.70503	2.43985	2.06778	1.39506	1.35528	1.34407	1.51651	1.36224	1.38817	1.33882	Antxrl	PREDICTED: Rattus norvegicus anthrax toxin receptor-like (Antxrl), mRNA [XM_001059971]		XM_001059971
A_42_P726223	0.000320459	0.519607	0.0237797	0.652147	7.50524	7.30237	7.3738	8.24983	8.3601	8.40786	7.54592	7.91395	8.01013	7.32073		AW914967 EST346271 Normalized rat ovary, Bento Soares Rattus sp. cDNA clone RGIBM91 5' end, mRNA sequence [AW914967]	Rn.7552	AW914967
A_42_P794172	0.0115656	0.612348	0.000582367	0.573674	8.22507	8.19131	7.8594	8.76417	8.72117	8.93198	7.89809	8.02394	7.97433	8.12234	Rnf31	Rattus norvegicus ring finger protein 31 (Rnf31), mRNA [NM_001108868]	Rn.138034	NM_001108868
A_42_P576953	0.0254649	3.85012	0.00530632	2.88104	9.94465	11.2332	10.9186	8.54612	9.14894	8.78952	10.589	10.2344	10.3194	10.3373	Pla1a	Rattus norvegicus phospholipase A1 member A (Pla1a), mRNA [NM_138882]	Rn.10696	NM_138882
A_44_P139697	0.00456246	3.17821	0.0053601	2.52181	7.67498	7.68302	7.909	6.41472	5.82701	5.96586	7.58244	7.51097	6.74316	7.69148	Atp2b2	Rattus norvegicus ATPase, Ca++ transporting, plasma membrane 2 (Atp2b2), mRNA [NM_012508]	Rn.90982	NM_012508
A_44_P543283	0.00351025	2.30397	0.00257369	2.24933	5.13298	5.41073	4.94812	3.68949	4.02034	4.16698	4.85822	5.15115	5.38025	5.13114	Plk3	Rattus norvegicus polo-like kinase 3 (Drosophila) (Plk3), mRNA [NM_022187]	Rn.9284	NM_022187
A_44_P511128	0.0296093	0.564292	0.033689	0.595165	1.17632	1.74043	1.16166	2.3297	2.01731	2.2677	1.16566	1.16326	1.17616	2.09775		nucleolar and spindle associated protein 1 [Source:RefSeq peptide;Acc:NP_001101232] [ENSRNOT00000043200]	Rn.106933	BC161947
A_44_P102557	0.000473827	0.232162	0.00098786	0.249856	1.89537	1.74829	2.24657	4.05274	3.85319	4.31383	2.2897	2.2473	2.26905	1.32841	Igkv28	Rattus norvegicus NGF-binding Ig rearranged L-chain mRNA, V-region, partial cds. [L17078]	Rn.92371	L17078
A_44_P224734	0.0334832	1.64459	0.0676613	1.57175	4.34559	4.08959	3.78703	3.04456	3.52369	3.50539	3.80435	4.35256	3.45149	4.31125
A_44_P126506	0.0255236	0.613025	0.0345836	1.256	3.21065	3.43537	3.71057	4.10627	4.11887	4.28593	4.53913	4.24076	4.68795	4.50305	Pomt2	Rattus norvegicus protein-O-mannosyltransferase 2 (Pomt2), mRNA [NM_001047114]	Rn.99801	NM_001047114
A_44_P129262	0.0141138	0.619974	0.0311799	0.755848	8.39115	8.17018	7.95118	9.05674	8.78673	8.75201	8.3392	8.40276	8.56957	8.5471	Clmn	Rattus norvegicus calmin (Clmn), mRNA [NM_001106755]	Rn.206545	NM_001106755
A_44_P1007689	0.0335408	0.461242	0.0659075	1.734	3.07554	2.97292	3.45989	4.74157	3.847	4.17097	5.20535	5.46089	4.72333	4.87828	Mospd2	Rattus norvegicus motile sperm domain containing 2 (Mospd2), mRNA [NM_001134588]	Rn.15602	NM_001134588
A_44_P409185	0.0212247	2.17259	0.2582	1.81531	3.01476	2.58814	2.85765	1.91279	1.21487	1.9021	2.1104	1.38075	2.30364	3.57523		AI549455 UI-R-C3-tu-a-09-0-UI.s1 UI-R-C3 Rattus norvegicus cDNA clone UI-R-C3-tu-a-09-0-UI 3', mRNA sequence [AI549455]	Rn.9411	AI549455
A_42_P573610	0.0446338	0.649261	0.00465443	0.692054	3.47494	3.06512	2.95022	3.69456	3.83426	3.87865	3.51521	3.28002	3.13844	3.12565	Eif2c1	Rattus norvegicus similar to Eukaryotic translation initiation factor 2C 1 (eIF2C 1) (eIF-2C 1) (Putative RNA-binding protein Q99) (LOC313594), mRNA [XM_233544]		XM_001058138
A_44_P433568	0.0291126	0.458209	0.034216	0.554257	2.83259	2.42537	3.24026	3.84623	4.02676	4.10523	3.24782	3.73477	2.64832	2.65794	Sytl2	Rattus norvegicus synaptotagmin-like 2 (Sytl2), mRNA [NM_001108492]	Rn.7634	NM_001108492
A_44_P200858	0.00040078	1.5049	0.203837	1.3848	1.91608	1.85113	1.94389	1.3393	1.29495	1.30904	1.30671	2.34164	1.32458	1.89926	Ldhal6b	Rattus norvegicus lactate dehydrogenase A-like 6B (Ldhal6b), mRNA [NM_183334]	Rn.208286	NM_183334
A_44_P575255	0.000919048	0.406939	0.771914	0.99727	8.32675	7.96334	8.05881	9.47742	9.24683	9.52589	9.60222	9.64174	9.76932	8.16574	RGD1562658	Rattus norvegicus similar to RIKEN cDNA 1700009P17 (RGD1562658), mRNA [NM_001109075]	Rn.7902	NM_001109075
A_44_P471166	0.00793856	1.57408	0.00842497	1.51826	5.65016	5.3078	5.50519	4.9696	4.85579	4.6799	5.38978	5.39137	5.55529	5.4267	Ddx21	Rattus norvegicus DEAD (Asp-Glu-Ala-Asp) box polypeptide 21 (Ddx21), mRNA [NM_001037201]	Rn.162310	NM_001037201
A_44_P200647	0.00250856	0.329546	0.00472722	0.291439	7.61313	7.83731	7.38649	8.88115	9.48023	9.25289	7.42677	7.62237	7.40177	7.31855	Hmgb2	Rattus norvegicus high mobility group box 2 (Hmgb2), mRNA [NM_017187]	Rn.2874	NM_017187
A_44_P272393	0.0236977	0.39697	0.0128034	0.286107	5.17355	6.18663	5.55222	6.73498	7.4035	6.8676	5.25615	5.22902	5.21036	5.21036	Enpp4	Rattus norvegicus ectonucleotide pyrophosphatase/phosphodiesterase 4 (Enpp4), mRNA [NM_001106892]	Rn.7802	NM_001106892
A_44_P255694	0.0140643	2.71756	0.0058859	2.43685	4.9033	4.00316	4.44368	3.0759	3.33796	2.67268	4.61785	4.60488	4.12798	3.86761
A_42_P698240	0.0255231	0.464489	0.00100898	0.450248	11.6854	11.42	12.1778	12.9702	12.9833	12.7403	11.8764	11.3263	11.8597	11.8698	Ptgr1	Rattus norvegicus prostaglandin reductase 1 (Ptgr1), mRNA [NM_138863]	Rn.10656	NM_138863
A_44_P961703	0.0364568	3.10746	0.0790863	5.96743	2.80878	2.75814	3.92919	1.98895	1.51402	1.32696	2.8653	5.72925	3.10573	2.41271	Slit2	Rattus norvegicus slit homolog 2 (Drosophila) (Slit2), mRNA [NM_022632]	Rn.146652	NM_022632
A_44_P480858	0.0282422	0.433229	0.0340951	0.535064	1.26281	1.40738	1.19842	2.23105	2.2405	2.91428	2.12974	1.25467	1.2741	1.54488		PREDICTED: Rattus norvegicus similar to DKFZP434I092 protein (RGD1565493), mRNA [XM_002729803]		XM_002729803
A_44_P102197	0.0167943	1.50228	0.826204	0.981395	5.77866	6.08772	6.13612	5.2398	5.46697	5.54272	5.51396	5.2862	5.20148	5.54862	Alox5ap	Rattus norvegicus arachidonate 5-lipoxygenase activating protein (Alox5ap), mRNA [NM_017260]	Rn.18399	NM_017260
A_44_P184817	0.021354	0.623798	0.0263048	0.708622	13.0568	13.0515	13.151	13.6227	13.9868	13.6666	13.1548	13.236	13.4932	13.1743	Selenbp1	Rattus norvegicus selenium binding protein 1 (Selenbp1), mRNA [NM_080892]	Rn.16617	NM_080892
A_44_P356222	0.0333785	0.661981	0.541998	0.947602	4.02519	4.21795	3.75431	4.70246	4.53514	4.57715	4.47761	4.42778	4.25442	4.88081
A_44_P364039	0.0136897	6.29849	0.463569	0.73883	4.9008	4.67932	3.38236	2.44508	1.32485	1.3311	1.43218	1.33275	1.3579	1.33927		AI112564 UI-R-Y0-mn-f-11-0-UI.s1 UI-R-Y0 Rattus norvegicus cDNA clone UI-R-Y0-mn-f-11-0-UI 3', mRNA sequence [AI112564]	Rn.26816	AI112564
A_44_P280898	0.0146187	0.274167	0.00507361	0.467571	11.1534	11.9037	11.2651	13.333	13.3478	13.3603	12.1638	12.0311	12.6715	12.033	Dbp	Rattus norvegicus D site of albumin promoter (albumin D-box) binding protein (Dbp), mRNA [NM_012543]	Rn.11274	NM_012543
A_44_P209747	0.0381499	2.2659	0.418939	2.32376	2.91678	2.35368	3.04319	1.23792	2.17379	1.23617	1.22142	4.29306	1.51165	1.92582		AA892264 EST196067 Normalized rat kidney, Bento Soares Rattus sp. cDNA clone RKIAO36 3' end, mRNA sequence [AA892264]	Rn.3605	AA892264
A_44_P433865	0.00493983	0.568403	0.00371945	0.459451	7.54592	7.34545	7.26286	8.04678	8.40727	8.13518	6.75588	7.56996	6.8382	7.01898	Xpc	Rattus norvegicus xeroderma pigmentosum, complementation group C (Xpc), mRNA [NM_001107874]	Rn.22820	NM_001107874
A_44_P748242	0.00078012	0.450203	0.499974	0.884035	1.6709	1.95792	1.76397	3.13011	2.8674	2.8467	2.87168	3.06917	1.47702	3.15456		HPSE_BOVIN (Q9MYY0) Heparanase precursor [Contains: Heparanase 8 kDa subunit; Heparanase 50 kDa subunit] , partial (4%) [TC628391]
A_44_P489782	0.00328958	0.565329	0.181886	1.15119	5.31903	5.41238	5.5578	6.24479	6.41905	6.08455	6.58102	6.60395	6.25907	6.36301		Rattus norvegicus similar to Nucleophosmin (NPM) (Nucleolar phosphoprotein B23) (Numatrin) (Nucleolar protein NO38) (LOC294086), mRNA [XM_212905]		XM_212905
A_44_P422144	0.0307202	1.70156	0.632893	0.960329	2.32145	1.7198	2.0509	1.18606	1.46419	1.18531	1.33762	1.18834	1.19888	1.17393	LOC501370	PREDICTED: Rattus norvegicus hypothetical protein LOC684652 (LOC684652), partial mRNA [XM_001055278]	Rn.198453	XM_001055278
A_44_P1059556	0.0454195	1.92806	0.207852	1.52901	13.1052	13.772	13.8634	12.5102	12.8572	12.6216	13.151	13.5618	13.7405	12.2855	Cyp4a1	Rattus norvegicus cytochrome P450, family 4, subfamily a, polypeptide 1 (Cyp4a1), mRNA [NM_175837]	Rn.92401	NM_175837
A_44_P260655	0.0450833	0.436661	0.0517666	0.618192	6.81988	6.71535	7.74537	8.09672	8.57819	8.3873	7.69844	7.94584	7.92207	6.90502
A_44_P714784	0.0498403	0.501552	0.0224865	0.426056	12.3416	13.1429	12.4245	14.0537	13.1773	13.6744	12.5382	12.7285	12.3657	12.0823		BF289878 EST454469 Rat Gene Index, normalized rat, Rattus norvegicus cDNA Rattus norvegicus cDNA clone RGIHL54, mRNA sequence [BF289878]	Rn.137704	BF289878
A_44_P943788	0.0167272	4.99315	0.330447	2.00542	5.40892	4.24406	4.1055	1.79755	3.09527	1.89876	3.14839	4.03247	1.28374	3.85319		AW919324 EST350628 Rat gene index, normalized rat, norvegicus, Bento Soares Rattus norvegicus cDNA clone RGIFP78 5' end, mRNA sequence [AW919324]	Rn.34102	AW919324
A_44_P1002320	0.00159355	0.53709	0.00291704	0.633532	11.8501	11.684	11.7037	12.7192	12.7243	12.4766	11.8698	12.2463	11.8907	11.9026		Rattus norvegicus TL0AAA65YD17 mRNA sequence. [FQ212218]	Rn.11887	FQ212218
A_44_P1023637	0.0102789	0.502248	0.00569996	0.708166	4.22895	4.66374	4.27828	5.30527	5.39302	5.48785	4.93923	4.89154	4.91613	4.84944	Dusp13	Rattus norvegicus dual specificity phosphatase 13 (Dusp13), transcript variant 2, mRNA [NM_001007006]	Rn.137327	NM_001007006
A_42_P631685	0.0128477	1.86134	0.0672932	1.66381	4.37559	4.58292	4.78394	3.43662	3.98183	3.60898	4.4554	4.7648	3.65371	4.61043	Insl6	Rattus norvegicus insulin-like 6 (Insl6), mRNA [NM_022583]	Rn.48708	NM_022583
A_44_P148416	0.0492521	1.87376	0.231756	3.06281	2.74272	2.20408	2.49636	1.3443	2.06342	1.21649	2.43021	4.61406	1.21802	2.23966		CT058_MOUSE (Q9JMG4) Protein C20orf58 homolog, partial (91%) [TC594268]	Rn.7222	AW142613
A_44_P320312	0.0381929	1.52072	0.00382766	1.40966	7.67694	7.30412	7.32156	6.86265	6.82235	6.83456	7.33896	7.14759	7.42401	7.41397	Mak16	Rattus norvegicus MAK16 homolog (S. cerevisiae) (Mak16), mRNA [NM_001014002]	Rn.160904	NM_001014002
A_44_P852017	0.00116017	0.571566	0.0138397	0.684703	9.02183	9.19481	8.95208	9.90527	9.75053	9.93801	9.25122	9.13959	9.66874	9.15494	Gpr146	Rattus norvegicus G protein-coupled receptor 146 (Gpr146), mRNA [NM_001109062]	Rn.41446	NM_001109062
A_44_P212676	0.0345312	2.07019	0.0310503	2.12391	6.25441	6.25588	6.70253	5.3102	4.87158	5.78531	6.54048	6.04683	6.72113	6.43866	Crat	Rattus norvegicus carnitine acetyltransferase (Crat), nuclear gene encoding mitochondrial protein, mRNA [NM_001004085]	Rn.6249	NM_001004085
A_44_P425745	0.0179406	0.656983	0.0577885	0.739504	3.91678	3.79745	4.19586	4.44778	4.6386	4.66194	3.67198	4.39771	4.28191	4.15069		BM387864 UI-R-CN1-cjk-f-23-0-UI.s1 UI-R-CN1 Rattus norvegicus cDNA clone UI-R-CN1-cjk-f-23-0-UI 3', mRNA sequence [BM387864]	Rn.153995	BM387864
A_44_P714816	0.0246646	0.597247	0.0458312	0.728544	8.89891	8.61872	9.19137	9.88632	9.53899	9.54298	9.19758	9.32987	9.1563	9.14295		UI-R-FS0-cqt-a-21-0-UI.s1 UI-R-FS0 Rattus norvegicus cDNA clone UI-R-FS0-cqt-a-21-0-UI 3', mRNA sequence [CA509943]	Rn.176596	CA509943
A_43_P11226	0.00479491	1.74774	0.0249638	1.36158	9.57874	9.64831	9.78295	9.01086	8.90113	8.66816	9.2689	9.46816	9.16575	9.32973	Map4k4	Rattus norvegicus mitogen-activated protein kinase kinase kinase kinase 4 (Map4k4), mRNA [NM_001106904]	Rn.101820	NM_001106904
A_44_P1050595	0.0370869	0.536643	0.134075	0.764962	12.1478	11.5261	11.4174	12.4284	12.6255	12.8172	11.7975	12.753	12.2064	12.0499	Cela1	Chymotrypsin-like elastase family member 1 Precursor (EC 3.4.21.36)(Elastase-1) [Source:UniProtKB/Swiss-Prot;Acc:P00773] [ENSRNOT00000006351]	Rn.6044	FQ227752
A_44_P538921	0.0436154	2.06382	0.0798052	1.66879	5.1148	5.10256	4.93586	4.43232	3.88763	3.57005	4.96273	4.1649	4.62092	5.07346				XM_001067602
A_44_P173151	0.0233907	0.45793	0.275349	0.746807	1.45122	1.37573	1.5745	2.72142	2.81179	2.17796	2.23562	3.08051	1.31986	1.26271	Efemp1	Rattus norvegicus EGF-containing fibulin-like extracellular matrix protein 1 (Efemp1), mRNA [NM_001012039]	Rn.163265	NM_001012039
A_44_P189393	0.00366557	11.9224	0.106946	6.0757	4.95451	4.95327	4.30732	1.18902	1.20132	1.18923	3.01583	5.24242	1.20233	2.87305	Olr1230	Rattus norvegicus olfactory receptor 1230 (Olr1230), mRNA [NM_001000595]	Rn.143539	NM_001000595
A_44_P299749	0.00127907	0.256181	0.000912239	0.375155	5.94899	5.90015	5.85809	8.05013	7.7911	7.7424	6.36487	6.00762	6.55146	6.78047		Rattus norvegicus similar to ribosomal protein S15 (LOC365425), mRNA [XM_345006]		XM_345006
A_44_P309794	0.0349243	0.464687	0.0490803	0.680822	2.2405	1.79063	2.75814	3.29771	3.71468	3.20332	2.78998	2.76094	3.23416	2.60912		BQ193233 UI-R-DR1-clr-m-15-0-UI.s1 UI-R-DR1 Rattus norvegicus cDNA clone UI-R-DR1-clr-m-15-0-UI 3', mRNA sequence [BQ193233]	Rn.23057	BQ193233
A_44_P166955	0.00908039	0.365489	1.48e-05	0.342184	1.19967	1.72161	1.2365	2.77546	2.86556	2.92975	1.52148	1.2263	1.23703	1.23751		BF523428 UI-R-Y0-vn-d-05-0-UI.r1 UI-R-Y0 Rattus norvegicus cDNA clone UI-R-Y0-vn-d-05-0-UI 5', mRNA sequence [BF523428]	Rn.20362	BF523428
A_44_P126714	0.00192286	0.222182	0.0061162	0.217319	2.57245	2.56229	2.82632	4.53879	5.14223	4.73977	2.61832	1.3213	3.20306	2.77857		BE098732 UI-R-BJ1-atd-c-08-0-UI.s1 UI-R-BJ1 Rattus norvegicus cDNA clone UI-R-BJ1-atd-c-08-0-UI 3', mRNA sequence [BE098732]	Rn.54318	BE098732
A_44_P407259	0.0363347	0.348204	0.037234	0.676113	7.85141	8.96033	8.84122	9.94143	10.2976	10.1912	9.54499	9.39209	10.042	9.233	Usp2	Rattus norvegicus ubiquitin specific peptidase 2 (Usp2), mRNA [NM_053774]	Rn.203590	NM_053774
A_43_P22744	0.0044012	0.386602	0.000987754	0.524294	8.88557	8.40872	8.3776	10.1063	9.93355	9.78548	8.80553	9.2297	8.99388	9.00415	Adcy9	Rattus norvegicus adenylate cyclase 9 (Adcy9), mRNA [NM_001106980]	Rn.216683	NM_001106980
A_43_P14436	0.0124856	0.272676	0.073807	0.468579	4.89154	4.89154	5.06274	7.243	6.66242	6.45133	5.37106	6.88542	4.48341	4.93632	Pou2af1	Rattus norvegicus POU class 2 associating factor 1 (Pou2af1), mRNA [NM_001109599]	Rn.15298	NM_001109599
A_44_P960947	0.0019627	1.74548	0.000889223	1.87624	10.2514	10.1132	10.3179	9.42893	9.27595	9.56019	10.3898	10.4666	10.2724	10.1926
A_44_P351898	0.0210357	0.612748	0.000136756	0.590269	5.81607	5.79951	6.19305	6.66007	6.72793	6.57156	5.98327	5.72751	5.90194	5.95027	Mad2l1	Rattus norvegicus MAD2 mitotic arrest deficient-like 1 (yeast) (Mad2l1), mRNA [NM_001106594]	Rn.19771	NM_001106594
A_42_P837214	0.000413437	4.89415	0.000142187	5.07284	14.1052	14.247	13.9584	11.5735	12.0436	11.7963	13.9362	14.4188	14.0504	14.1894	Mgmt	Rattus norvegicus O-6-methylguanine-DNA methyltransferase (Mgmt), mRNA [NM_012861]	Rn.9836	NM_012861
A_44_P480830	0.0122643	0.532505	0.0367057	0.636967	4.07615	3.90431	3.53457	4.98973	4.71507	4.55564	4.28504	3.6488	3.83964	4.51785	Zfp426	Rattus norvegicus zinc finger protein 426 (Zfp426), mRNA [NM_001079943]	Rn.204091	NM_001079943
A_42_P648652	0.00612587	1.91213	0.220925	1.54304	1.9698	2.37232	2.28463	1.41589	1.21866	1.2073	2.42692	1.21408	1.22343	2.32077	Clca4	Rattus norvegicus chloride channel accessory 4 (Clca4), mRNA [NM_201419]	Rn.44141	NM_201419
A_44_P194152	0.0438345	0.179796	0.0271714	0.0823115	7.34895	6.83241	8.4918	10.9469	8.77068	10.1446	6.66055	6.46627	6.97774	6.19358	Scd	Rattus norvegicus stearoyl-CoA desaturase (delta-9-desaturase) (Scd), mRNA [NM_031841]	Rn.83595	NM_031841
A_44_P885558	0.000209845	0.222622	0.000134082	0.263553	5.97959	5.91473	6.26764	8.29273	8.38638	7.97902	6.63443	6.06327	6.13754	6.31873		Q8R4C3_CRIGR (Q8R4C3) Csr1, partial (40%) [TC597670]
A_43_P17007	0.011917	0.539255	0.0186086	0.684733	7.06993	7.1021	6.61886	7.62077	7.84927	8.01543	7.1725	7.12206	7.56711	7.25995	Fbxo31	Rattus norvegicus F-box protein 31 (Fbxo31), mRNA [NM_001044259]	Rn.202510	NM_001044259
A_44_P406805	0.00264038	0.575245	0.00452639	0.657912	8.97388	8.97413	8.71568	9.80159	9.52468	9.73161	9.03834	9.23571	9.10272	8.95514	Rfc3	Rattus norvegicus replication factor C (activator 1) 3 (Rfc3), mRNA [NM_001009629]	Rn.3711	NM_001009629
A_44_P405074	0.0104031	0.65648	0.610565	1.04498	13.8982	13.5546	13.7846	14.2873	14.4933	14.2895	14.4578	14.5817	14.1767	14.448		GB
A_44_P149916	0.0295277	2.20591	0.435285	1.23868	2.99323	2.88627	3.67539	1.59943	2.15526	2.39737	2.42557	2.4797	1.65051	2.8018		Rattus norvegicus similar to Zinc finger protein 275 (LOC293849), mRNA [XM_219713]		XM_219713
A_44_P220394	0.00035842	1.55036	0.00395951	1.44602	14.294	14.3745	14.2701	13.6986	13.6017	13.7392	14.1938	14.2277	14.2321	14.1982	RGD1560099	PREDICTED: Rattus norvegicus similar to ribosomal protein L19 (RGD1560099), mRNA [XM_228526]		XM_228526
A_44_P166161	0.0394231	2.63544	0.0295092	2.79006	10.3548	10.6147	10.5729	9.44863	9.30218	8.40837	10.5571	10.4249	10.9406	10.4148	Adh7	Rattus norvegicus alcohol dehydrogenase 7 (class IV), mu or sigma polypeptide (Adh7), mRNA [NM_134329]	Rn.42935	NM_134329
A_44_P274650	0.00579261	0.621358	0.00388115	0.695149	4.77942	5.10908	4.90119	5.59008	5.5145	5.75361	5.0461	5.10122	4.93341	5.28914	Znf691	Rattus norvegicus zinc finger protein 691 (Znf691), mRNA [NM_001107968]	Rn.45006	NM_001107968
A_44_P276317	0.0235949	0.515922	0.0416733	0.78394	6.09814	5.74135	6.2842	6.96837	7.05425	7.01572	6.38124	6.91526	6.66967	6.63238	Ptger3	Rattus norvegicus prostaglandin E receptor 3 (subtype EP3) (Ptger3), mRNA [NM_012704]	Rn.10361	NM_012704
A_44_P358338	0.0443965	0.578551	0.0480693	0.559196	2.18936	2.01078	1.60444	3.11456	2.57772	2.45259	1.41257	2.41585	1.32342	2.16646	LOC499469	Rattus norvegicus Ab2-018 (LOC499469), mRNA [NM_001047940]	Rn.116758	NM_001047940
A_44_P306930	0.00706498	0.171394	0.00324465	0.161961	5.00251	5.43359	5.66977	7.21904	8.40872	7.95055	5.69107	5.77717	4.6361	4.78719	Ddx60	PREDICTED: Rattus norvegicus DEAD (Asp-Glu-Ala-Asp) box polypeptide 60 (Ddx60), mRNA [XM_001072319]		XM_001072319
A_43_P22577	0.0117384	0.289549	0.00868529	0.213616	6.54304	6.95819	6.57592	8.01966	8.95704	8.342	5.99696	6.45735	6.21252	6.35736	RGD1563091	PREDICTED: Rattus norvegicus similar to OEF2 (RGD1563091), mRNA [XM_575365]	Rn.13231	XM_575365
A_42_P757258	0.00152386	0.325418	0.00128932	0.411191	3.18885	3.25515	3.35647	4.6558	4.9696	5.01325	3.5802	3.18922	3.97857	3.56791	Kif20b	Rattus norvegicus kinesin family member 20B (Kif20b), mRNA [NM_001107609]	Rn.208134	NM_001107609
A_44_P277126	0.00373547	1.95346	0.0168061	1.49869	7.57439	7.37493	7.22676	6.6013	6.19747	6.47147	6.94402	6.9117	6.89561	7.27976		PREDICTED: Rattus norvegicus similar to SUMO/sentrin specific protease 5 (LOC686268), mRNA [XM_001073192]	Rn.161817	XM_001073192
A_44_P780510	0.00318499	0.335577	0.000224203	0.308493	4.01658	4.53692	4.04092	5.76099	5.96484	5.63717	4.43186	3.8364	3.84295	4.1898		UI-R-BO0-agq-e-05-0-UI.r1 UI-R-BO0 Rattus norvegicus cDNA clone UI-R-BO0-agq-e-05-0-UI 5', mRNA sequence [BF567567]	Rn.206047	BF567567
A_44_P547451	0.0163448	0.577431	0.000167879	0.680321	6.34255	6.41299	6.02764	7.03842	7.12245	7.02567	6.41265	6.61994	6.46551	6.52211		Rattus norvegicus cDNA clone IMAGE:7325831. [BC088321]	Rn.1136	BC088321
A_44_P852055	0.0287402	0.607396	0.00498999	0.644799	5.45344	5.57442	5.98562	6.47551	6.25441	6.4852	5.72013	5.70404	5.861	5.81229	LOC498265	Rattus norvegicus similar to hypothetical protein FLJ10706 (LOC498265), mRNA [NM_001017493]	Rn.205873	NM_001017493
A_44_P288291	0.000351229	5.93797	0.00130566	5.38701	8.87931	9.14079	8.79255	6.16047	6.25004	6.66397	8.6262	8.90113	8.87931	8.79661	Phlda3	Rattus norvegicus pleckstrin homology-like domain, family A, member 3 (Phlda3), mRNA [NM_001012206]	Rn.222213	NM_001012206
A_44_P821788	0.00686077	1.74293	0.0112842	4.70661	1.93473	1.85904	2.08536	1.16057	1.16311	1.16018	3.99472	3.40787	2.21079	3.44916
A_44_P302923	0.026355	1.74425	0.0330068	1.33977	6.62463	6.164	6.46469	5.65202	5.59404	5.63606	6.06149	6.19874	5.71584	6.17294		AGENCOURT_28537166 NIH_MGC_246 Rattus norvegicus cDNA clone IMAGE:7373123 5', mRNA sequence [CO574987]	Rn.215775	CO574987
A_42_P679251	0.00276205	3.22634	0.00170243	3.40716	7.64002	8.23381	7.75229	6.37238	5.82642	6.36402	7.97153	7.76603	7.46088	8.50577	Ascl2	Rattus norvegicus achaete-scute complex homolog 2 (Drosophila) (Ascl2), mRNA [NM_031503]	Rn.10486	NM_031503
A_44_P433519	0.036006	0.58366	0.320778	1.14309	5.6281	5.60127	5.54073	6.04736	6.55713	6.44899	6.38892	6.54048	6.72415	6.56779	Rhbdd2	PREDICTED: Rattus norvegicus rhomboid domain containing 2 (Rhbdd2), mRNA [XM_001077358]	Rn.104587	XM_001077358
A_44_P551081	0.00843056	1.77082	0.130194	1.86816	2.09758	1.91642	2.17279	1.23941	1.24704	1.23897	2.9206	1.24685	1.61385	2.22246	Krt4	Rattus norvegicus keratin 4 (Krt4), mRNA [NM_001008806]	Rn.100688	NM_001008806
A_44_P525324	0.0391692	0.435252	0.00428375	0.315965	3.33668	3.49081	4.36999	4.60629	5.26506	5.07619	3.55593	3.05786	3.42007	3.30476	Arhgap11a	Rattus norvegicus Rho GTPase activating protein 11A (Arhgap11a), mRNA [NM_001168524]	Rn.51673	NM_001168524
A_44_P337883	0.0110311	4.0341	0.0588951	2.57981	3.28547	3.11865	3.82983	1.39988	1.46914	1.42634	2.89753	2.64288	1.54134	3.49016	Plag1	Rattus norvegicus pleiomorphic adenoma gene 1 (Plag1), mRNA [NM_001008316]	Rn.39161	NM_001008316
A_44_P354388	0.000601256	1.52789	0.49907	1.00134	1.81044	1.75871	1.76452	1.16933	1.16248	1.16778	1.17098	1.16433	1.1677	1.17083
A_44_P530570	0.022561	1.56002	0.3254	1.20106	5.60684	5.61475	5.207	4.67329	4.89323	4.9586	4.55511	5.42547	5.27904	5.04145		BQ781257 UI-R-FF0-cpe-k-11-0-UI.s1 NCI_CGAP_FF0 Rattus norvegicus cDNA clone UI-R-FF0-cpe-k-11-0-UI 3', mRNA sequence [BQ781257]	Rn.164554	BQ781257
A_44_P110495	0.0254777	2.26551	0.95905	1.09707	3.61623	3.26602	3.95559	2.46002	2.39709	2.52049	1.29455	3.1217	2.34213	2.98527		BF283728 EST448319 Rat Gene Index, normalized rat, Rattus norvegicus cDNA Rattus norvegicus cDNA clone RGIEG06, mRNA sequence [BF283728]	Rn.203413	BF283728
A_44_P527644	0.0376564	0.603411	0.814223	0.975828	3.29915	3.53354	3.70708	4.22331	3.91621	4.54665	4.45607	3.78117	4.69088	3.6813	Ccdc162	PREDICTED: Rattus norvegicus hypothetical protein LOC685584 (LOC685584), mRNA [XM_002725886]	Rn.61401	XM_002725886
A_44_P493850	0.0125247	0.649061	0.00538797	0.475974	1.9207	1.81131	1.5492	2.46824	2.21381	2.47938	1.31093	1.34436	1.34612	1.28245		AW534136 UI-R-C4-alp-f-03-0-UI.s1 UI-R-C4 Rattus norvegicus cDNA clone UI-R-C4-alp-f-03-0-UI 3', mRNA sequence [AW534136]	Rn.48269	AW534136
A_44_P828123	0.0417103	0.47305	0.76055	0.929696	3.82129	4.40469	3.58852	4.63701	4.86319	5.52672	5.45344	5.12862	4.6601	4.3207		AGENCOURT_26756198 NIH_MGC_255 Rattus norvegicus cDNA clone IMAGE:7319527 5', mRNA sequence [CO393245]	Rn.17209	CO393245
A_44_P522439	0.0336258	0.583102	0.00909118	0.659275	7.61134	7.61076	7.04772	8.2326	8.37148	8.05252	7.45504	7.95184	7.50367	7.52633	rnf141	Rattus norvegicus ring finger protein 141 (rnf141), mRNA [NM_001001800]	Rn.127990	NM_001001800
A_44_P266400	0.0493756	0.63824	0.777299	0.954173	9.49762	9.52124	9.76351	10.5723	10.0303	10.0734	9.83039	10.2493	10.5143	10.0336		AW144471 EST294848 Normalized rat placenta, Bento Soares Rattus sp. cDNA clone RGIAF73 5' end, mRNA sequence [AW144471]	Rn.203034	AW144471
A_44_P527763	0.0475257	2.43979	0.288453	1.59392	3.35236	3.22752	2.57666	1.34162	2.44933	1.30703	2.52338	3.16005	1.32337	2.33955
A_44_P526803	0.0432635	2.00523	0.37984	1.41055	2.47084	2.55228	1.88235	1.35569	1.3101	1.3159	1.31705	2.71814	1.33616	1.35744		Q6CHI7_YARLI (Q6CHI7) Similarity, partial (4%) [TC603030]	Rn.156572	AW919096
A_44_P686021	0.0317369	0.53412	0.160766	0.761828	4.84263	4.50747	5.18726	5.90332	5.71921	5.70007	5.6918	4.80818	5.01233	5.78486		Q6DER5_XENTR (Q6DER5) MGC89869 protein, partial (9%) [TC613701]
A_44_P278701	0.0229185	0.423755	0.0178453	0.374243	10.2951	9.86707	9.91095	11.5311	10.7348	11.4393	9.92382	9.62183	10.1193	9.71648	Pklr	Rattus norvegicus pyruvate kinase, liver and RBC (Pklr), nuclear gene encoding mitochondrial protein, mRNA [NM_012624]	Rn.48821	NM_012624
A_43_P12436	0.0397992	2.28012	0.698382	1.14633	3.50501	3.49733	3.82781	1.81535	2.47183	2.82632	2.88466	2.64269	1.67173	2.97867	Hes5	Rattus norvegicus hairy and enhancer of split 5 (Drosophila) (Hes5), mRNA [NM_024383]	Rn.22422	NM_024383
A_44_P408208	0.0303874	2.19436	0.940783	1.11086	3.26966	3.07056	2.4335	1.97521	1.3398	2.07799	2.82522	1.27783	1.24509	1.97969		UI-R-DK0-cga-a-12-0-UI.s1 UI-R-DK0 Rattus norvegicus cDNA clone UI-R-DK0-cga-a-12-0-UI 3', mRNA sequence [BI290760]	Rn.177329	BI290760
A_44_P972824	0.0242052	1.50159	0.014479	1.44669	6.87709	6.51439	6.49305	6.15014	6.14871	5.83743	6.53566	6.35736	6.6831	6.73631		Rattus norvegicus TL0AAA51YL18 mRNA sequence. [FQ212724]	Rn.10830	FQ212724
A_44_P161253	0.0449375	3.48496	0.0957373	3.40417	2.22705	3.08605	3.58357	1.17517	1.18345	1.428	2.91394	1.17953	2.5816	4.08607		AMGNNUC:NRDG1-00029-E9-A nrdg1 (10855) Rattus norvegicus cDNA clone nrdg1-00029-e9 5', mRNA sequence [CB609118]	Rn.99516	CB609118
A_44_P697736	0.0398985	1.74888	0.0637282	1.55875	6.52126	6.26333	6.55855	5.66148	5.24101	5.95204	6.43655	6.27378	5.87808	6.48631		Rattus norvegicus TL0ADA10YH20 mRNA sequence. [FQ223505]	Rn.205148	FQ223505
A_44_P429160	0.0263512	5.9137	0.0751949	1.97964	4.42666	3.87574	2.87259	1.16213	1.15974	1.52874	2.46429	2.39388	1.16301	2.67953		PREDICTED: Rattus norvegicus protocadherin 15, transcript variant 2 (Pcdh15), mRNA [XM_002728937]		XM_002728937
A_42_P497323	0.00958817	2.24672	0.10942	1.60094	10.9715	11.3571	11.2728	9.64554	10.2395	10.1709	10.8119	10.8179	11.1058	9.8828	Ppp1r10	Rattus norvegicus protein phosphatase 1, regulatory subunit 10 (Ppp1r10), mRNA [NM_022951]	Rn.37758	NM_022951
A_42_P808973	0.0125951	0.623989	0.127891	0.706094	11.8313	11.5848	11.9534	12.2776	12.6729	12.457	11.9706	12.6095	11.2941	11.7065	Marcksl1	Rattus norvegicus MARCKS-like 1 (Marcksl1), mRNA [NM_030862]	Rn.2486	NM_030862
A_44_P1045820	0.0224758	2.01981	0.0149273	2.37377	5.88747	6.22497	5.58157	5.24188	4.5152	4.87491	6.17268	5.90926	6.17736	6.32921	Ccdc113	PREDICTED: Rattus norvegicus coiled-coil domain containing 113 (Ccdc113), mRNA [XM_214631]		XM_214631
A_44_P658502	0.00167656	0.666191	0.648211	0.964711	5.80658	5.96053	5.77223	6.35097	6.50961	6.43941	6.34755	6.01943	6.54517	6.55669		Q20FG0_9SAUR (Q20FG0) ATP synthase F0 subunit 6, partial (8%) [TC584985]
A_44_P140514	0.00166591	0.331173	0.00736569	0.509399	4.17587	3.68915	3.87396	5.26033	5.46299	5.79077	4.73352	4.24564	4.69557	4.46637	Cenpa	Rattus norvegicus centromere protein A (Cenpa), mRNA [NM_001106711]	Rn.16165	NM_001106711
A_44_P851720	0.0139418	0.501004	0.0501049	0.825146	6.76255	7.1292	7.33719	7.95984	8.0731	8.23178	7.79538	7.72269	8.00697	7.71645		Rattus norvegicus TL0ACA92YE04 mRNA sequence. [FQ223592]	Rn.92548	FQ223592
A_44_P320500	0.0452385	0.543404	0.128996	0.673289	2.90483	2.4038	2.30169	3.25243	3.10248	3.85551	2.29033	2.69522	3.07297	3.2444		AW252169 UI-R-BJ0-ads-a-08-0-UI.s1 UI-R-BJ0 Rattus norvegicus cDNA clone UI-R-BJ0-ads-a-08-0-UI 3', mRNA sequence [AW252169]	Rn.6635	AW252169
A_44_P528134	0.0453696	0.559486	0.217796	0.777271	5.25854	5.22483	5.36256	6.42533	5.76389	6.09836	5.49643	5.50343	5.62044	6.26096		Rattus norvegicus TL0AEA67YE15 mRNA sequence. [FQ232025]	Rn.14905	FQ232025
A_44_P171708	0.0327567	0.479052	0.00377919	0.316903	5.14732	5.84858	5.89467	6.25646	7.01723	6.81338	5.31363	5.12394	4.41434	5.27037		AA901350 UI-R-A1-dw-c-01-0-UI.s1 UI-R-A1 Rattus norvegicus cDNA clone UI-R-A1-dw-c-01-0-UI 3' similar to gi [AA901350]	Rn.15220	AA901350
A_44_P1032161	0.019646	0.410517	0.0424805	0.509117	6.01915	6.01851	5.34055	7.56061	6.86334	6.77328	5.80095	6.22297	6.0706	6.3886	Chek2	Rattus norvegicus CHK2 checkpoint homolog (S. pombe) (Chek2), mRNA [NM_053677]	Rn.163213	NM_053677
A_44_P505608	0.0217953	1.62581	0.0432276	2.08553	4.4173	4.52088	4.83796	3.86869	3.99064	3.84295	4.7572	5.36274	5.30127	4.09628		AI105020 EST214309 Normalized rat heart, Bento Soares Rattus sp. cDNA clone RHECM58 3' end, mRNA sequence [AI105020]	Rn.101963	AI105020
A_44_P1029706	2.86e-05	0.228603	0.00875596	0.419418	1.7634	1.94958	1.95109	3.9879	3.96605	4.10163	3.25713	2.20951	2.53553	2.85381	Cma1	Rattus norvegicus chymase 1, mast cell (Cma1), mRNA [NM_013092]	Rn.10182	NM_013092
A_44_P199211	0.0257276	1.67653	0.0110939	1.54662	8.66776	8.86776	8.30885	8.09159	7.79564	7.75087	8.66971	8.27903	8.32986	8.73223	Plcb1	Rattus norvegicus phospholipase C, beta 1 (phosphoinositide-specific) (Plcb1), mRNA [NM_001077641]	Rn.45523	NM_001077641
A_42_P585695	0.00461299	0.168897	0.00308227	0.175801	5.20809	4.2878	5.31122	7.41864	7.01789	8.07091	4.75319	4.04586	5.86429	4.98973	Lox	Rattus norvegicus lysyl oxidase mRNA, complete cds and multiple polyadenylation sites. [U11038]	Rn.11372	U11038
A_44_P217250	0.0194121	0.64637	0.0286686	0.69307	8.84314	8.8299	8.56636	9.1177	9.49124	9.5034	8.8005	9.13309	8.78839	8.64244	Eno3	Rattus norvegicus enolase 3, beta, muscle (Eno3), mRNA [NM_012949]	Rn.3443	NM_012949
A_44_P1019036	0.0285234	0.590464	0.0473956	0.652009	4.61668	4.85216	4.38303	5.07757	5.35971	5.67168	4.56666	4.66936	5.04719	4.76334	Wdr51a	Rattus norvegicus WD repeat domain 51A (Wdr51a), mRNA [NM_001109296]	Rn.24652	NM_001109296
A_44_P116115	0.00579132	1.53571	0.387273	1.09901	1.75221	1.7118	1.86927	1.15974	1.16178	1.15974	1.16087	1.16178	1.16185	1.63942		BQ192797 UI-R-DR1-cla-j-14-0-UI.s1 UI-R-DR1 Rattus norvegicus cDNA clone UI-R-DR1-cla-j-14-0-UI 3', mRNA sequence [BQ192797]	Rn.222485	BQ192797
A_44_P194591	0.023029	1.83562	0.37448	1.20293	1.93287	1.8521	2.28645	1.15998	1.16064	1.1599	1.1838	1.16132	1.16113	2.00314	RGD1563354	PREDICTED: Rattus norvegicus similar to hypothetical protein D630003M21 (RGD1563354), mRNA [XM_001068317]		XM_001068317
A_44_P140532	0.00402853	0.665777	0.0404527	1.32396	7.2235	7.19105	7.03699	7.7307	7.61076	7.86621	8.21539	8.38512	7.81644	8.10296
A_44_P607347	0.00536394	1.66655	0.657815	1.11832	2.2199	2.07234	1.99596	1.4971	1.4051	1.16433	1.16816	1.45412	1.16332	2.09526		SECR_RAT (P11384) Secretin precursor, partial (12%) [TC595334]
A_44_P446064	0.0312579	1.78071	0.00921416	2.07632	5.37721	5.47504	5.26262	4.79809	4.57866	4.18273	5.88433	5.40809	5.30801	5.70879		EST200604 Normalized rat liver, Bento Soares Rattus sp. cDNA clone RLIAG56 3' end, mRNA sequence [AA945105]	Rn.159976	AA945105
A_44_P265058	0.0495509	0.52422	0.0320007	0.44613	4.58327	5.03325	5.06057	5.28954	6.01851	6.0857	4.7735	4.76176	4.77601	4.34685	Gmnn	Rattus norvegicus geminin (Gmnn), mRNA [NM_001106112]	Rn.15438	NM_001106112
A_44_P142401	0.00766139	0.546036	0.126147	0.692502	9.55819	9.289	9.72541	10.1752	10.5917	10.4275	9.81359	10.5736	9.18575	9.56585	Fam184b	PREDICTED: Rattus norvegicus family with sequence similarity 184, member B (Fam184b), mRNA [XM_001058964]		XM_001058964
A_44_P242969	0.00107219	2.89587	0.000655434	3.04007	8.28986	8.3887	8.11961	6.73412	6.50668	6.93624	8.42565	8.36957	8.09264	8.44676	Gpam	Rattus norvegicus glycerol-3-phosphate acyltransferase, mitochondrial (Gpam), nuclear gene encoding mitochondrial protein, mRNA [NM_017274]	Rn.44456	NM_017274
A_44_P474722	0.0215187	0.18854	0.0231344	0.443108	2.17002	3.58296	3.14598	5.6396	5.29042	5.50427	4.51689	3.28206	4.58803	4.50584		Rattus norvegicus TL0ADA4YA01 mRNA sequence. [FQ229064]	Rn.96000	FQ229064
A_44_P503650	0.0249628	0.530694	0.0230562	0.557112	1.54044	1.50935	1.24094	2.69325	2.06753	2.21407	1.93014	1.34016	1.36215	1.29343	RGD1560303	PREDICTED: Rattus norvegicus similar to hypothetical protein 4933423E17 (RGD1560303), mRNA [XM_001072561]		XM_001072561
A_44_P156023	0.037265	0.0961704	0.670942	0.637609	1.30246	2.2792	1.2327	3.81821	4.02088	6.13377	5.11451	4.67545	3.38437	3.89228		AI101494 EST210783 Normalized rat brain, Bento Soares Rattus sp. cDNA clone RBRBP90 3' end, mRNA sequence [AI101494]	Rn.136571	AI101494
A_44_P242493	0.015332	3.09772	0.0564304	2.54713	3.29282	3.99677	4.3125	1.90521	2.65043	2.23492	3.56913	3.58071	4.39522	2.36595	Irs2	Rattus norvegicus unknown protein mRNA, partial cds. [U89743]	Rn.10718	U89743
A_44_P214811	0.000140228	2.33053	2.17e-05	2.88547	11.0262	11.1948	11.1935	9.8195	9.89781	10.0336	11.6188	11.4603	11.4498	11.2403	Tfrc	Rattus norvegicus transferrin receptor (Tfrc), mRNA [NM_022712]	Rn.98672	NM_022712
A_44_P792030	0.00768169	0.0644478	0.00108891	0.0883608	3.05008	2.91428	4.72905	8.32545	7.2945	7.48564	3.74451	4.63643	4.94091	3.07258
A_43_P12448	0.00659658	1.95717	0.0171915	1.79969	10.951	11.3186	11.1466	10.3458	10.2617	9.8853	11.0558	10.8866	11.0284	11.1211	Cyb5b	R.norvegicus mRNA for mitochondrial isoform of cytochrome b5. [Y12517]	Rn.10249	Y12517
A_43_P12196	0.0461332	2.12922	0.678375	1.85793	3.43991	3.50398	2.63314	2.23789	1.87956	2.30509	1.4375	4.40656	1.32044	2.72876	Nmur2	Rattus norvegicus neuromedin U receptor 2 (Nmur2), mRNA [NM_022275]	Rn.160579	NM_022275
A_43_P13175	0.00358267	0.428914	0.00628292	0.627553	5.80428	6.20973	5.74312	7.07665	7.34427	7.02504	6.39891	6.62603	6.67148	6.18588	Cry2	Rattus norvegicus cryptochrome 2 (photolyase-like) (Cry2), mRNA [NM_133405]	Rn.21150	NM_133405
A_44_P538328	0.0360535	1.74502	0.419643	1.17857	2.04103	2.28897	1.757	1.23909	1.24692	1.24002	1.22379	1.24849	2.04283	1.21323	Pde1c	Rattus norvegicus phosphodiesterase 1C (Pde1c), mRNA [NM_031078]	Rn.10289	NM_031078
A_44_P505977	0.0164591	2.49549	0.0362853	2.28558	9.22038	9.45632	9.49329	8.40347	7.63403	8.08793	9.56221	8.91354	9.80619	8.37909		Rattus norvegicus activity and neurotransmitter-induced early gene 8 (ania-8) mRNA, 3' UTR. [AF050660]	Rn.202874	AF050660
A_44_P884766	0.00987139	5.6033	0.0104064	11.1569	9.45849	8.66476	8.78525	6.04828	5.94619	7.21809	9.78548	10.0346	10.1693	10.0135	RGD1561849	Rattus norvegicus similar to RIKEN cDNA 3110035E14 (RGD1561849), mRNA [NM_001109260]	Rn.18085	NM_001109260
A_44_P372810	0.00469866	0.247836	0.0237169	0.327177	2.37513	2.4728	1.96869	3.76006	4.50466	4.51572	3.28547	1.3411	2.14257	3.18472	Mlf1ip	Rattus norvegicus myeloid leukemia factor 1 interacting protein (Mlf1ip), mRNA [NM_001025673]	Rn.128609	NM_001025673
A_42_P710309	0.00167022	1.51055	0.00153074	1.37507	8.8817	8.68709	8.79201	8.12748	8.25864	8.19305	8.61153	8.63134	8.69912	8.67061		Rattus norvegicus TL0ACA41YP14 mRNA sequence. [FQ216592]	Rn.22096	FQ216592
A_44_P410005	0.0104764	0.357863	0.0355846	0.530591	13.4113	13.0898	13.2717	14.9571	14.8985	14.294	13.9998	13.7352	13.9484	13.6092	Ugp2	Rattus norvegicus UDP-glucose pyrophosphorylase 2 (Ugp2), mRNA [NM_001024743]	Rn.3415	NM_001024743
A_44_P532401	0.0277728	0.409411	0.0466823	0.492096	3.88014	3.37272	4.0953	4.92284	4.61716	5.58915	3.66795	4.0097	4.66826	3.73832	Plek2	Rattus norvegicus pleckstrin 2 (Plek2), mRNA [NM_001114180]	Rn.22995	NM_001114180
A_43_P16067	0.0185874	0.261079	0.0156347	0.294494	1.33337	1.30056	1.22285	2.95302	2.85348	3.70662	1.71816	1.37607	1.39844	1.31213	Kif11	Rattus norvegicus kinesin family member 11 (Kif11), mRNA [NM_001169112]	Rn.58850	NM_001169112
A_44_P529067	0.0438584	1.5349	0.382436	4.82628	1.93423	1.70554	2.1613	1.32867	1.31885	1.33499	1.33452	1.34468	1.36622	5.35087		AA800971 EST190468 Normalized rat lung, Bento Soares Rattus sp. cDNA clone RLUAN69 3' end, mRNA sequence [AA800971]	Rn.6676	AA800971
A_44_P206711	0.0128626	1.52687	0.877308	0.998715	1.83973	2.03843	1.82106	1.29298	1.29112	1.29359	1.28143	1.30272	1.31611	1.26199		BQ780090 UI-R-FF0-cow-d-20-0-UI.s1 NCI_CGAP_FF0 Rattus norvegicus cDNA clone UI-R-FF0-cow-d-20-0-UI 3', mRNA sequence [BQ780090]	Rn.15476	BQ780090
A_44_P375125	0.00907254	1.99681	0.274041	3.18983	2.2774	1.96906	2.22442	1.16318	1.16886	1.16418	4.33169	2.00038	1.16658	1.16166	Trpm5	Transient receptor potential cation channel subfamily M member 5 Fragment [Source:UniProtKB/TrEMBL;Acc:A7L640] [ENSRNOT00000040850]		XM_001065110
A_44_P318653	0.0309979	0.476305	0.0218884	0.656047	4.02495	4.2287	4.83401	5.41395	5.32792	5.66168	4.983	4.47716	5.1985	4.7055	Txnrd3	Rattus norvegicus thioredoxin reductase 3 (Txnrd3), transcript variant 1, mRNA [NM_001106609]	Rn.48039	NM_001106609
A_42_P683614	0.0436934	0.373663	0.0615429	0.455312	2.84178	2.01244	1.552	3.12093	3.44798	4.1873	2.4419	2.92193	1.2823	2.91109	Kcnj11	Rattus norvegicus potassium inwardly rectifying channel, subfamily J, member 11 (Kcnj11), mRNA [NM_031358]	Rn.3985	NM_031358
A_44_P285359	0.020225	0.419632	0.182494	0.688142	3.97147	3.53055	3.36877	5.06147	5.15791	4.3535	4.41841	4.47631	4.23963	4.29416		Rattus norvegicus TL0AAA41YM08 mRNA sequence. [FQ214424]	Rn.206534	FQ214424
A_43_P13847	0.0150776	2.53768	0.170574	2.1749	4.36276	3.91367	4.56474	2.92857	3.06485	2.88569	4.17536	4.26411	4.66036	2.38014		CB547185 AMGNNUC:URRG1-00065-G11-A urrg1 (14046) Rattus norvegicus cDNA clone urrg1-00065-g11 5', mRNA sequence [CB547185]	Rn.203330	CB547185
A_43_P14444	0.0229605	1.51951	0.0227367	1.31487	13.0122	12.7749	13.2177	12.2315	12.4945	12.4867	12.8467	12.8879	12.823	12.6478		Rattus norvegicus cDNA clone IMAGE:7366335. [BC091425]	Rn.8110	BC091425
A_44_P407014	0.00320509	4.77428	0.136578	1.53273	5.38301	5.78433	4.86999	2.77158	3.51635	3.02471	3.63224	4.21724	3.03624	3.88438		AI104546 EST213835 Normalized rat heart, Bento Soares Rattus sp. cDNA clone RHECE91 3' end, mRNA sequence [AI104546]	Rn.106043	AI104546
A_44_P605240	0.00435496	2.43818	0.09849	3.10472	5.73836	5.21636	5.28066	4.21121	4.30123	3.89228	6.18951	5.869	6.22353	3.7659	LOC100361688	PREDICTED: Rattus norvegicus hypothetical protein LOC100361688 (LOC100361688), mRNA [XM_002725862]	Rn.9740	XM_002725862
A_42_P620762	0.00648059	1.54358	0.270195	1.1343	13.4523	13.3896	13.2483	12.7692	12.7192	12.7299	12.9805	12.964	13.1278	12.5525	Atf4	Rattus norvegicus activating transcription factor 4 (tax-responsive enhancer element B67) (Atf4), mRNA [NM_024403]	Rn.2423	NM_024403
A_43_P18400	0.0200649	2.20794	0.217677	1.51256	2.75906	2.15842	2.7743	1.18103	1.86793	1.18207	2.16426	1.80581	1.18766	2.6447	Pik3c2b	Rattus norvegicus phosphoinositide-3-kinase, class 2, beta polypeptide (Pik3c2b), mRNA [NM_001105951]	Rn.72591	NM_001105951
A_44_P121347	0.0239495	0.454328	0.0119143	0.556734	11.3873	12.125	12.1274	12.8694	13.3081	12.9567	12.2425	12.0412	12.3513	12.1982	Serpina6	Rattus norvegicus serine (or cysteine) peptidase inhibitor, clade A, member 6 (Serpina6), mRNA [NM_001009663]	Rn.2374	NM_001009663
A_44_P471735	0.013288	1.86623	0.446824	1.58684	2.32873	2.47051	2.0181	1.35491	1.47917	1.31408	1.3167	3.17875	1.33412	1.32412		AI385193 UI-R-E0-cq-d-06-0-UI.s1 UI-R-E0 Rattus norvegicus cDNA clone UI-R-E0-cq-d-06-0-UI 3', mRNA sequence [AI385193]	Rn.100796	AI385193
A_43_P12079	0.0488332	4.32101	0.122559	2.54001	5.06891	5.03597	4.17911	2.49872	3.50961	1.32867	3.83755	4.44082	3.88631	3.94651	Ptges	Rattus norvegicus prostaglandin E synthase (Ptges), mRNA [NM_021583]	Rn.7730	NM_021583
A_44_P267117	0.0270231	1.81022	0.0284843	1.59933	7.25391	7.84814	7.78037	6.54947	6.69758	7.08315	7.68863	7.04714	7.60034	7.47252	Gale	Rattus norvegicus UDP-galactose-4-epimerase (Gale), mRNA [NM_080783]	Rn.29908	NM_080783
A_43_P20702	0.00431339	0.612716	0.00479261	0.700814	4.98576	5.04888	4.74997	5.53206	5.59756	5.78039	5.04839	5.08561	5.05211	5.30801	Stoml1	PREDICTED: Rattus norvegicus stomatin-like 1 (Stoml1), mRNA [XM_001074725]	Rn.28447	XM_001074725
A_44_P503326	0.0356262	2.43545	0.229011	1.65653	2.89509	2.799	2.11779	1.36421	1.39218	1.31907	1.32243	2.91569	1.34297	2.14099	Olr486	Rattus norvegicus olfactory receptor 486 (Olr486), mRNA [NM_001000682]	Rn.142952	NM_001000682
A_43_P12986	0.0163748	0.65145	0.0135462	0.67728	5.27618	5.605	5.62542	5.94755	6.10278	6.3135	5.79694	5.44947	5.64251	5.33513	Lpar1	Rattus norvegicus lysophosphatidic acid receptor 1 (Lpar1), mRNA [NM_053936]	Rn.11200	NM_053936
A_44_P308416	0.00408645	0.208857	0.0126783	0.350288	8.98544	9.14941	9.44474	10.9208	11.6672	11.6846	10.3722	10.0148	8.9003	10.1343		Rattus norvegicus TL0ADA2YJ20 mRNA sequence. [FQ221960]	Rn.54397	FQ221960
A_44_P161596	0.0199499	0.426594	0.0153122	0.568193	4.85094	4.56281	4.02221	5.69625	5.96227	5.55285	4.90044	5.02581	4.9336	4.86165		PREDICTED: Rattus norvegicus ectodysplasin-A receptor (Edar), mRNA [XM_002725866]	Rn.220821	XM_002725866
A_42_P604900	0.0308399	0.61515	0.00354518	0.643061	7.50463	7.86849	7.40137	8.37717	8.26578	8.27456	7.51292	7.93564	7.59661	7.59588	Cbx7	Rattus norvegicus chromobox homolog 7 (Cbx7), mRNA [NM_199117]	Rn.12512	NM_199117
A_44_P406074	0.0426954	5.15029	0.0229758	3.38643	10.7688	11.8009	12.6278	9.23931	9.88365	9.47448	11.53	11.1519	11.9466	10.0035	Insig1	Rattus norvegicus insulin induced gene 1 (Insig1), mRNA [NM_022392]	Rn.772	NM_022392
A_42_P621642	0.00351179	0.204649	0.00122314	0.172412	8.77677	8.84054	8.47507	10.4999	11.2257	11.1542	8.50201	8.82637	8.27849	8.13106	Lsp1	Rattus norvegicus lymphocyte-specific protein 1 (Lsp1), mRNA [NM_001025420]	Rn.101608	NM_001025420
A_44_P446072	0.0425904	1.85284	0.440777	0.951092	2.52812	1.9054	1.89312	1.39123	1.17282	1.17768	1.18207	1.17622	1.17343	1.18247		BQ203384 UI-R-DZ1-cnf-b-13-0-UI.s1 NCI_CGAP_DZ1 Rattus norvegicus cDNA clone IMAGE:7344783 3', mRNA sequence [BQ203384]	Rn.222255	BQ203384
A_44_P187326	0.0324672	0.488209	0.0629937	0.591538	2.96913	2.56092	2.77067	4.21093	3.69747	3.40764	2.49078	3.27937	3.20641	3.11232	RGD1563323	PREDICTED: Rattus norvegicus similar to hypothetical protein FLJ22531 (RGD1563323), mRNA [XM_001069200]		XM_001069200
A_43_P16942	0.025746	0.536855	0.00403018	0.605105	7.28842	7.47519	6.81758	8.09826	8.28551	7.94641	7.1196	7.60769	7.32258	7.47304		CB546044 AMGNNUC:NRDG1-00049-B10-A nrdg1 (10855) Rattus norvegicus cDNA clone nrdg1-00049-b10 5', mRNA sequence [CB546044]	Rn.11855	CB546044
A_44_P518500	0.0262075	0.444574	0.0120887	0.368744	4.59947	4.99945	4.12695	5.29573	5.98092	5.9851	4.30555	4.43851	4.04295	4.55871	Racgap1	Rattus norvegicus Rac GTPase-activating protein 1 (Racgap1), mRNA [NM_001108112]	Rn.101301	NM_001108112
A_44_P1050510	0.00959321	1.65257	0.0078933	1.60551	9.43743	9.50781	9.12829	8.78169	8.67157	8.45476	9.40089	9.296	9.2008	9.39451	LOC686809	PREDICTED: Rattus norvegicus similar to protein 7 transactivated by hepatitis B virus X antigen (LOC686809), mRNA [XM_001075804]		XM_001075804
A_44_P171506	0.0212744	0.578296	0.00708874	0.633105	11.0324	11.0685	10.5699	11.5712	11.6559	11.8512	10.956	11.0698	11.0021	11.119	Trim14	Rattus norvegicus tripartite motif-containing 14 (Trim14), mRNA [NM_001107934]	Rn.8719	NM_001107934
A_43_P11558	0.000323988	2.49731	0.000972292	2.04844	4.31271	4.21183	4.44209	3.16714	2.91715	2.91569	3.67479	4.07963	4.15096	4.19617	Apod	Rattus norvegicus apolipoprotein D (Apod), mRNA [NM_012777]	Rn.11339	NM_012777
A_44_P133034	0.00241723	0.0387413	0.185035	0.607348	1.23084	1.22262	1.29226	5.80835	5.54073	6.34781	4.44187	5.14507	3.42801	6.34255		vomeronasal 2 receptor 17 [Source:RefSeq peptide;Acc:NP_001092961] [ENSRNOT00000014402]		XM_218148
A_44_P304265	0.0397864	1.99052	0.0868385	1.95041	2.28592	2.75838	2.00544	1.34463	1.51181	1.30746	2.64383	2.87491	1.32361	2.12716	Ehd2	Rattus norvegicus EH-domain containing 2 (Ehd2), mRNA [NM_001024897]	Rn.16016	NM_001024897
A_43_P17093	0.0100261	0.53362	0.143871	0.805727	5.36983	4.88872	4.96124	6.18773	5.85005	5.92621	5.23914	5.6085	5.81172	5.97445	LOC679342	PREDICTED: Rattus norvegicus hypothetical protein LOC679342 (LOC679342), mRNA [XM_002725239]	Rn.12932	XM_002725239
A_44_P338021	0.00120222	2.84171	0.126768	1.53915	3.08465	2.61781	2.88111	1.24952	1.25578	1.57158	2.28779	1.26111	1.7064	2.41585	Bpil2	Rattus norvegicus bactericidal/permeability-increasing protein-like 2 (Bpil2), mRNA [NM_001106773]	Rn.218679	NM_001106773
A_44_P225373	0.0199237	1.55639	0.388717	1.13628	1.93995	1.81778	1.62835	1.16239	1.16332	1.16271	1.16439	1.16646	1.16018	1.78883		AA819606 UI-R-A0-an-b-06-0-UI.s1 UI-R-A0 Rattus norvegicus cDNA clone UI-R-A0-an-b-06-0-UI 3', mRNA sequence [AA819606]		AA819606
A_44_P733106	0.00527701	0.516949	0.104871	1.25643	2.22675	2.67686	2.42619	3.47932	3.52616	3.19349	3.40291	3.66981	3.99043	3.81869
A_44_P464716	0.0349418	0.605484	0.529955	0.89891	3.76917	3.66316	3.37653	4.17004	4.66421	4.10743	4.38471	4.25418	4.11283	3.94023		AI103572 EST212861 Normalized rat embryo, Bento Soares Rattus sp. cDNA clone REMCD61 3' end, mRNA sequence [AI103572]	Rn.25153	AI103572
A_44_P759216	0.0262774	0.650784	0.303032	0.802464	2.38502	2.69325	2.50134	3.01454	3.41228	2.98876	2.80711	2.76169	3.44991	1.93439	Clic5	Rattus norvegicus chloride intracellular channel 5 (Clic5), nuclear gene encoding mitochondrial protein, mRNA [NM_053603]	Rn.1838	NM_053603
A_44_P395918	0.0323243	5.09995	0.0657049	2.93868	2.62307	4.01707	3.59957	1.16925	1.176	1.17061	3.33493	1.17663	2.56313	3.03993		VTU2_DROME (P13238) Vitelline membrane protein Vm26Ab precursor (Protein TU-4) (Protein SV23), partial (18%) [TC605646]		XM_221871
A_44_P324806	0.000525466	3.00137	0.0183416	2.10662	7.59616	7.21165	7.48867	6.02435	5.84019	5.68137	7.1918	6.24437	6.73683	7.3148		AI103119 EST212408 Normalized rat embryo, Bento Soares Rattus sp. cDNA clone REMBX47 3' end, mRNA sequence [AI103119]	Rn.8628	AI103119
A_44_P434724	0.0278057	0.165321	0.045632	0.243673	3.61688	2.65664	3.80412	5.19143	5.30275	6.91687	3.91472	2.79774	4.87726	3.64723	Lox	Rattus norvegicus lysyl oxidase (Lox), mRNA [NM_017061]	Rn.11372	NM_017061
A_44_P408577	0.0461168	1.80114	0.301233	1.24961	4.59801	4.99607	5.17487	4.08976	3.6302	4.44698	4.54836	4.15426	4.13972	4.72843		AI228129 EST224824 Normalized rat brain, Bento Soares Rattus sp. cDNA clone RBRCQ67 3' end, mRNA sequence [AI228129]	Rn.21006	AI228129
A_44_P422836	0.0278865	5.39065	0.194799	3.9739	13.4189	14.1241	14.3676	10.6432	12.488	10.9079	13.8514	13.4523	14.4164	10.2737	Igfbp1	Rattus norvegicus insulin-like growth factor binding protein 1 (Igfbp1), mRNA [NM_013144]	Rn.34026	NM_013144
A_44_P162770	0.0361795	1.83547	0.395741	1.71844	1.78615	1.98754	2.35842	1.18352	1.19469	1.18472	1.17757	1.19329	3.14567	1.17535		AI113319 UI-R-C2p-nr-e-10-0-UI.s1 UI-R-C2p Rattus norvegicus cDNA clone UI-R-C2p-nr-e-10-0-UI 3', mRNA sequence [AI113319]	Rn.198999	AI113319
A_44_P642946	0.000282709	1.87923	0.0715879	1.65733	2.15817	2.06342	2.1955	1.17326	1.33555	1.17496	1.62874	1.83512	1.49827	2.60032	LOC365985	Rattus norvegicus similar to adenylate kinase 5 isoform 1 (LOC365985), mRNA [NM_001108951]	Rn.16387	NM_001108951
A_44_P987286	0.00996852	0.640975	0.0122799	1.52816	4.99215	4.7049	5.03253	5.64275	5.59068	5.43471	6.30814	6.32035	5.77569	6.213		BF545850 UI-R-BT0-qe-a-08-0-UI.r1 UI-R-BT0 Rattus norvegicus cDNA clone UI-R-BT0-qe-a-08-0-UI 5', mRNA sequence [BF545850]	Rn.16154	BF545850
A_44_P400591	0.00603477	1.72843	0.00088649	1.95834	12.6948	12.8524	12.4841	11.7901	11.8731	12.0142	12.5804	12.8767	12.8413	13.113
A_44_P412397	0.0122769	1.76434	0.687973	0.994449	2.00184	2.33757	2.15842	1.38201	1.34923	1.32828	1.33691	1.35324	1.36641	1.32434
A_44_P299293	0.0201701	0.648027	0.0780836	0.590004	2.64505	2.4414	2.20193	2.89995	3.25138	3.02639	1.38577	2.06378	3.04045	2.24829	Skap1	Rattus norvegicus src kinase associated phosphoprotein 1 (Skap1), mRNA [NM_173311]	Rn.35285	NM_173311
A_44_P384017	0.00499878	4.30913	0.00304664	3.59268	4.28206	5.18066	5.03791	3.05178	2.2717	2.89417	3.99677	4.63778	4.80295	4.89197	Sncg	Rattus norvegicus synuclein, gamma (breast cancer-specific protein 1) (Sncg), mRNA [NM_031688]	Rn.2883	NM_031688
A_44_P243439	0.0356744	3.15843	0.0358557	2.38822	5.96506	6.40246	7.05332	4.95932	4.83619	4.85491	6.0706	5.99852	6.81913	5.25211		Rattus norvegicus similar to retinoic acid receptor beta-2 (LOC364269), mRNA [XM_344307]		XM_344307
A_44_P169307	0.00480665	0.624383	0.163975	0.854918	4.59576	4.65897	4.88633	5.55424	5.30067	5.3274	5.31056	5.05047	4.87462	5.39567	Rad50	Rattus norvegicus RAD50 homolog (S. cerevisiae) (Rad50), mRNA [NM_022246]	Rn.51136	NM_022246
A_44_P157835	0.00769304	6.42782	0.00062513	6.23178	4.08656	4.09765	3.39068	1.20502	1.21642	1.20736	3.43837	3.98014	3.64236	4.21267		AA899938 UI-R-E0-cr-a-07-0-UI.s2 UI-R-E0 Rattus norvegicus cDNA clone UI-R-E0-cr-a-07-0-UI 3' similar to gi [AA899938]	Rn.5834	AA899938
A_44_P774368	0.0189401	0.664891	0.00687453	0.587411	10.1232	9.90603	10.2457	10.506	10.6312	10.8965	9.86837	10.0356	10.0291	9.72284	Abl1	Rattus norvegicus c-abl oncogene 1, receptor tyrosine kinase (Abl1), mRNA [NM_001100850]	Rn.3105	NM_001100850
A_44_P365286	0.0242624	2.64822	0.0294548	3.13428	12.5902	13.0704	13.1359	11.9877	11.539	10.9208	13.2752	13.1743	13.0918	13.232	Aldh1a1	Rattus norvegicus aldehyde dehydrogenase 1 family, member A1 (Aldh1a1), mRNA [NM_022407]	Rn.6132	NM_022407
A_44_P528552	0.0250203	0.191156	0.0185711	0.149125	5.93752	6.28348	6.40584	7.63452	9.00965	8.83775	5.91192	6.1871	5.65369	5.63098	Cmpk2	Rattus norvegicus cytidine monophosphate (UMP-CMP) kinase 2, mitochondrial (Cmpk2), nuclear gene encoding mitochondrial protein, mRNA [NM_001108017]	Rn.100440	NM_001108017
A_44_P716610	0.00233911	2.94218	0.0236561	2.55808	7.26233	7.63634	7.58871	6.01851	6.16289	5.60751	7.06829	7.4506	7.9123	6.35317
A_44_P532570	0.018914	0.308546	0.0904277	0.575409	1.32047	1.47669	1.24937	2.58317	2.93646	3.48178	2.72181	2.5134	1.35729	2.06114	RGD1310335	PREDICTED: Rattus norvegicus similar to RIKEN cDNA C330027C09 (RGD1310335), mRNA [XM_001064580]		XM_001064580
A_42_P506453	0.0282249	2.50986	0.00180938	1.74064	5.18422	5.76529	6.06852	4.22171	4.41209	4.52037	5.28971	5.11552	5.03738	5.29829		Q6AY99_RAT (Q6AY99) Aldo-keto reductase family 1, member B10 (Aldose reductase) (Predicted), partial (15%) [TC600159]	Rn.8475	AW914895
A_44_P309613	0.0244756	0.328611	0.0192114	0.523419	6.09106	5.80912	4.91374	7.31349	7.57758	6.90345	6.27225	6.81041	5.91497	6.28546		zinc finger protein 871 Gene [Source:MGI Symbol;Acc:MGI:1921793] [ENSRNOT00000006697]		XM_002726866
A_44_P711313	0.00256013	0.662181	0.00194871	0.654646	5.33299	5.13298	5.32956	5.81486	5.96811	5.79951	5.02831	5.43658	5.28236	5.23004		AI234162 EST230850 Normalized rat lung, Bento Soares Rattus sp. cDNA clone RLUCW09 3' end, mRNA sequence [AI234162]	Rn.54182	AI234162
A_44_P233677	0.00314092	0.10461	0.202626	0.577757	1.20038	2.21456	1.18091	4.15724	4.72381	5.45094	4.60612	4.70968	3.53436	2.50817	Olr1699	Rattus norvegicus olfactory receptor 1699 (Olr1699), mRNA [NM_001001112]	Rn.142680	NM_001001112
A_44_P417179	0.00130355	0.625274	0.142199	0.700459	2.76437	2.75404	2.61721	3.50084	3.28718	3.37653	2.38926	2.33386	3.70033	2.61119	Zfp367	Rattus norvegicus zinc finger protein 367 (Zfp367), mRNA [NM_001012051]	Rn.35247	NM_001012051
A_44_P994492	0.00461104	1.88126	0.0010362	2.23048	7.67284	7.53921	7.78006	6.95249	6.55795	6.72939	8.04468	7.58244	8.11808	7.84895	Ddah1	Rattus norvegicus dimethylarginine dimethylaminohydrolase 1 (Ddah1), mRNA [NM_022297]	Rn.7398	NM_022297
A_44_P166257	0.00307042	0.467943	0.0950103	0.59102	2.08226	1.67701	1.81296	3.10021	2.87889	2.89925	2.69406	2.71762	1.56455	1.27871		AMGNNUC:CDRG1-00025-H5-A cdrg1 (10898) Rattus norvegicus cDNA clone cdrg1-00025-h5 5', mRNA sequence [CB583470]	Rn.115632	CB583470
A_44_P823938	0.0319482	1.68757	0.10001	1.28544	5.71873	5.64005	5.15282	4.57534	5.03273	4.65897	4.94617	5.25189	5.17326	5.13947
A_43_P12635	0.0456969	3.08218	0.0667128	2.59389	4.63795	4.75131	4.31487	2.51731	3.66876	2.27228	4.47866	4.50024	4.14946	4.15538	P2ry4	Rattus norvegicus pyrimidinergic receptor P2Y, G-protein coupled, 4 (P2ry4), mRNA [NM_031680]	Rn.30068	NM_031680
A_44_P265209	0.0185367	1.60852	0.00739147	1.83293	5.58394	5.38674	5.30194	4.99392	4.66114	4.53537	5.3805	5.54296	5.74396	5.76844		Rattus norvegicus similar to interferon kappa precursor (LOC366352), mRNA [XM_345518]		XM_345518
A_44_P771104	0.0440108	9.87186	0.685355	1.44415	3.0348	4.93677	5.53029	1.20915	1.19753	2.00314	1.20799	3.27366	1.1976	1.20931		UI-R-BS1-ayg-d-10-0-UI.s1 UI-R-BS1 Rattus norvegicus cDNA clone UI-R-BS1-ayg-d-10-0-UI 3', mRNA sequence [BE116453]	Rn.146883	BE116453
A_44_P991787	0.000243865	0.349411	0.00103221	0.422071	10.9635	10.8801	10.6641	12.4867	12.239	12.3384	11.0852	11.1211	11.0558	11.1898	Ankrd46	Rattus norvegicus ankyrin repeat domain 46 (Ankrd46), mRNA [NM_001013948]	Rn.11978	NM_001013948
A_44_P458878	0.00106012	0.312606	1.78e-05	0.317832	8.69037	8.72597	8.3424	10.1381	10.3321	10.3425	8.53755	8.79341	8.53916	8.59523	Tcf19	Rattus norvegicus transcription factor 19 (Tcf19), mRNA [NM_213561]	Rn.216465	NM_213561
A_44_P517591	0.039631	0.66163	0.544002	0.939838	4.92517	5.29334	5.43419	5.78788	5.72666	5.96203	6.12422	5.76844	5.45755	5.50778	Eef2k	Eukaroytic elongation factor 2 kinase (eEF-2 kinase)(eEF-2K)(EC 2.7.11.20)(Calcium/calmodulin-dependent eukaryotic elongation factor 2 kinase) [Source:UniProtKB/Swiss-Prot;Acc:P70531] [ENSRNOT00000022726]	Rn.10958	X96426
A_43_P20782	0.0238668	0.578865	0.0928461	0.78486	4.27348	3.97147	4.568	5.26338	5.04745	4.90713	4.41237	5.00117	4.53667	4.89099	RGD1564846	PREDICTED: Rattus norvegicus similar to RIKEN cDNA 2310015N07 (predicted) (RGD1564846_predicted), mRNA [XR_009022]	Rn.129842	XR_009022
A_44_P852000	0.0253131	0.530436	0.0112405	0.447899	6.31555	6.33221	5.81416	6.69325	7.35454	7.13939	5.6998	6.22708	5.80482	5.9294	Dtx3l	Rattus norvegicus deltex 3-like (Drosophila) (Dtx3l), mRNA [NM_001109053]	Rn.1971	NM_001109053
A_44_P552573	0.0393839	2.23706	0.0331655	2.00372	9.56531	9.13925	8.56529	8.41356	7.70182	7.72023	9.13084	8.3601	8.76667	9.46322	Foxa3	Rattus norvegicus forkhead box A3 (Foxa3), mRNA [NM_017077]	Rn.10949	NM_017077
A_44_P331706	0.00204965	1.59323	0.0204112	1.34184	6.13669	6.09814	6.30014	5.37875	5.52005	5.61837	5.80658	5.81129	6.22548	5.84499	Dnajb5	Rattus norvegicus DnaJ (Hsp40) homolog, subfamily B, member 5 (Dnajb5), mRNA [NM_001108004]	Rn.92865	NM_001108004
A_44_P1012279	0.00582241	0.642608	0.0262301	0.677189	6.50036	6.32588	6.19096	6.8382	7.07908	7.01985	6.05657	6.79496	6.45835	6.26749	Gins4	Rattus norvegicus GINS complex subunit 4 (Sld5 homolog) (Gins4), mRNA [NM_001030027]	Rn.103411	NM_001030027
A_44_P335247	0.00700111	1.50615	0.000152436	1.64262	8.6142	8.42834	8.70413	7.96227	8.08394	7.93711	8.73223	8.57608	8.69614	8.83153	Fam18b2	Rattus norvegicus family with sequence similarity 18, member B2 (Fam18b2), mRNA [NM_001107568]	Rn.209802	NM_001107568
A_44_P360685	0.00980128	0.455868	0.00600663	0.624113	13.3124	12.7257	13.1331	14.3768	14.1669	14.0712	13.6537	13.516	13.5271	13.4154	Mug1	Rat plasma proteinase inhibitor alpha-1-inhibitor III group 3 variants 6J, 12J, 13J, and 17J mRNA, partial cds. [M22360]	Rn.198689	M22360
A_44_P594136	0.0238707	0.146517	0.000915919	0.136045	3.77045	1.68347	2.63501	5.29439	5.46453	6.21059	2.39519	2.25888	3.22181	3.19939	LOC686412	PREDICTED: Rattus norvegicus similar to sal-like 4 isoform a (LOC686412), mRNA [XM_001074001]		XM_001074001
A_44_P429453	0.0270398	3.72605	0.00415602	2.29362	7.60201	7.28148	8.53943	6.25133	5.70845	6.02862	7.26233	7.18321	6.71205	7.56092	Lama5	Laminin chain Fragment [Source:UniProtKB/TrEMBL;Acc:P70636] [ENSRNOT00000008981]	Rn.62616	XM_001060527
A_43_P22732	0.0334117	0.531047	0.128403	0.596576	2.46705	2.82837	2.21558	3.40868	3.44338	3.464	2.70739	3.48039	1.30991	2.51252		BF286666 EST451257 Rat Gene Index, normalized rat, Rattus norvegicus cDNA Rattus norvegicus cDNA clone RGIFR85, mRNA sequence [BF286666]		BF286666
A_44_P623963	0.0447763	2.04305	0.733433	0.995962	2.5697	2.53946	1.89443	1.36389	1.32394	1.31841	1.32197	1.32942	1.34072	1.3267
A_44_P438758	0.00489686	0.471574	0.480461	0.910099	9.96909	9.68389	10.1761	10.7799	11.1198	11.1919	10.8314	10.532	10.9414	11.2308		Rattus norvegicus hypothetical LOC299279 (LOC299279), mRNA [XM_234496]		XM_234496
A_44_P491578	0.0204027	2.49736	0.303156	1.30488	2.66507	2.77067	2.16065	1.23098	1.24032	1.23442	1.21738	1.44175	1.24282	2.28675		AI172475 EST218487 Normalized rat muscle, Bento Soares Rattus sp. cDNA clone RMUCA32 3' end, mRNA sequence [AI172475]	Rn.1279	AI172475
A_44_P107928	0.0415005	2.98659	0.275696	1.5399	3.24982	2.14992	2.71349	1.19888	1.18988	1.19552	2.71478	1.19545	1.2323	1.53371		Rattus norvegicus similar to olfactory receptor GA_x6K02T2QD9B-18602750-18603691 (LOC298479), mRNA [XM_233509]		XM_233509
A_44_P473074	0.020197	0.645816	0.136994	0.786848	4.72414	5.02002	4.72623	5.20343	5.51221	5.63425	5.45512	4.91463	5.23719	4.74944	Slc22a5	Rattus norvegicus solute carrier family 22 (organic cation/carnitine transporter), member 5 (Slc22a5), mRNA [NM_019269]	Rn.8844	NM_019269
A_44_P707432	0.0251217	0.496712	0.108251	0.583351	2.45823	2.43639	2.59897	3.5	3.16544	3.79416	2.92833	2.81849	1.43148	3.20235
A_44_P352558	0.031917	0.486884	0.995095	1.14763	4.33412	3.56913	3.70615	5.12489	4.85945	4.84234	4.43942	4.49687	4.64213	6.1792		EST232666 Normalized rat ovary, Bento Soares Rattus sp. cDNA clone ROVDB46 3' end, mRNA sequence [AI236104]	Rn.167669	AI236104
A_44_P376994	0.0137306	0.541331	0.00115817	0.693425	4.75131	4.41871	4.30167	5.48323	5.34447	5.33386	4.7464	4.95906	4.97275	4.74766	Lsamp	Rattus norvegicus limbic system-associated membrane protein (Lsamp), mRNA [NM_017242]	Rn.10176	NM_017242
A_43_P20320	0.0425052	0.654279	0.138979	0.782276	3.86975	3.96216	3.71623	4.22516	4.37591	4.74349	4.30732	4.01604	3.93637	4.15516	RGD1309708	Rattus norvegicus similar to RIKEN cDNA 4930455F23 (RGD1309708), mRNA [NM_001014131]	Rn.40586	NM_001014131
A_44_P400922	0.000543932	0.532774	0.00081572	0.616504	6.78332	6.61994	6.82356	7.61795	7.55795	7.77527	6.94439	7.03901	6.80402	7.02284	Rad52	Rattus norvegicus RAD52 homolog (S. cerevisiae) (Rad52), mRNA [NM_001106617]	Rn.8154	NM_001106617
A_44_P161868	0.0494836	3.04436	0.157736	2.56534	9.48639	8.66776	9.11863	7.07993	8.28854	6.6979	9.54026	8.87766	9.10929	6.90853		Rattus norvegicus TL0AEA64YA03 mRNA sequence. [FQ232902]	Rn.219405	FQ232902
A_42_P486763	0.0085253	0.657936	4.91e-05	0.528698	12.7645	12.8908	13.0695	13.5946	13.4308	13.523	12.6798	12.4707	12.5734	12.6595	Ptma	Rattus norvegicus prothymosin alpha (Ptma), mRNA [NM_021740]	Rn.817	NM_021740
A_44_P169124	0.000167587	0.183156	2.33e-05	0.137077	3.47886	3.16738	3.29078	5.57802	5.99592	5.69398	2.45464	3.03993	3.0541	2.97169		BF558918 UI-R-A1-eq-h-06-0-UI.r1 UI-R-A1 Rattus norvegicus cDNA clone UI-R-A1-eq-h-06-0-UI 5', mRNA sequence [BF558918]	Rn.149076	BF558918
A_44_P206552	0.0265272	0.469558	0.000422266	0.3914	6.20329	6.60816	5.79228	7.30832	7.51073	7.14811	5.74088	6.06357	5.95798	6.11654	Slfn5	PREDICTED: Rattus norvegicus schlafen family member 5 (Slfn5), mRNA [XM_001081036]	Rn.217169	XM_001081036
A_44_P325479	0.0479521	0.191963	0.0512776	0.179736	1.33743	1.30861	1.72227	2.7156	4.58144	3.67198	1.38336	1.38577	1.40341	1.32143		R.norvegicus mRNA for cyclin B. [X64589]	Rn.9232	X64589
A_44_P737735	0.00248638	0.193077	0.0887335	0.540469	1.73434	1.2921	1.72699	3.45349	4.16456	4.18375	3.21985	3.87041	2.59864	1.96869		BE111824 UI-R-BJ1-avz-b-11-0-UI.s1 UI-R-BJ1 Rattus norvegicus cDNA clone UI-R-BJ1-avz-b-11-0-UI 3', mRNA sequence [BE111824]	Rn.144968	BE111824
A_43_P12112	0.0282241	1.81679	0.188478	1.67444	1.78809	2.28675	1.97761	1.17047	1.17083	1.17136	2.22384	1.17554	1.1635	2.56313	Acrv1	Rattus norvegicus acrosomal vesicle protein 1 (Acrv1), mRNA [NM_021747]	Rn.42946	NM_021747
A_44_P220045	0.0324345	0.623982	0.0490786	0.714265	3.95099	4.12422	3.56874	4.68991	4.31383	4.7032	3.75033	3.93489	4.22675	4.38238	Fuz	Rattus norvegicus fuzzy homolog (Drosophila) (Fuz), mRNA [NM_001037646]	Rn.136607	NM_001037646
A_44_P273901	0.0306018	3.24754	0.183322	1.63715	3.3976	2.41699	2.67745	1.19658	1.18928	1.19352	2.39545	1.19492	1.18549	2.36406	Oxgr1	Rattus norvegicus oxoglutarate (alpha-ketoglutarate) receptor 1 (Oxgr1), mRNA [NM_207588]	Rn.115325	NM_207588
A_44_P575890	0.0189486	0.628012	0.0323855	0.711879	6.8573	7.07111	7.32482	7.6856	7.62518	7.96995	7.23996	7.26043	7.39064	7.21421		Q7TQ12_RAT (Q7TQ12) Aa1114, partial (9%) [TC602730]
A_43_P12266	0.0159276	0.0545143	0.00581989	0.0787844	1.21394	1.5338	1.28329	4.26921	5.99267	5.84187	2.90342	1.27067	1.27346	1.27934	Bard1	Rattus norvegicus BRCA1 associated RING domain 1 (Bard1), mRNA [NM_022622]	Rn.48735	NM_022622
A_44_P302458	0.039518	0.561987	0.000743369	0.638479	6.68499	6.4559	6.01508	7.18214	7.1791	7.35955	6.51908	6.71943	6.45248	6.67437	Trim14	Rattus norvegicus tripartite motif-containing 14 (Trim14), mRNA [NM_001107934]	Rn.8719	NM_001107934
A_44_P357059	0.0209034	1.89231	0.388963	1.23135	2.4742	2.01201	2.29114	1.35048	1.33785	1.36549	1.36437	1.37621	2.29379	1.31789		BG376164 UI-R-CT0-bun-c-05-0-UI.s1 UI-R-CT0 Rattus norvegicus cDNA clone UI-R-CT0-bun-c-05-0-UI 3', mRNA sequence [BG376164]		BG376164
A_44_P448245	0.0168068	0.549768	0.0412623	0.527803	2.30486	2.75574	2.73283	3.75091	3.41929	3.20219	2.84251	1.86589	3.12093	1.98651	Ppp2r3a	Rattus norvegicus protein phosphatase 2 (formerly 2A), regulatory subunit B'', alpha (Ppp2r3a), mRNA [NM_001012202]	Rn.93024	NM_001012202
A_44_P537103	0.00041824	2.34933	0.000117458	2.27747	9.09615	9.35296	9.30716	7.99497	7.94326	8.12775	9.26215	9.12965	9.17324	9.27595	LOC681314	PREDICTED: Rattus norvegicus similar to BAX protein, cytoplasmic isoform delta, transcript variant 1 (LOC681314), mRNA [XM_001060981]		XM_001060981
A_44_P427814	0.0124593	0.303163	0.00924658	0.325083	6.48814	7.55647	7.04054	8.95208	9.04125	8.36268	7.27882	7.91204	6.31239	6.78254		Ig gamma-2B chain C region (Immunoglobulin heavy chain 1a) [Source:UniProtKB/Swiss-Prot;Acc:P20761] [ENSRNOT00000056843]	Rn.201760	X68312
A_44_P321192	0.0417166	2.50969	0.12493	1.6683	2.76907	2.00906	2.99738	1.22757	1.49129	1.23188	2.3477	1.68099	1.23832	2.59246
A_44_P264518	0.0164827	0.623259	0.00169071	0.523167	15.9687	15.9276	15.963	16.7758	16.4599	16.6528	15.7381	15.4489	16.0065	15.5449	Hdmcp	Rattus norvegicus mitochondrial hepatocellular carcinoma-downregulated carrier protein (Hdmcp), nuclear gene encoding mitochondrial protein, mRNA [NM_001001509]	Rn.109623	NM_001001509
A_44_P337682	0.0393393	2.36581	0.264852	1.51896	2.55262	1.88877	2.68287	1.17176	1.17199	1.17205	1.59844	1.17673	1.16418	2.62288	Znf488	PREDICTED: Rattus norvegicus zinc finger protein 488 (Znf488), mRNA [XM_001060134]		XM_001060134
A_44_P545193	0.0154717	0.365244	0.0266387	0.527935	6.843	6.72058	6.84751	8.22634	8.57584	7.89053	6.80698	7.90003	7.34119	7.06028	Hsd11b2	Rattus norvegicus hydroxysteroid 11-beta dehydrogenase 2 (Hsd11b2), mRNA [NM_017081]	Rn.10186	NM_017081
A_44_P537079	0.0320173	1.78932	0.647869	1.25487	2.19965	2.56503	1.91229	1.24243	1.41884	1.55505	1.23424	2.65405	1.2275	1.23886
A_44_P233206	0.00286183	0.601879	0.499294	0.960402	3.5522	3.73044	3.62204	4.39093	4.34067	4.37559	4.27261	4.37822	4.4803	4.08306		AI178955 EST222637 Normalized rat spleen, Bento Soares Rattus sp. cDNA clone RSPBT68 3' end, mRNA sequence [AI178955]	Rn.3474	AI178955
A_44_P480939	0.00120086	0.607409	0.0231324	0.628589	3.52767	3.38873	3.52394	4.28132	4.2391	4.07376	3.96283	3.33493	3.13701	3.55546	Znf287	Rattus norvegicus zinc finger protein 287 (Znf287), mRNA [NM_001107008]	Rn.13149	NM_001107008
A_44_P284804	0.00366503	0.289327	0.515365	1.20325	2.95137	2.51312	3.14023	4.28825	4.61643	5.03868	3.35621	1.48259	6.54453	4.09176		Q9ERK2_MOUSE (Q9ERK2) Neprilysin-like peptidase gamma, partial (3%) [TC649867]	Rn.199218	AA964050
A_44_P685224	0.0069735	0.63707	0.344701	0.911563	3.65775	3.88142	3.96092	4.51973	4.61809	4.31409	4.30822	4.2376	4.20527	4.63127
A_44_P373660	0.00778054	0.354251	0.00126594	0.209652	3.84185	4.31184	4.46921	5.38472	5.56172	6.13038	2.86266	3.79969	3.01373	3.92493		AI408440 EST236730 Normalized rat ovary, Bento Soares Rattus sp. cDNA clone ROVEO24 3' end, mRNA sequence [AI408440]	Rn.201788	AI408440
A_44_P968271	0.0374572	1.57459	0.640783	1.00615	1.73613	2.12539	2.12087	1.35004	1.33697	1.36386	1.3579	1.37342	1.38784	1.31655
A_44_P214873	0.00384393	8.18112	0.056391	2.75427	8.30713	7.45559	8.55645	4.80874	5.12126	5.43819	6.6563	6.76568	5.11952	7.18512	Arntl	Rattus norvegicus aryl hydrocarbon receptor nuclear translocator-like (Arntl), mRNA [NM_024362]	Rn.14532	NM_024362
A_44_P178445	0.0119519	0.292678	0.670043	1.02506	1.26017	2.24574	1.71635	3.81869	3.47575	3.37583	3.27243	4.15981	4.23209	1.23206	Il18rap	interleukin 18 receptor accessory protein [Source:RefSeq peptide;Acc:NP_908936] [ENSRNOT00000020260]		XM_237089
A_42_P772157	0.00842025	0.586535	0.037468	0.821093	10.1328	10.5087	10.458	11.0276	11.2776	11.1204	10.7549	10.956	10.8296	10.8965	Il6ra	Rattus norvegicus interleukin 6 receptor, alpha (Il6ra), mRNA [NM_017020]	Rn.1716	NM_017020
A_43_P19245	0.0206987	2.32866	0.0244097	3.20511	2.85088	3.44695	3.65557	1.66907	2.33163	2.31585	3.63098	4.65663	3.63175	2.67179		BF524882 UI-R-AD1-zm-f-04-0-UI.r1 UI-R-AD1 Rattus norvegicus cDNA clone UI-R-AD1-zm-f-04-0-UI 5', mRNA sequence [BF524882]	Rn.28217	BF524882
A_44_P409896	0.022792	3.06464	0.186438	1.66218	4.84511	4.96177	3.90011	3.26689	3.15506	2.55717	3.74323	4.33804	2.6474	3.83155
A_43_P18241	0.00517602	0.113096	0.0118858	0.184896	1.69428	1.69346	2.56054	4.26411	5.61858	5.35854	2.30969	3.83391	1.19882	2.44638		Q6UNA2_MOUSE (Q6UNA2) MLF1-interacting protein brain isoform, partial (87%) [TC577882]		XM_224859
A_44_P446976	0.00139003	8.02411	0.391783	1.42747	4.17449	4.36421	3.97632	1.17282	1.17981	1.17535	1.17354	1.18224	2.61496	1.17021		BF552813 UI-R-C2-nm-a-06-0-UI.r1 UI-R-C2 Rattus norvegicus cDNA clone UI-R-C2-nm-a-06-0-UI 5', mRNA sequence [BF552813]	Rn.35537	BF552813
A_43_P18903	0.0340534	0.53736	0.146108	0.727499	2.69881	3.34763	2.82329	3.49016	3.88142	4.18773	3.00489	3.58106	3.69768	3.30772	Sdpr	Rattus norvegicus serum deprivation response (Sdpr), mRNA [NM_001007712]	Rn.203035	NM_001007712
A_44_P426924	0.00374638	0.522147	0.000514411	0.432101	4.47673	4.33364	4.52394	5.45624	5.50392	5.17141	3.99845	4.21031	4.0281	4.41897	LOC689296	Rattus norvegicus similar to expressed sequence C79407 (LOC689296), mRNA [NM_001109531]	Rn.178359	NM_001109531
A_44_P802511	0.0170448	2.01764	0.000241532	1.8198	7.32788	7.88703	7.48751	6.53276	6.48849	6.69375	7.25186	7.55647	7.45559	7.47176	RGD1566319	Rattus norvegicus similar to Sestrin 2 (Hi95) (RGD1566319), mRNA [NM_001109358]	Rn.216753	NM_001109358
A_44_P654856	0.0196807	0.20309	0.918386	0.994868	1.39207	1.91783	2.16091	3.18513	4.57534	4.36543	4.69284	4.70349	3.29382	3.21808
A_44_P463878	0.0148376	2.78467	0.065916	2.83471	8.42595	8.81469	8.94088	6.9749	7.75523	6.90502	8.73313	9.03685	9.34988	7.14676	Slc38a2	Rattus norvegicus solute carrier family 38, member 2 (Slc38a2), mRNA [NM_181090]	Rn.16393	NM_181090
A_44_P231448	0.0201357	1.96108	0.0136534	2.06669	4.69506	5.28423	5.20788	4.07185	4.41542	3.78347	5.28066	5.61953	4.76049	4.80455		Profilaggrin Fragment [Source:UniProtKB/TrEMBL;Acc:Q8CIU0] [ENSRNOT00000000449]	Rn.83620	XM_238235
A_42_P806395	0.0456096	0.470649	0.174455	0.617198	1.61778	2.48266	2.28384	3.16544	2.76234	3.69892	2.69806	1.17981	2.74591	3.03401	Col4a4	Rattus norvegicus collagen, type IV, alpha 4 (Col4a4), mRNA [NM_001008332]	Rn.22075	NM_001008332
A_44_P494310	0.00160027	0.53622	0.000556712	0.569106	12.5324	12.5474	12.4523	13.2895	13.4168	13.516	12.6743	12.6743	12.472	12.558	Bri3	Rattus norvegicus brain protein I3 (Bri3), mRNA [NM_001009604]	Rn.7700	NM_001009604
A_44_P298688	0.00974631	1.92821	0.00221672	2.0024	5.58418	5.61117	5.63812	4.72303	4.78986	4.45844	5.70278	5.68988	5.26826	5.92646		UI-R-C0-jf-e-09-0-UI.s1 UI-R-C0 Rattus norvegicus cDNA clone UI-R-C0-jf-e-09-0-UI 3', mRNA sequence [AI030914]	Rn.222588	AI030914
A_44_P102523	0.031882	0.091661	0.0591524	0.252232	3.94651	4.50553	4.1382	6.14337	8.2702	7.83731	4.63252	7.05982	4.51918	4.54604	Slc13a2	Rattus norvegicus solute carrier family 13 (sodium-dependent dicarboxylate transporter), member 2 (Slc13a2), mRNA [NM_031746]	Rn.10821	NM_031746
A_44_P192876	0.0445053	1.80978	0.127424	1.44036	2.61257	2.45383	2.86783	1.32662	2.13179	1.82754	2.19369	2.33356	2.61832	2.10244		BI274340 UI-R-CW0-bwh-g-06-0-UI.s1 UI-R-CW0 Rattus norvegicus cDNA clone UI-R-CW0-bwh-g-06-0-UI 3', mRNA sequence [BI274340]	Rn.819	BI274340
A_44_P970157	0.0211154	0.421842	0.416244	0.806371	1.27404	1.72919	2.14763	2.65664	2.8486	3.4043	3.20191	2.90919	1.31168	2.7466		BF388841 UI-R-BS2-bdf-b-10-0-UI.s1 UI-R-BS2 Rattus norvegicus cDNA clone UI-R-BS2-bdf-b-10-0-UI 3', mRNA sequence [BF388841]		BF388841
A_44_P638638	0.0288057	0.574397	0.241013	0.765526	2.5578	2.46002	2.47206	3.01544	3.52158	3.31023	3.7248	2.20296	2.53771	2.69325	Fam101a	Rattus norvegicus family with sequence similarity 101, member A (Fam101a), mRNA [NM_001109547]	Rn.15321	NM_001109547
A_44_P591118	0.0475603	2.87804	0.0753099	2.50754	2.3501	2.42924	3.36905	1.26686	1.27063	1.27137	1.25063	3.21255	2.9059	2.33299	Arrdc5	Rattus norvegicus arrestin domain containing 5 (Arrdc5), mRNA [NM_001109408]	Rn.188633	NM_001109408
A_44_P489512	0.00204905	2.0966	0.000423958	1.97078	12.0712	12.1995	12.0259	11.0373	11.0192	11.0416	12.0926	11.948	11.8714	12.1196		Apoptosis regulator BAX [Source:UniProtKB/Swiss-Prot;Acc:Q63690] [ENSRNOT00000066671]	Rn.10668	AF235993
A_44_P215720	0.0237095	0.653761	0.0192512	1.71013	7.19105	6.87576	6.8332	7.5323	7.64946	7.58244	8.45842	8.62299	7.84751	8.41196		Rattus norvegicus similar to 60S RIBOSOMAL PROTEIN L35 (LOC297870), mRNA [XM_232746]		XM_232746
A_44_P368326	0.0127486	3.23692	0.894722	0.954688	3.58415	3.6811	2.81233	1.38273	1.35063	2.22651	1.33646	1.35303	1.55752	2.16976
A_44_P418801	0.0345009	2.70915	0.356853	1.52056	2.25412	3.00547	3.18553	1.55225	1.34624	1.38294	1.40924	1.56938	1.41464	3.01764		EST240674 Normalized rat brain, Bento Soares Rattus sp. cDNA clone RBRDW27 3' end, mRNA sequence [AI412376]	Rn.167120	AI412376
A_44_P220827	0.0289687	0.441338	0.044171	0.557417	2.56835	3.51635	3.12198	4.69506	4.02129	4.08333	3.14965	3.18119	4.13105	3.07936	Zfp367	Rattus norvegicus zinc finger protein 367 (Zfp367), mRNA [NM_001012051]	Rn.35247	NM_001012051
A_42_P685138	0.0460077	0.338529	0.0480723	0.549436	3.73745	3.24646	2.24861	5.01395	4.83907	4.36021	4.15377	4.21841	3.9442	2.97754	Dab1	Rattus norvegicus disabled homolog 1 (Drosophila) (Dab1), mRNA [NM_153621]	Rn.206534	NM_153621
A_44_P167189	0.0124058	0.548121	0.011089	0.604246	10.0213	9.97762	10.1525	11.1644	10.7514	10.808	10.1249	10.0903	10.0629	10.4575		AA943125 EST198624 Normalized rat brain, Bento Soares Rattus sp. cDNA clone RBRAF38 3' end, mRNA sequence [AA943125]	Rn.7508	AA943125
A_44_P467789	0.0318594	0.524914	0.435686	0.871802	2.88498	2.46912	2.11449	3.23613	3.46631	3.63175	3.02743	2.42115	3.71324	3.53403		CR755486 Rattus norvegicus muscle Sprague-Dawley Rattus norvegicus cDNA clone GP0AAA12ZH04, mRNA sequence [CR755486]	Rn.2561	CR755486
A_43_P14764	0.0249586	2.64596	0.0672615	2.20758	6.20687	6.36281	5.43217	4.55593	5.09954	4.13186	5.96506	5.03148	5.10491	6.52618	Nrxn1	Rattus norvegicus neurexin 1 (Nrxn1), mRNA [NM_021767]	Rn.54924	NM_021767
A_44_P524334	0.00799097	0.160948	0.362693	0.813566	2.1321	2.83016	1.59366	5.21269	4.73135	4.7294	5.16886	5.02857	3.62911	4.07293		BE107674 UI-R-BT1-ame-e-08-0-UI.s1 UI-R-BT1 Rattus norvegicus cDNA clone UI-R-BT1-ame-e-08-0-UI 3', mRNA sequence [BE107674]	Rn.63144	BE107674
A_44_P515754	0.0361821	0.550725	0.82606	1.03129	5.0668	4.41459	4.41342	5.36716	5.44303	5.74149	5.62898	5.5439	5.23391	5.81676	Defb50	Beta-defensin 50 Precursor (BD-50)(Defensin, beta 50) [Source:UniProtKB/Swiss-Prot;Acc:Q30KJ2] [ENSRNOT00000046156]	Rn.156268	BC168240
A_44_P383630	0.026025	0.143786	0.920323	2.20132	1.34025	1.7681	1.55281	3.40246	4.11922	5.0768	3.77654	7.22173	3.50208	2.76614		BI297059 UI-R-DK0-cgk-g-07-0-UI.s1 UI-R-DK0 Rattus norvegicus cDNA clone UI-R-DK0-cgk-g-07-0-UI 3', mRNA sequence [BI297059]	Rn.18272	BI297059
A_44_P163706	0.0277275	0.230928	0.0242582	0.170362	2.46485	3.65453	2.75435	4.16154	5.77349	5.13177	2.37437	2.78352	2.9413	2.23349	Phf11l	Rattus norvegicus PHD finger protein 11-like (Phf11l), mRNA [NM_001014235]	Rn.140721	NM_001014235
A_44_P742449	0.0216422	2.39416	0.0584853	3.1924	6.02564	5.67385	5.64462	4.69317	4.79414	3.98323	6.64486	6.48241	6.40201	4.42481		AI231802 EST228490 Normalized rat heart, Bento Soares Rattus sp. cDNA clone RHECO45 3' end, mRNA sequence [AI231802]	Rn.164113	AI231802
A_43_P17424	0.00839148	0.247691	0.000218962	0.30014	5.7828	6.15789	5.37131	7.92964	7.8034	7.71736	5.90608	6.01685	6.45014	5.88354	Chaf1b	Rattus norvegicus chromatin assembly factor 1, subunit B (p60) (Chaf1b), mRNA [NM_001024741]	Rn.159953	NM_001024741
A_44_P549777	0.000897586	0.664301	0.0595532	0.721693	5.81129	5.93392	5.796	6.45298	6.34518	6.51237	5.92899	5.83302	5.57121	6.4077		BC010835 Abl-philin 2 {Mus musculus} (exp=-1; wgp=0; cg=0), partial (11%) [TC618721]	Rn.191489	AI105192
A_44_P493911	0.0301151	4.86999	0.0566265	2.39923	9.54173	9.22145	7.95697	6.37716	7.13872	6.68091	7.49898	8.3596	6.9703	8.68009	Slc13a5	Rattus norvegicus solute carrier family 13 (sodium-dependent citrate transporter), member 5 (Slc13a5), mRNA [NM_170668]	Rn.107996	NM_170668
A_44_P550423	0.0217403	3.29569	0.0897562	4.11096	2.74156	3.53933	2.83516	1.3622	1.34878	1.38108	2.37766	4.76505	2.61315	1.93447	Sqstm1	Rattus norvegicus induced oxidative stress-like protein mRNA, partial cds. [AF053095]	Rn.107103	AF053095
A_44_P242904	0.027588	2.7467	0.0823336	1.94583	3.52545	3.25413	2.78189	2.33831	1.50414	1.18665	2.44969	2.85291	2.94949	2.57843	Grik3	Rattus norvegicus glutamate receptor, ionotropic, kainate 3 (Grik3), transcript variant 2, mRNA [NM_181373]	Rn.92477	NM_181373
A_42_P504077	0.0182772	0.663047	0.0479099	0.855796	9.84604	9.61062	9.45262	10.2	10.1525	10.3548	9.91095	9.90567	10.09	10.1335	Pdxp	Rattus norvegicus pyridoxal (pyridoxine, vitamin B6) phosphatase (Pdxp), mRNA [NM_001135819]	Rn.222285	NM_001135819
A_44_P524326	0.0100072	0.164844	0.0090953	0.184401	1.32878	2.62493	2.41985	5.20065	4.62143	4.56871	1.26748	1.26559	3.37198	2.52699	Racgap1	Rattus norvegicus Rac GTPase-activating protein 1 (Racgap1), mRNA [NM_001108112]	Rn.101301	NM_001108112
A_44_P558607	0.00691084	1.65619	0.0440488	1.63495	7.54432	7.20062	7.25581	6.60292	6.46146	6.76125	7.47981	7.26198	6.69594	7.67811	RGD1305464	Rattus norvegicus similar to human chromosome 15 open reading frame 39 (RGD1305464), mRNA [NM_001025011]	Rn.59239	NM_001025011
A_44_P136730	0.0321816	0.522565	0.0016515	0.565738	10.0532	9.92287	9.35107	10.5689	10.8794	10.7629	9.77113	10.0639	9.72074	10.0894	Hist1h4m	PREDICTED: Rattus norvegicus histone cluster 1, H4m (Hist1h4m), mRNA [XM_001061900]		XM_001061900
A_44_P512679	0.0259323	0.554243	0.0768166	0.707502	3.08828	2.6348	2.46971	3.91088	3.4043	3.44841	3.06747	2.67803	3.17926	3.41052		UI-R-FJ0-cpu-i-08-0-UI.s1 UI-R-FJ0 Rattus norvegicus cDNA clone UI-R-FJ0-cpu-i-08-0-UI 3', mRNA sequence [CA503544]	Rn.163633	CA503544
A_44_P707154	0.0220955	0.477318	0.868497	1.02253	1.90738	2.51227	2.64444	3.78347	3.22731	3.28917	3.1217	3.44963	3.66851	3.64669		AI230509 EST227204 Normalized rat embryo, Bento Soares Rattus sp. cDNA clone REMCX43 3' end, mRNA sequence [AI230509]		AI230509
A_44_P479216	0.048556	1.74847	0.0744933	1.59331	5.46182	6.09945	6.07897	4.92185	5.19143	5.17918	5.73562	5.1606	6.31671	5.65056		Rattus norvegicus TL0ADA47YA09 mRNA sequence. [FQ229704]	Rn.163751	FQ229704
A_44_P299855	0.0281149	0.614948	0.0793562	0.704898	3.28289	2.88111	2.74272	3.43277	3.79598	3.80769	2.94195	3.61084	3.33108	2.67803		AI029290 UI-R-C0-iq-e-05-0-UI.s1 UI-R-C0 Rattus norvegicus cDNA clone UI-R-C0-iq-e-05-0-UI 3', mRNA sequence [AI029290]	Rn.104557	AI029290
A_44_P772130	0.00172346	0.421663	0.00514423	0.506133	4.6266	4.61894	4.68795	6.02764	5.84614	5.78721	4.60784	4.92111	4.64859	5.33452		Q3EX38_BACTI (Q3EX38) Quinolone resistance protein, partial (19%) [TC599073]	Rn.8327	AW917766
A_44_P435190	0.00493627	0.617725	0.0493872	0.803446	3.76249	3.71145	3.97692	4.58656	4.51352	4.44621	4.23051	3.9028	4.42169	4.20149		AI170413 EST216339 Normalized rat lung, Bento Soares Rattus sp. cDNA clone RLUCH95 3' end, mRNA sequence [AI170413]	Rn.106644	AI170413
A_44_P308898	0.00271155	0.0200741	0.358545	0.762445	1.16808	1.16778	1.18888	6.24266	7.25339	6.76986	7.10005	7.21242	4.89372	4.79706	Foxi2	Forkhead box protein I2 Fragment (Hepatocyte nuclear factor 3 forkhead homolog 5)(HFH-5) [Source:UniProtKB/Swiss-Prot;Acc:Q63248] [ENSRNOT00000025569]	Rn.92429	XM_001056035
A_44_P971500	0.0233633	0.546417	0.000231243	0.701584	11.5056	11.0315	11.4628	12.235	12.2701	12.154	11.7083	11.631	11.7512	11.7433		Q6NW38_HUMAN (Q6NW38) IVNS1ABP protein, partial (5%) [TC590756]	Rn.36174	AW918640
A_43_P22402	0.00177631	0.260761	0.0032557	0.235886	2.0101	1.72264	2.37017	3.63073	4.25589	4.03904	1.28421	2.69577	1.2861	1.89599	Fbxo5	Rattus norvegicus F-box protein 5 (Fbxo5), mRNA [NM_001106206]	Rn.81585	NM_001106206
A_44_P119153	0.0419598	0.37924	0.352957	1.35218	2.00314	2.29972	2.15915	3.73326	2.87662	3.87651	4.24098	3.59173	3.36154	4.48892
A_44_P311322	0.0328079	0.243237	0.262113	0.585095	6.46446	6.26942	7.69911	8.63362	8.19759	9.72074	8.9367	7.93829	7.92335	7.77527	Cyp2b1	Rattus norvegicus cytochrome P450, family 2, subfamily b, polypeptide 1 (Cyp2b1), mRNA [NM_001134844]	Rn.91353	NM_001134844
A_42_P553918	0.0173223	0.634044	0.0401608	0.732354	3.89369	3.79786	3.83583	4.46738	4.3334	4.67903	3.85815	3.77829	4.36344	4.12882	Prx	Rattus norvegicus periaxin (Prx), mRNA [NM_023976]	Rn.10395	NM_023976
A_44_P145390	0.0241141	0.642756	0.83031	1.292	1.71039	1.80171	1.34468	2.33208	2.0939	2.36804	3.24324	1.3504	1.6642	3.28289		Rattus norvegicus cDNA clone IMAGE:7459859. [BC099101]	Rn.190822	BC099101
A_44_P175041	0.0156047	0.57762	0.0245344	0.635344	8.80642	8.97051	8.66891	9.59007	9.35064	9.85268	9.04428	8.69323	8.96501	9.09695	Nr1d1	Rattus norvegicus nuclear receptor subfamily 1, group D, member 1 (Nr1d1), transcript variant 2, mRNA [NM_145775]	Rn.29848	NM_145775
A_44_P263812	0.0103347	0.487921	0.159207	0.725504	1.36295	1.23505	1.52337	2.61851	2.09019	2.4824	2.18417	1.53751	1.32964	2.46056		AA851658 EST194426 Normalized rat placenta, Bento Soares Rattus sp. cDNA clone RPLAL11 3' end, mRNA sequence [AA851658]	Rn.73698	AA851658
A_44_P302599	0.0321073	0.463321	0.00844936	0.483712	3.36217	2.74591	2.68638	4.12861	4.05994	4.03516	2.53619	2.91881	3.38911	3.133	Unc84b	PREDICTED: Rattus norvegicus unc-84 homolog B (C. elegans) (Unc84b), mRNA [XM_001076724]	Rn.223631	XM_001076724
A_44_P113157	0.00568592	2.93439	0.00446409	2.31653	5.47834	5.56219	6.1592	4.51745	3.94734	4.11433	5.5776	5.33195	4.95327	5.72434		AA955388 UI-R-A1-ex-a-11-0-UI.s1 UI-R-A1 Rattus norvegicus cDNA clone UI-R-A1-ex-a-11-0-UI 3' similar to gi [AA955388]	Rn.90982	AA955388
A_44_P214340	0.0256724	0.613075	0.457741	0.909258	4.67459	4.22545	4.18624	5.16812	4.9046	5.16812	4.54964	4.67957	5.03273	5.38239		BG374235 UI-R-CV1-bsm-h-10-0-UI.s1 UI-R-CV1 Rattus norvegicus cDNA clone UI-R-CV1-bsm-h-10-0-UI 3', mRNA sequence [BG374235]	Rn.94975	BG374235
A_44_P684162	0.000798453	0.498534	0.000666267	0.553083	10.476	10.6806	10.4164	11.5415	11.6283	11.4219	10.6498	10.5957	10.9308	10.5018	Klf16	Rattus norvegicus Kruppel-like factor 16 (Klf16), mRNA [NM_001127604]	Rn.214519	NM_001127604
A_44_P514761	0.00904945	0.660003	0.892677	0.990118	3.97548	3.90331	4.02149	4.71311	4.53774	4.43658	4.38674	4.56838	4.74349	4.48833		CA504571 UI-R-FS1-cqe-f-14-0-UI.s1 NCI_CGAP_FS1 Rattus norvegicus cDNA clone IMAGE:7361776 3', mRNA sequence [CA504571]	Rn.16806	CA504571
A_44_P578267	0.0232927	0.665577	0.0116811	0.572021	7.58569	7.64132	7.76997	8.19404	8.0734	8.46885	7.3854	7.45247	7.84237	6.99068
A_44_P459615	0.0297568	0.523706	0.0912182	0.629079	1.85499	1.97808	1.85593	3.15312	2.57688	2.69596	2.33611	2.02194	1.28406	2.66795	Gpr174	Rattus norvegicus G protein-coupled receptor 174 (Gpr174), mRNA [NM_001106938]	Rn.218681	NM_001106938
A_44_P260789	0.0424345	0.490058	0.191079	0.707312	1.17219	2.03531	1.93571	2.57074	2.99834	2.7735	2.26295	2.98769	1.19925	2.18887		AI233916 EST230604 Normalized rat lung, Bento Soares Rattus sp. cDNA clone RLUCS71 3' end, mRNA sequence [AI233916]	Rn.161819	AI233916
A_44_P539475	0.0345811	1.6154	0.209244	1.17053	4.95416	4.8815	4.42949	4.17587	4.14908	3.90304	4.61406	4.34961	4.11887	4.08712		AMGNNUC:NRDG1-00059-B1-A nrdg1 (10855) Rattus norvegicus cDNA clone nrdg1-00059-b1 5', mRNA sequence [CB545813]	Rn.148737	CB545813
A_44_P484966	0.03396	0.615305	0.732403	0.975241	1.9319	1.94229	1.44876	2.61155	2.38502	2.47206	2.57688	1.47489	2.75752	2.68829	Vom1r93	Vomeronasal type-1 receptor B5 (Vomeronasal receptor 4)(Pheromone receptor VN4)(M21 pheromone receptor)(mV1R3) [Source:UniProtKB/Swiss-Prot;Acc:Q5J3L7] [ENSRNOT00000023849]	Rn.10142	U36896
A_44_P206505	0.024577	0.246273	0.353845	0.713786	1.50243	1.77219	1.31122	3.64061	2.75715	4.01949	4.009	2.5697	1.31655	3.20332	Pdzrn4	Rattus norvegicus PDZ domain containing RING finger 4 (Pdzrn4), mRNA [NM_001108107]	Rn.75810	NM_001108107
A_44_P996410	0.0127606	0.517676	0.013409	0.543735	6.39028	6.59573	6.21588	7.08777	7.27976	7.65129	6.14659	6.67464	6.42478	6.61626	Hspb6	Rattus norvegicus heat shock protein, alpha-crystallin-related, B6 (Hspb6), mRNA [NM_138887]	Rn.3201	NM_138887
A_44_P793109	0.0184974	0.626739	0.742505	1.09833	3.57005	3.45425	3.37398	4.29861	3.89277	4.20527	3.66423	4.06629	4.73035	4.43372
A_44_P112622	0.000364678	0.546796	0.269972	1.06739	3.3369	3.50229	3.48016	4.23051	4.27995	4.4204	4.49302	4.31754	4.32476	4.48161		Rattus norvegicus similar to RIKEN cDNA 6330509G02 (LOC303518), mRNA [XM_220924]		XM_220924
A_44_P131358	0.0494161	0.0806129	0.146994	0.290828	1.24527	1.69467	1.59153	3.24879	5.82502	5.34879	3.31023	2.94312	4.40308	1.43497		UI-R-BO0-ahu-e-12-0-UI.s1 UI-R-BO0 Rattus norvegicus cDNA clone UI-R-BO0-ahu-e-12-0-UI 3', mRNA sequence [AW523568]	Rn.1141	AW523568
A_42_P528844	0.00772332	1.67123	0.0090086	1.6758	13.7997	13.8684	14.025	13.3158	13.1956	12.9438	14.0205	13.799	13.824	13.9636	Acsl5	Rattus norvegicus acyl-CoA synthetase long-chain family member 5 (Acsl5), mRNA [NM_053607]	Rn.105862	NM_053607
A_44_P553563	0.00046693	2.81372	0.170946	2.31707	2.89332	2.91836	2.884	1.39195	1.48528	1.33734	1.61629	1.36405	3.59997	2.76518		CB547739 AMGNNUC:URRG1-00059-H4-A urrg1 (14046) Rattus norvegicus cDNA clone urrg1-00059-h4 5', mRNA sequence [CB547739]		CB547739
A_44_P213560	0.00565421	0.101703	0.284158	0.671375	1.33158	2.0773	1.74109	4.13578	5.41832	5.27679	4.44832	5.69583	2.89006	2.93404		BF283609 EST448200 Rat Gene Index, normalized rat, Rattus norvegicus cDNA Rattus norvegicus cDNA clone RGIEE55 3' sequence, mRNA sequence [BF283609]	Rn.8179	BF283609
A_44_P109271	0.0460384	0.635472	0.176434	0.527113	4.09366	4.31795	4.22187	4.97922	5.04839	4.52247	1.24639	3.47294	4.30626	4.82367		BM986662 EST594256 Rat gene index, normalized rat, norvegicus Rattus norvegicus cDNA clone RGOAD90 3' end similar to palmitoyl-protein thioesterase, mRNA sequence [BM986662]	Rn.1574	BM986662
A_44_P777904	0.0421705	0.558063	0.272855	0.710475	2.88022	3.3022	2.82443	3.67867	4.25493	3.54397	3.29451	1.85462	4.03026	3.52337
A_44_P396522	0.0142596	0.603305	0.00133838	0.680119	11.4256	11.2776	11.0179	11.8764	12.0282	12.0274	11.3018	11.5439	11.2934	11.5327	Hist3h2a	Rattus norvegicus histone cluster 3, H2a (Hist3h2a), mRNA [NM_021840]	Rn.198869	NM_021840
A_44_P854908	0.00762012	0.510227	0.0825609	0.737835	3.99708	4.39677	4.45933	5.5032	5.20006	5.06955	4.34362	4.85765	4.87828	5.13388		AMGNNUC:NRHY5-00351-C1-A W Rat hypothalamus (10471) Rattus norvegicus cDNA clone nrhy5-00351-c1 5', mRNA sequence [CB583330]	Rn.46057	CB583330
A_44_P364447	0.0271009	0.309242	0.0266334	0.329728	7.83557	7.92471	7.78937	8.91992	9.76877	9.78637	7.92279	8.11676	7.7772	7.93711	Spats2l	Rattus norvegicus spermatogenesis associated, serine-rich 2-like (Spats2l), mRNA [NM_001014102]	Rn.14294	NM_001014102
A_43_P15755	0.00880762	2.00266	0.370876	1.03024	2.03796	2.28932	2.34504	1.2222	1.23406	1.22845	1.21311	1.25425	1.22623	1.38475		protein S=activated protein C cofactor [rats, liver, mRNA, 3315 nt]. [S78744]		S78744
A_44_P147138	0.0390938	1.69525	0.750071	1.0105	3.14526	2.57137	3.12767	2.34304	2.25369	2.01365	2.20033	1.61868	1.38018	3.0759	Vangl2	Rattus norvegicus vang-like 2 (van gogh, Drosophila) (Vangl2), mRNA [NM_001105969]	Rn.198958	NM_001105969
A_44_P466271	0.00442261	2.02187	0.012155	1.66693	10.3983	10.1335	10.3246	9.18967	9.08913	9.5092	9.98668	10.2326	9.59933	10.1478	Sphk2	Rattus norvegicus sphingosine kinase 2 (Sphk2), mRNA [NM_001012066]	Rn.41053	NM_001012066
A_44_P291157	0.00933268	0.584059	0.123455	0.820298	4.03115	4.11821	3.70728	4.82367	4.84292	4.52811	4.4661	4.08681	4.58599	4.61385		family with sequence similarity 126, member B (Fam126b), mRNA [Source:RefSeq DNA;Acc:NM_001025710] [ENSRNOT00000058623]		XM_237184
A_44_P307181	0.00827504	0.360289	0.0107541	0.361176	1.97824	1.54353	2.2323	3.26436	3.39407	3.57861	1.55133	1.52904	1.52783	2.75339	LOC100364602	PREDICTED: Rattus norvegicus a disintegrin and metallopeptidase domain 21-like (LOC100364602), mRNA [XM_002726762]		XM_002726762
A_44_P339659	0.0136145	0.570781	0.0391805	0.776107	4.68258	4.82288	4.32982	5.32253	5.34384	5.62002	5.21883	5.12126	5.08041	4.83021	Hdac5	Rattus norvegicus histone deacetylase 5 (Hdac5), mRNA [NM_053450]	Rn.79863	NM_053450
A_44_P387086	0.00332613	0.314826	0.139962	0.739902	1.55056	1.19236	1.27425	3.25312	2.63927	3.08434	2.61675	2.83289	2.08473	2.68235	Hoxa9l	PREDICTED: Rattus norvegicus homeobox A9-like (Hoxa9l), mRNA [XM_001057018]	Rn.219591	XM_001057018
A_44_P146488	0.0367551	0.622701	0.676637	0.957443	2.14202	1.59666	1.63612	2.64313	2.25737	2.56284	2.75752	1.39554	2.22746	2.91552		AA818214 UI-R-A0-ah-e-07-0-UI.s1 UI-R-A0 Rattus norvegicus cDNA clone UI-R-A0-ah-e-07-0-UI 3' similar to dbj [AA818214]	Rn.11463	AA818214
A_43_P15942	0.0299197	0.613216	0.00352238	0.218328	3.69213	3.5939	3.24879	4.27713	4.2144	4.19518	1.35851	1.92456	2.68829	1.83776	Cpa3	Rattus norvegicus carboxypeptidase A3, mast cell (Cpa3), mRNA [NM_019300]	Rn.10700	NM_019300
A_43_P21536	0.0340991	1.59342	0.046512	1.32559	4.80506	4.65771	5.18956	4.2669	4.06284	4.34511	4.61869	4.27348	4.78304	4.80976			Rn.218993	XM_001062758
A_44_P164974	0.0186872	1.55042	0.00608018	2.09741	4.41561	4.41792	4.07293	3.89309	3.48601	3.62593	4.76505	4.86273	4.69175	4.65978		AA998680 UI-R-C0-ig-h-03-0-UI.s1 UI-R-C0 Rattus norvegicus cDNA clone UI-R-C0-ig-h-03-0-UI 3', mRNA sequence [AA998680]	Rn.98672	AA998680
A_44_P196172	0.00855889	0.0706288	0.00773702	0.0836896	7.03755	6.80084	6.99936	10.0569	11.3755	10.5776	7.33019	7.40608	6.93507	7.05474	Rsad2	Rattus norvegicus radical S-adenosyl methionine domain containing 2 (Rsad2), mRNA [NM_138881]	Rn.14882	NM_138881
A_44_P761751	0.00833714	0.51193	0.0808163	0.685457	7.96967	7.9224	7.55827	8.81291	8.50942	9.01566	8.33053	8.30627	7.58569	8.59456
A_44_P417595	0.0404474	6.83616	0.0596641	2.17011	4.90713	3.06434	3.83053	1.35884	1.34448	1.37278	2.5477	1.37679	2.94218	2.61646	Dnai2	Rattus norvegicus dynein, axonemal, intermediate chain 2 (Dnai2), mRNA [NM_001007726]	Rn.137787	NM_001007726
A_44_P728845	0.00980712	0.442742	0.0692144	0.435735	2.34504	2.94478	2.58039	3.55727	4.15601	3.67539	1.41895	1.36362	3.51463	2.98968		Rattus norvegicus TL0AAA72YJ24 mRNA sequence. [FQ212013]		FQ212013
A_44_P845395	0.021063	0.388442	0.900289	0.98058	5.45775	4.57282	4.68179	6.4111	6.63268	5.81129	6.26382	6.57815	5.53421	6.58023		AI556631 UI-R-C2p-ri-f-02-0-UI.s1 UI-R-C2p Rattus norvegicus cDNA clone UI-R-C2p-ri-f-02-0-UI 3', mRNA sequence [AI556631]		AI556631
A_44_P532270	0.0113905	0.135099	0.0179162	0.140724	6.48726	7.02921	7.17997	8.91499	10.4172	9.73831	7.2022	7.07616	6.99472	6.60984	Herc6	Herc6 protein Fragment [Source:UniProtKB/TrEMBL;Acc:Q5U2P8] [ENSRNOT00000058626]	Rn.107120	XM_001064216
A_44_P203106	0.00355505	2.28144	0.25143	1.6337	9.04273	9.24825	9.02811	7.9479	8.11176	7.66545	8.94918	8.46258	9.15717	7.36326	Ifrd1	Rattus norvegicus interferon-related developmental regulator 1 (Ifrd1), mRNA [NM_019242]	Rn.3723	NM_019242
A_44_P282462	0.0152956	0.627498	0.00946036	0.712712	6.72005	6.59864	7.01323	7.54523	7.32129	7.50463	7.03861	6.89174	6.98283	6.96976		AW915838 EST347142 Rat gene index, normalized rat, norvegicus, Bento Soares Rattus norvegicus cDNA clone RGIDB37 5' end, mRNA sequence [AW915838]	Rn.165769	AW915838
A_43_P21845	0.0203851	1.75104	0.233936	5.67198	2.07681	2.52836	2.36448	1.56175	1.19632	1.76606	2.32649	1.20251	2.54745	5.70639	RGD1310039	Rattus norvegicus similar to hypothetical protein FLJ10058 (RGD1310039), mRNA [NM_001014165]	Rn.162523	NM_001014165
A_44_P727127	0.0295596	0.574455	0.578506	0.964031	4.47023	4.19766	3.82956	5.16855	4.83827	4.94035	5.98965	4.01772	4.68693	4.0847		UI-R-BJ2-bqa-a-11-0-UI.s1 UI-R-BJ2 Rattus norvegicus cDNA clone UI-R-BJ2-bqa-a-11-0-UI 3', mRNA sequence [BF420774]	Rn.147052	BF420774
A_44_P181145	0.000694871	0.496696	0.0362202	0.74182	4.00067	4.04965	3.86679	4.94423	4.86981	5.12577	4.3996	4.72141	4.23456	4.78623		Rattus norvegicus chromosome 20, major histocompatibility complex, assembled from 40 BACs, strain Brown Norway (BN/ssNHsd), RT1n haplotype; segment 4/11 [BX883045]	Rn.128917	BX883045
A_44_P882551	0.00678718	1.50632	0.00707035	1.55408	7.27545	7.39296	7.56853	6.89013	6.67351	6.90401	7.45452	7.44101	7.41102	7.53985		AW917568 EST348872 Rat gene index, normalized rat, norvegicus, Bento Soares Rattus norvegicus cDNA clone RGIEF42 5' end, mRNA sequence [AW917568]	Rn.12980	AW917568
A_44_P325657	0.0337694	0.593523	0.231849	0.808298	5.47719	5.62447	5.0352	6.26666	6.17294	6.00615	5.40937	5.48946	5.72061	6.48944	LOC306766	Rattus norvegicus hypothetical LOC306766 (LOC306766), mRNA [NM_001014007]	Rn.162182	NM_001014007
A_44_P253023	0.0433052	0.583128	0.118443	1.85668	4.22921	4.28825	3.62427	4.84664	5.05187	4.63643	6.56348	5.61083	4.85153	5.41276		Rattus norvegicus similar to heterogeneous nuclear ribonucleoprotein K (LOC294952), mRNA [XM_227009]		XM_227009
A_42_P508185	0.00927079	0.65219	0.000237323	0.559362	8.34394	8.63489	8.61565	9.0858	9.25418	9.11672	8.37111	8.46469	8.28014	8.12657	Gimap5	Rattus norvegicus GTPase, IMAP family member 5 (Gimap5), transcript variant 2, mRNA [NM_145680]	Rn.83549	NM_145680
A_44_P576954	0.017811	0.422661	0.021393	0.394696	9.98824	9.70138	9.98258	10.6745	11.3178	11.3329	9.72988	9.9468	9.73161	9.77263	Ddx58	Rattus norvegicus DEAD (Asp-Glu-Ala-Asp) box polypeptide 58 (Ddx58), mRNA [NM_001106645]	Rn.38642	NM_001106645
A_44_P168543	0.0319378	2.24875	0.0212006	1.34283	6.87255	6.54351	6.06762	5.47639	5.24633	5.35532	5.71753	5.83677	5.52827	6.02333	Bnipl	Rattus norvegicus BCL2/adenovirus E1B 19kD interacting protein like (Bnipl), mRNA [NM_001128187]	Rn.82427	NM_001128187
A_43_P16346	0.0489693	1.59669	0.0209947	1.66747	7.77048	8.13632	7.49733	7.16209	7.35155	6.90198	7.83345	8.0046	7.87618	7.83011		Putative uncharacterized protein Fragment [Source:UniProtKB/TrEMBL;Acc:P97882] [ENSRNOT00000055977]	Rn.83634	U89745
A_44_P487058	0.0208686	3.04982	0.0808313	1.79536	2.41176	3.24866	3.11843	1.28799	1.49267	1.29444	2.69684	2.12261	1.2971	2.36668	Olr105	Rattus norvegicus olfactory receptor 105 (Olr105), mRNA [NM_001000146]	Rn.141886	NM_001000146
A_44_P539136	0.00966039	2.35842	0.391324	7.39121	2.2088	2.42895	2.63057	1.18949	1.20085	1.19522	1.19222	1.20656	1.18404	5.92674	RGD1559589	Rattus norvegicus similar to family with sequence similarity 46, member D (RGD1559589), mRNA [NM_001106936]	Rn.218685	NM_001106936
A_44_P883869	0.0181947	0.588226	0.45835	0.906538	8.69128	9.13959	9.11738	9.61116	9.84604	9.81914	9.62293	9.65647	10.0115	9.0278	LOC100363005	PREDICTED: Rattus norvegicus paternally expressed 3 (LOC100363005), mRNA [XM_002725510]		XM_002725510
A_44_P418745	0.00905325	0.274167	0.778071	0.978289	2.36302	2.61832	1.66008	4.43186	3.91993	3.99708	4.1374	4.49237	4.34247	3.05853		AA964289 UI-R-C0-gy-d-05-0-UI.s1 UI-R-C0 Rattus norvegicus cDNA clone UI-R-C0-gy-d-05-0-UI 3', mRNA sequence [AA964289]	Rn.7902	AA964289
A_44_P178213	0.017779	1.8282	0.654779	1.04762	5.53666	6.11895	5.8328	4.83561	4.81597	5.24265	4.99476	5.22264	4.91228	5.03471	Sobpl	Rattus norvegicus sine oculis-binding protein homolog-like (Drosophila) (Sobpl), mRNA [NM_001104640]	Rn.208930	NM_001104640
A_43_P16054	0.00231335	3.60039	0.114286	1.77365	5.33145	5.73489	5.16348	3.67663	3.65545	3.39803	4.33989	4.91266	3.36782	4.6014		Rattus norvegicus MARRLC1B mRNA, partial cds. [AF010436]		AF010436
A_42_P810736	0.000186274	0.52124	0.00388583	0.640041	7.38847	7.25724	7.24221	8.32612	8.23381	8.14689	7.42122	7.75614	7.76577	7.38753	Timeless	Rattus norvegicus timeless homolog (Drosophila) (Timeless), mRNA [NM_031340]	Rn.31755	NM_031340
A_43_P10814	0.0136056	13.5482	0.0302462	12.043	9.32843	10.9196	10.6117	6.53797	6.89976	6.54819	9.92044	10.5526	11.1466	7.44465	Ccrn4l	Rattus norvegicus CCR4 carbon catabolite repression 4-like (S. cerevisiae) (Ccrn4l), mRNA [NM_138526]	Rn.15040	NM_138526
A_42_P667564	0.00332336	1.9891	0.128818	2.00122	2.42861	2.0607	2.24285	1.37578	1.19958	1.19648	2.46611	1.71615	1.18324	3.01544		AI103428 EST212717 Normalized rat embryo, Bento Soares Rattus sp. cDNA clone REMCB79 3' end, mRNA sequence [AI103428]	Rn.222246	AI103428
A_44_P607434	0.00893164	0.475192	0.250442	0.804588	1.18923	1.18432	1.26622	2.50522	2.12451	2.20319	2.67345	1.64022	1.56445	1.70237
A_44_P764119	0.0195673	0.225227	0.111812	0.527958	1.32495	1.61418	2.44403	3.92073	4.03825	4.11283	3.63338	2.87468	3.5822	1.4249		DRABUB01 Rat DRG Library Rattus norvegicus cDNA clone DRABUB01 5', mRNA sequence [BG666725]	Rn.14639	BG666725
A_44_P794536	0.0302165	0.579365	0.0154541	0.74574	9.23733	8.65551	9.04653	9.66816	9.79405	9.89038	9.34917	9.34248	9.42419	9.33761		Q91VU7_MOUSE (Q91VU7) Pus7 protein, partial (37%) [TC603110]
A_44_P977161	0.0252041	3.74533	0.148673	2.24623	4.04518	4.05772	2.87147	1.37224	1.3384	2.50862	3.1593	3.19842	1.34426	3.55061		Q94CH6_ARATH (Q94CH6) Family II lipase EXL3, partial (5%) [TC625826]
A_44_P886115	0.0253748	1.82114	0.28987	1.18888	5.51918	5.43793	5.61588	4.31437	4.85025	4.76412	4.82604	5.25699	4.76	4.73532
A_43_P20593	0.0491001	1.51262	0.719201	1.04345	4.3325	4.5568	4.58268	3.5958	3.86351	4.17587	3.87926	3.85637	3.87717	4.19573	Slc25a29	Rattus norvegicus solute carrier family 25, member 29 (Slc25a29), nuclear gene encoding mitochondrial protein, mRNA [NM_001010958]	Rn.15047	NM_001010958
A_44_P111723	0.0108837	1.77328	0.613703	1.04623	5.91434	5.99141	5.87991	4.93526	5.30006	5.04888	5.1356	5.3147	5.01278	5.19294	Hap1	Rattus norvegicus huntingtin-associated protein 1 (Hap1), transcript variant 1, mRNA [NM_024133]	Rn.37430	NM_024133
A_44_P314260	0.0131531	2.61575	0.0857567	1.79165	5.26953	4.86999	4.56544	3.54107	3.91088	3.0524	3.75186	4.01193	5.03366	4.40582
A_44_P557246	0.0243547	0.402554	0.348921	0.779289	4.92132	4.8658	4.29171	5.61613	5.7828	6.52756	6.8019	5.1158	4.93553	4.76412	Erbb3	Rattus norvegicus v-erb-b2 erythroblastic leukemia viral oncogene homolog 3 (avian) (Erbb3), mRNA [NM_017218]	Rn.10228	NM_017218
A_44_P105560	0.0444419	1.68768	0.0298051	1.463	4.86738	4.95682	4.31754	3.72691	4.05909	4.13771	4.51785	4.51542	4.39792	4.6904		Rattus norvegicus similar to M phase phosphoprotein 6 (LOC302122), mRNA [XM_229695]		XM_229695
A_44_P149588	0.00206135	0.575716	0.102976	0.728165	3.80925	3.93177	3.75529	4.57423	4.78197	4.52226	3.9393	3.60099	4.58501	4.36974	Papolg	Rattus norvegicus poly(A) polymerase gamma (Papolg), mRNA [NM_001107244]	Rn.27992	NM_001107244
A_44_P797721	0.00581153	5.15026	0.177292	1.74356	4.02769	3.39976	3.75871	1.38471	1.36711	1.40793	1.40747	1.4153	2.87813	2.47616
A_44_P283111	0.00152778	2.39798	0.00808308	1.71951	4.00704	3.67158	3.72142	2.34336	2.50308	2.76036	3.13724	3.38492	3.48122	3.28604		AW530584 UI-R-C4-ala-a-01-0-UI.s1 UI-R-C4 Rattus norvegicus cDNA clone UI-R-C4-ala-a-01-0-UI 3', mRNA sequence [AW530584]	Rn.46012	AW530584
A_43_P10625	0.0245123	1.84334	0.540125	1.0907	11.1898	10.63	11.144	9.99903	10.4477	9.86837	10.2532	10.4316	10.3159	9.96909		Q6D6S3_ERWCT (Q6D6S3) Mobilization protein, partial (5%) [TC591951]
A_44_P562934	0.00239723	0.320969	0.0870638	0.668308	5.42761	5.25501	5.47616	6.73683	7.10391	7.20492	6.2524	7.11274	5.91812	6.2089
A_44_P347241	0.0129219	3.33943	0.0145051	1.49333	7.22933	6.93849	6.32948	5.34812	5.0737	4.96973	5.49334	5.94236	5.64661	5.75264		PREDICTED: Rattus norvegicus heparan sulfate 6-O-sulfotransferase 2, transcript variant 2 (Hs6st2), mRNA [XM_002727671]		XM_002727671
A_44_P262458	0.00665532	2.73435	0.0993571	2.01968	2.74181	3.05763	2.66224	1.38041	1.36199	1.39644	1.37703	2.93605	1.90896	2.81063	Cd209a	Rattus norvegicus CD209a molecule (Cd209a), mRNA [NM_001105904]	Rn.218460	NM_001105904
A_44_P609199	0.043684	1.81619	0.0487077	1.72541	7.62999	7.48215	7.63315	7.08261	6.61764	6.37635	7.16714	8.01878	7.54287	7.12206	Znf23	Rattus norvegicus zinc finger protein 23 (KOX 16) (Znf23), mRNA [NM_001107428]	Rn.6474	NM_001107428
A_43_P21130	0.0146406	0.436049	0.400043	0.834618	4.46738	5.22148	4.93005	5.70491	6.27591	6.25848	5.73653	6.74644	4.87269	5.30339	Sh3bp2	Rattus norvegicus SH3-domain binding protein 2 (Sh3bp2), mRNA [NM_001100684]	Rn.212791	NM_001100684
A_44_P992780	0.0220255	0.342332	0.0629422	0.432439	10.9443	10.2712	10.0475	12.3042	12.2404	11.3226	10.9145	10.7748	10.899	10.6357	Ugp2	Rattus norvegicus UDP-glucose pyrophosphorylase 2 (Ugp2), mRNA [NM_001024743]	Rn.3415	NM_001024743
A_44_P541505	0.00820469	2.4698	0.453411	1.19596	5.1066	4.87158	4.61271	3.18922	3.89414	3.55091	4.16918	3.85283	3.95536	3.16849		PREDICTED: Rattus norvegicus similar to spermatogenesis associated glutamate (E)-rich protein 4d (LOC688519), mRNA [XM_001067241]	Rn.220888	XM_001067241
A_44_P1042372	0.00817038	0.145637	0.0069157	0.168647	5.12305	5.39395	5.46722	7.43506	8.20712	8.50457	5.74815	5.11896	5.67632	5.56668	Kifc1	Rattus norvegicus kinesin family member C1 (Kifc1), mRNA [NM_001005878]	Rn.38181	NM_001005878
A_44_P746024	0.0407672	0.643384	0.171844	0.785294	6.0622	5.84727	6.22057	6.81967	6.34206	6.84751	6.40925	6.23378	6.28125	6.42244		RVL9478 Wackym-Soares normalized rat vestibular cDNA library Rattus norvegicus cDNA 5', mRNA sequence [DV718836]	Rn.199617	DV718836
A_44_P196198	0.0284318	0.466018	0.607421	0.903663	4.19518	5.04548	4.61999	5.45094	6.15869	5.5776	5.69555	5.19976	6.22982	5.03095	Per3	Rattus norvegicus period homolog 3 (Drosophila) (Per3), mRNA [NM_023978]	Rn.63521	NM_023978
A_44_P299524	0.0121241	1.62278	0.125611	1.44452	3.34409	2.93759	3.19101	2.56284	2.57004	2.25082	2.70902	2.42861	3.20811	3.43571		Rattus norvegicus memory related gene-9 (MRG-9) mRNA, partial sequence. [U95155]	Rn.202877	U95155
A_44_P506635	0.033012	0.657317	0.0824179	0.832725	9.87737	9.62791	9.41195	10.3265	10.2743	10.1654	9.78637	10.009	10.2776	9.84714	Ifrd2	Rattus norvegicus interferon-related developmental regulator 2 (Ifrd2), mRNA [NM_001047871]	Rn.8306	NM_001047871
A_44_P319971	0.00439942	0.63131	0.0663475	0.823036	4.92021	4.80186	5.0624	5.44356	5.5931	5.73562	5.30155	5.0706	5.45775	5.39946		AGENCOURT_111271093 NIH_MGC_418 Rattus norvegicus cDNA clone IMAGE:9024784 5', mRNA sequence [EV762134]	Rn.203512	EV762134
A_43_P16196	0.0136038	0.179043	0.213285	0.631877	2.75988	2.31438	1.22071	4.89809	3.92531	5.07118	3.5965	4.10263	4.73682	3.36524	Xylt1	Xylosyltransferase 1 Fragment (EC 2.4.2.26)(Xylosyltransferase I)(Peptide O-xylosyltransferase 1) [Source:UniProtKB/Swiss-Prot;Acc:Q9EPI1] [ENSRNOT00000025007]	Rn.162460	XM_001078643
A_44_P475448	0.0497612	0.461347	0.741509	1.13787	1.98475	2.28126	1.57328	2.50092	3.55617	3.02549	2.57159	4.01013	3.02242	3.10517		R.norvegicus immunoglobulin kappa chain variable region. [X60291]	Rn.145632	X60291
A_44_P547168	0.0348901	5.03573	0.0204641	3.46613	9.38515	10.381	11.1039	7.84237	8.46376	7.97778	10.1365	9.76266	10.5237	8.61055	Insig1	Rattus norvegicus insulin induced gene 1 (Insig1), mRNA [NM_022392]	Rn.772	NM_022392
A_44_P177530	0.041152	4.17151	0.111191	2.29062	3.70395	4.04906	2.48498	1.29705	1.82715	1.28013	3.35108	1.28338	2.2717	3.05178	Olr1411	Rattus norvegicus olfactory receptor 1411 (Olr1411), mRNA [NM_001000783]	Rn.142159	NM_001000783
A_44_P424396	0.0388549	1.72998	0.196114	1.28701	5.37508	5.07009	4.91581	3.89929	4.51309	4.5299	4.53324	4.91661	4.57062	4.77133	Etv6	Rattus norvegicus ets variant 6 (Etv6), mRNA [NM_001037353]	Rn.147424	NM_001037353
A_44_P464176	0.0136376	1.80303	0.0229294	1.25239	6.35236	6.24286	5.96628	5.36274	5.38547	5.2871	5.80053	5.67426	5.43489	5.74564	Cdan1	Rattus norvegicus congenital dyserythropoietic anemia, type I (Cdan1), mRNA [NM_001107765]	Rn.145053	NM_001107765
A_44_P339987	0.0335253	3.59105	0.259482	1.56539	5.08302	4.80846	4.39236	2.46912	3.68915	2.21859	2.74566	3.93233	3.40681	3.96474	Lrrc10b	Rattus norvegicus leucine rich repeat containing 10B (Lrrc10b), mRNA [NM_001107577]	Rn.45191	NM_001107577
A_43_P21582	0.0436422	2.63998	0.828021	0.904484	3.15621	2.97137	3.10122	1.26045	1.26845	2.26107	1.61181	1.28095	1.26657	1.88089	Tmtc2	Rattus norvegicus transmembrane and tetratricopeptide repeat containing 2 (Tmtc2), mRNA [NM_001171177]	Rn.214064	NM_001171177
A_44_P384260	0.00864779	0.303514	0.00347931	0.32879	5.73465	5.48158	5.72694	6.98829	7.29826	7.73329	5.32113	5.73582	6.2671	5.57469	Ninj2	Rattus norvegicus ninjurin 2 (Ninj2), mRNA [NM_021595]	Rn.162768	NM_021595
A_44_P833822	0.00310895	0.594043	0.00114332	0.505768	5.56194	5.45344	5.7127	6.37964	6.44348	6.15523	5.36422	5.49409	5.23348	5.2862		AW915845 EST347149 Rat gene index, normalized rat, norvegicus, Bento Soares Rattus norvegicus cDNA clone RGIDB44 5' end, mRNA sequence [AW915845]	Rn.8789	AW915845
A_44_P913854	0.00914031	2.30522	0.0434736	1.21141	5.10763	4.80562	4.54555	3.76089	3.60403	3.52394	3.97901	3.86549	3.91147	3.88014		RIKEN cDNA 1700031F10 gene Gene [Source:MGI Symbol;Acc:MGI:1920567] [ENSRNOT00000046568]
A_44_P212813	0.0205913	0.525614	0.29153	0.811556	8.1027	8.63198	8.41541	9.3693	9.25192	9.35817	8.64503	9.31269	9.55982	8.20235	Acsm5	Rattus norvegicus acyl-CoA synthetase medium-chain family member 5 (Acsm5), mRNA [NM_001014162]	Rn.35367	NM_001014162
A_43_P17941	0.0404431	1.58574	0.815977	1.04366	6.35867	6.34755	5.9597	5.86381	5.51631	5.2611	5.15661	5.60532	5.84417	5.81486	Zfpm2	Rattus norvegicus zinc finger protein, multitype 2 (Zfpm2), mRNA [NM_001130501]	Rn.135463	NM_001130501
A_44_P975601	0.0497772	0.285047	0.0404208	0.276709	11.5599	11.7307	11.6093	12.5356	13.7001	13.7965	11.4019	11.8408	11.6939	11.3793	Phf11l	Rattus norvegicus PHD finger protein 11-like (Phf11l), mRNA [NM_001014235]	Rn.140721	NM_001014235
A_44_P271435	0.0456834	0.255941	0.00144604	0.148823	1.94481	3.86394	3.10184	5.58836	4.86738	4.81612	1.22163	2.48427	2.82757	2.56138	Rnase6	Rattus norvegicus ribonuclease, RNase A family, 6 (Rnase6), mRNA [NM_206815]	Rn.21017	NM_206815
A_44_P530670	0.0164057	0.583772	0.868539	1.01824	2.23254	1.96869	1.82293	3.05723	2.72209	2.55921	1.76381	3.28983	2.70629	3.09735		AA819918 UI-R-A0-at-e-08-0-UI.s1 UI-R-A0 Rattus norvegicus cDNA clone UI-R-A0-at-e-08-0-UI 3' similar to gb [AA819918]	Rn.1836	AA819918
A_44_P744512	0.0325495	0.524005	0.0286296	0.521066	8.46432	7.98263	8.03116	8.75863	9.49911	8.96344	7.86011	8.45476	7.94039	8.32927		Histone H3.1 [Source:UniProtKB/Swiss-Prot;Acc:Q6LED0] [ENSRNOT00000044930]	Rn.167105	XM_001057500
A_44_P895829	0.0469301	0.386035	0.163388	0.602469	2.55162	2.47846	2.14525	3.30052	3.41743	4.36081	3.30291	2.58862	2.57389	3.48073		AI043705 UI-R-C0-jl-g-06-0-UI.s1 UI-R-C0 Rattus norvegicus cDNA clone UI-R-C0-jl-g-06-0-UI 3', mRNA sequence [AI043705]	Rn.18694	AI043705
A_44_P100139	0.000736605	1.80099	0.0880461	1.2405	9.15282	9.07561	8.95364	8.14385	8.34541	8.14385	8.54781	8.71519	8.16408	8.61565	Olr4	Rattus norvegicus olfactory receptor 4 (Olr4), mRNA [NM_001000111]	Rn.142005	NM_001000111
A_44_P492094	0.0143222	2.4943	0.270511	1.2798	2.75435	2.85788	2.33975	1.3486	1.33654	1.36119	2.28093	1.36323	1.64681	1.30732	Tomt	Rattus norvegicus transmembrane O-methyltransferase (Tomt), mRNA [NM_001139494]	Rn.220283	NM_001139494
A_44_P119244	0.0316578	1.58272	0.0328014	1.3113	8.3917	8.26712	7.90963	7.50695	7.6543	7.45473	7.7911	8.09672	7.67788	8.11347	Dcst2	PREDICTED: Rattus norvegicus DC-STAMP domain containing 2 (Dcst2), miscRNA [XR_086176]		XR_086176
A_44_P1012567	0.00969365	1.6754	0.0262584	1.75317	7.56185	7.55442	7.23996	6.65392	6.81015	6.67643	7.09037	7.66545	7.23369	7.94837	Fads3	Rattus norvegicus fatty acid desaturase 3 (Fads3), mRNA [NM_173137]	Rn.35262	NM_173137
A_43_P10631	0.0465628	1.81914	0.0325239	1.81104	12.6836	12.5647	12.6751	12.1638	11.5719	11.5063	12.712	12.302	12.7299	12.753		AW142959 EST293251 Normalized rat kidney, Bento Soares Rattus sp. cDNA clone RGIBA46 5' end, mRNA sequence [AW142959]	Rn.111929	AW142959
A_44_P852957	0.022677	0.459076	0.00844179	0.659307	10.8411	11.0558	10.4425	11.9308	11.9549	11.888	11.4336	11.2171	11.5293	11.0711	LOC684259	PREDICTED: Rattus norvegicus similar to RUN and SH3 domain-containing protein 2 (LOC684259), miscRNA [XR_085837]		XR_085837
A_44_P182488	0.047701	2.65945	0.0359724	1.63456	6.5708	6.67148	5.52061	4.94143	4.568	5.2051	5.64548	5.85005	5.2688	5.7215		Rattus norvegicus immunoglobulin heavy chain variable region. [X60290]	Rn.112181	X60290
A_44_P356003	0.0323211	2.21521	0.856887	0.980531	3.37	3.3341	3.43947	1.81885	2.59733	2.1819	2.46912	1.4259	2.65201	1.98078	Olr1232	Rattus norvegicus olfactory receptor 1232 (Olr1232), mRNA [NM_001000445]	Rn.143537	NM_001000445
A_44_P464404	0.0277108	2.4138	0.262691	1.30293	6.15014	6.11755	5.33369	4.88185	4.83933	4.06892	4.88362	5.33321	4.69799	5.10095	Odf3l1	Rattus norvegicus outer dense fiber of sperm tails 3-like 1 (Odf3l1), mRNA [NM_001108151]	Rn.76080	NM_001108151
A_44_P171427	0.0221513	0.370545	0.119224	0.582051	3.8996	3.4744	2.94949	4.71266	5.02234	5.01788	3.06976	3.45841	3.53055	5.31363	RGD1310376	Putative uncharacterized protein RGD1310376_predictedRGD1310376 protein ; [Source:UniProtKB/TrEMBL;Acc:B0BN40] [ENSRNOT00000031336]	Rn.109533	BC158673
A_43_P11883	0.0049694	1.88954	0.121798	1.8752	6.28912	6.09744	5.90635	5.39625	5.15529	4.98252	5.59478	7.01723	5.49643	5.65636	Tgfbr3	Rattus norvegicus transforming growth factor, beta receptor III (Tgfbr3), mRNA [NM_017256]	Rn.9953	NM_017256
A_43_P12083	0.00877731	1.78609	0.00061857	1.3071	5.93949	5.87303	5.66309	5.00117	5.00864	4.96927	5.30239	5.38083	5.36374	5.46623	Hand1	Rattus norvegicus heart and neural crest derivatives expressed 1 (Hand1), mRNA [NM_021592]	Rn.39340	NM_021592
A_44_P424633	0.0154649	0.612123	0.0919095	0.724452	3.62812	3.88571	4.09099	4.54308	4.75131	4.45554	4.32112	3.85723	3.60702	4.52746	Luc7l3	Rattus norvegicus LUC7-like 3 (S. cerevisiae) (Luc7l3), mRNA [NM_001108291]	Rn.15676	NM_001108291
A_44_P300788	0.0068006	0.315749	0.00381617	0.329299	1.7719	1.38873	1.55086	3.38873	3.46527	2.78018	1.26714	1.55666	1.25698	2.2405		KCNA3_RAT (P15384) Potassium voltage-gated channel subfamily A member 3 (Voltage-gated potassium channel subunit Kv1.3) (RGK5) (RCK3) (KV3), complete [TC574813]		X16001
A_43_P17969	0.00491498	11.8358	0.000428833	14.2954	5.42192	5.51973	5.29298	2.30509	1.78574	1.27551	5.99716	4.54271	6.01259	5.76332		Neuronal cell adhesion molecule Precursor (Nr-CAM)(NgCAM-related cell adhesion molecule)(Ng-CAM-related)(Neuronal surface protein Bravo)(rBravo)(Ankyrin-binding cell adhesion molecule NrCAM) [Source:UniProtKB/Swiss-Prot;Acc:P97686] [ENSRNOT00000059737]	Rn.10691	AY574273
A_43_P11005	0.0246851	2.60286	0.44608	1.14805	5.77763	5.58376	4.81793	3.56111	4.40334	4.11887	4.38755	4.3334	4.27139	4.05772	Ppp1r13b	Rattus norvegicus protein phosphatase 1, regulatory (inhibitor) subunit 13B (Ppp1r13b), mRNA [NM_001108062]	Rn.30183	NM_001108062
A_44_P437358	0.00112302	0.356347	0.130455	0.602483	1.51773	1.68941	1.30214	2.9165	2.95723	3.11933	3.16185	1.29118	1.28316	2.44725		BM391896 UI-R-DO1-cmk-p-18-0-UI.s1 UI-R-DO1 Rattus norvegicus cDNA clone UI-R-DO1-cmk-p-18-0-UI 3', mRNA sequence [BM391896]	Rn.147950	BM391896
A_44_P367243	1.72e-05	0.63097	0.0154047	0.774522	8.37679	8.41084	8.3601	9.08313	9.03893	9.01845	8.67023	8.85469	8.46705	8.6958	Ypel5	Rattus norvegicus yippee-like 5 (Drosophila) (Ypel5), mRNA [NM_001035221]	Rn.1136	NM_001035221
A_44_P1055774	0.0034917	0.597958	0.0156191	1.63239	5.46453	5.35201	5.46156	6.06437	6.31266	6.11755	7.08495	7.10115	6.43031	6.78765		Q6TXG7_RAT (Q6TXG7) LRRGT00032, partial (46%) [TC583027]	Rn.199184	AA923925
A_44_P477871	0.0331771	4.60186	0.583708	1.11858	4.39435	5.59417	5.75264	3.28894	2.94344	3.21985	3.49822	2.87973	3.03708	3.709	Slc6a4	Rattus norvegicus solute carrier family 6 (neurotransmitter transporter, serotonin), member 4 (Slc6a4), mRNA [NM_013034]	Rn.1663	NM_013034
A_44_P121003	0.0250524	1.81444	0.230775	1.31168	7.35729	7.24872	7.46453	6.62349	6.67796	6.1404	6.59808	6.76396	6.57031	7.44542	Aspa	Rattus norvegicus aspartoacylase (Aspa), mRNA [NM_024399]	Rn.21677	NM_024399
A_44_P727192	0.0476125	2.18338	0.238204	1.53851	2.57505	2.67867	1.83843	1.21296	1.41074	1.21583	1.21653	1.22561	2.60526	2.0795		UI-R-CA1-biz-m-13-0-UI.s1 UI-R-CA1 Rattus norvegicus cDNA clone UI-R-CA1-biz-m-13-0-UI 3', mRNA sequence [BF398845]	Rn.209165	BF398845
A_43_P10302	0.0092016	0.551366	0.491014	0.912168	3.17601	3.47801	3.00278	4.19321	3.87803	4.18131	3.7725	4.37972	4.05066	3.47778		angiopoietin-like 1 [Source:RefSeq peptide;Acc:NP_001102853] [ENSRNOT00000006222]	Rn.198951	CB548020
A_44_P314568	0.00589605	0.629844	0.00857536	0.583166	4.73004	4.92111	5.05436	5.45437	5.69896	5.5608	5.18997	4.6168	4.47823	4.80007		AI176079 EST219657 Normalized rat ovary, Bento Soares Rattus sp. cDNA clone ROVBK30 3' end, mRNA sequence [AI176079]	Rn.11324	AI176079
A_43_P15854	0.00830641	6.51026	0.0401838	6.46952	4.86563	6.07084	6.11456	3.26183	3.36325	2.47616	5.74545	5.91296	6.58165	3.29616	Ccrn4l	Rattus norvegicus CCR4 carbon catabolite repression 4-like (S. cerevisiae) (Ccrn4l), mRNA [NM_138526]	Rn.15040	NM_138526
A_44_P121635	0.000152342	3.43716	0.203938	10.8035	3.196	3.32959	3.00973	1.32513	1.31964	1.55225	2.23125	3.00973	6.63085	1.28673
A_43_P21980	0.0292856	0.406214	0.0219031	0.440265	4.40256	4.25342	5.21408	6.23927	5.43489	6.16172	4.9836	4.25207	4.8984	4.96574		AMGNNUC:SRPB2-00220-F12-A srpb2 (10220) Rattus norvegicus cDNA clone srpb2-00220-f12 5', mRNA sequence [CB547254]	Rn.100556	CB547254
A_43_P15529	0.0171988	1.81246	0.919784	1.01554	6.30567	5.90949	6.46551	5.2498	5.27987	5.60484	4.68384	5.27679	5.8302	5.60463	Ptgds	Rattus norvegicus prostaglandin D2 synthase (brain) (Ptgds), mRNA [NM_013015]	Rn.11400	NM_013015
A_44_P171629	0.0140783	1.85974	0.385564	2.47134	2.04418	2.06913	2.37561	1.27039	1.27795	1.2794	1.28905	1.29112	1.27512	4.05543	Sertad4	Rattus norvegicus SERTA domain containing 4 (Sertad4), mRNA [NM_001108351]	Rn.101908	NM_001108351
A_44_P165833	0.00587791	3.50097	0.024475	2.32313	8.13865	7.43274	7.97932	6.23472	5.89108	6.07206	7.15931	6.93302	6.67591	8.01177	Chka	Rattus norvegicus choline kinase alpha (Chka), mRNA [NM_017127]	Rn.10985	NM_017127
A_44_P273796	0.030749	0.572886	0.0908597	0.744456	6.11654	5.47261	5.95487	6.89591	6.63642	6.46469	6.32146	6.0601	5.85092	6.64696	Zfp472	Rattus norvegicus zinc finger protein 472 (Zfp472), mRNA [NM_182823]	Rn.211772	NM_182823
A_44_P298645	0.00470983	4.18273	0.0623907	1.81444	3.3172	4.13063	3.8488	1.40184	1.42879	2.22675	2.38678	3.05324	2.69577	2.0773		BU759859 UI-R-FS1-cqg-i-22-0-UI.s1 NCI_CGAP_FS1 Rattus norvegicus cDNA clone IMAGE:7362624 3', mRNA sequence [BU759859]	Rn.216528	BU759859
A_44_P316451	0.00148002	2.4337	0.0282383	1.38098	6.80615	6.58165	6.38366	5.1162	5.42173	5.39567	5.62876	5.97445	5.52452	5.95232	Sema5a	Rattus norvegicus sema domain, seven thrombospondin repeats (type 1 and type 1-like), transmembrane domain (TM) and short cytoplasmic domain, (semaphorin) 5A (Sema5a), mRNA [NM_001107659]	Rn.14619	NM_001107659
A_44_P777874	0.0476016	1.87661	0.0332032	1.57938	8.39699	7.63315	7.69744	7.32555	6.80757	6.94959	7.81644	7.63274	7.54558	7.80252		Q5U7L6_CAERE (Q5U7L6) TFIIH helicase (Fragment), partial (7%) [TC604319]
A_44_P370673	0.0341165	5.98384	0.247958	1.95459	7.49409	7.05851	5.60065	4.75737	4.67852	2.97435	4.34247	5.89321	4.39455	5.83167	Vom2r79	Rattus norvegicus vomeronasal 2 receptor, 79 (Vom2r79), mRNA [NM_001099504]	Rn.217942	NM_001099504
A_44_P411515	0.00224827	2.11064	0.0534572	3.34837	5.6872	5.95204	5.67006	4.61926	4.91432	4.53198	7.49182	5.91875	6.17901	5.11647		AI029795 UI-R-C0-iz-h-01-0-UI.s1 UI-R-C0 Rattus norvegicus cDNA clone UI-R-C0-iz-h-01-0-UI 3', mRNA sequence [AI029795]	Rn.772	AI029795
A_44_P223299	0.0427395	1.94361	0.451122	1.25306	2.43056	2.36095	1.77679	1.22242	1.32841	1.22354	1.22491	1.23256	1.20745	2.32168		BF387487 UI-R-CA1-bbn-a-01-0-UI.s1 UI-R-CA1 Rattus norvegicus cDNA clone UI-R-CA1-bbn-a-01-0-UI 3', mRNA sequence [BF387487]	Rn.125814	BF387487
[truncated: 1,246 more rows]
