# Supplementary material for: MASM, a Matrine Derivative, Offers Radioprotection by Modulating Lethal Total-Body Irradiation-Induced Multiple Signaling Pathways in Wistar Rats
Source: Molecules. 2016 May 17;21(5):649. doi: 10.3390/molecules21050649 (PMC6273364; doi:10.3390/molecules21050649)
Supplement: Supplementary file 1 [file molecules-21-00649-s001.zip › molecules-125330-supple-final/additional file 3.xls]

## Sheet: abstract.htm
ProbeId	pvalues	foldchange_M/C	pvalues	foldchange_T/C	GeneId	Symbol	Description
A_44_P168487	0.0144	0.6637	0.8947	0.9938	682708	LOC682708	similar to T-cell receptor alpha chain V region CTL-L17 precursor
A_42_P468231	0.006	2.464	0.2492	1.2549	297516	Cpne9	copine family member IX
A_43_P12932	0.0023	3.3004	0.1544	1.2585	116470	Stx1a	syntaxin 1A (brain)
A_44_P424174	0.0465	3.7832	0.0536	2.3025	290356	Phyhip	phytanoyl-CoA 2-hydroxylase interacting protein
A_43_P12133	0.0072	0.4212	0.0675	0.5274	60443	Epn2	epsin 2
A_44_P121351	0.0182	2.0597	0.0583	1.2688	24318	Drd2	dopamine receptor D2
A_43_P21147	0.0058	2.2608	0.5475	1.1301	292918	Otog	otogelin
A_43_P19625	0.0494	1.9045	0.1052	1.4698	288743	Sgsm1	small G protein signaling modulator 1
A_43_P12708	0.0413	1.617	0.4817	1.0499	83805	Src	v-src sarcoma (Schmidt-Ruppin A-2) viral oncogene homolog (avian)
A_44_P189542	0.0058	3.9838	0.0773	1.5524	85275	Mpp2	membrane protein, palmitoylated 2 (MAGUK p55 subfamily member 2)
A_44_P464237	0.0472	1.7186	0.1219	1.406	367734	RGD1563155	similar to RIKEN cDNA 1700054O13
A_43_P19262	0.0486	0.6657	0.4796	0.8978	688241	LOC688241	similar to GTPase activating protein testicular GAP1
A_44_P487627	0.0438	0.4857	0.2308	0.7175	311764	Zfp217	zinc finger protein 217
A_42_P771337	0.0014	2.0152	0.5461	1.106	303801	Lamp3	lysosomal-associated membrane protein 3
A_44_P527024	0.0257	1.6803	0.3498	1.1554	294279	Col11a2	collagen, type XI, alpha 2
A_44_P840837	0.0012	2.2036	0.4145	1.133	306013	Lgi3	leucine-rich repeat LGI family, member 3
A_43_P12589	0.0301	0.2613	0.0965	0.5323	29210	Epha3	Eph receptor A3
A_43_P13127	0.0074	0.654	0.5649	0.952	170573	Slc38a4	solute carrier family 38, member 4
A_42_P509766	0.0223	0.6589	0.4695	0.8937	25747	Ppara	peroxisome proliferator activated receptor alpha
A_44_P180627	0.0264	1.7507	0.242	1.171	691487	LOC691487	similar to Discs large homolog 5 (Placenta and prostate DLG) (Discs large protein P-dlg)
A_44_P367481	0.029	2.765	0.7215	1.047	25041	P2rx6	purinergic receptor P2X, ligand-gated ion channel, 6
A_43_P22314	0.0103	0.1498	0.9202	1.0252	302378	Lpar4	lysophosphatidic acid receptor 4
A_44_P530276	0.035	0.5923	0.1024	0.7337	303375	Rad51l3	RAD51-like 3 (S. cerevisiae)
A_44_P435675	0.0099	4.6891	0.2726	1.106	304991	Olr1596	olfactory receptor 1596
A_44_P392524	0.0276	2.1581	0.4729	1.1263	361002	Dusp13	dual specificity phosphatase 13
A_44_P489811	0.0314	1.5054	0.1589	0.8387	306096	LOC306096	similar to Dachshund homolog 1 (Dach1)
A_44_P541262	0.0472	0.2855	0.938	1.0197	691998	LOC691998	similar to NACHT, leucine rich repeat and PYD containing 1
A_44_P260348	0.0219	0.238	0.188	0.5696	689316	LOC689316	hypothetical protein LOC689316
A_44_P142163	0.0124	1.7338	0.1494	1.2198	114208	Skil	SKI-like oncogene
A_44_P1018098	0.0171	0.5761	0.2922	0.8052	363261	Mogat1	monoacylglycerol O-acyltransferase 1
A_44_P384833	0.0331	0.6072	0.4165	0.9282	362838	Mum1	melanoma associated antigen (mutated) 1
A_42_P735495	0.0427	3.3481	0.081	2.5004	266674	Cyp4a8	cytochrome P450, family 4, subfamily a, polypeptide 8
A_42_P737844	0.0133	2.2488	0.0604	1.8159	360983	Hspc159	galectin-related protein
A_44_P318364	0.0036	4.522	0.3984	1.2083	404959	Olr1083	olfactory receptor 1083
A_44_P311225	0.0202	3.4081	0.0619	1.826	405183	Olr1117	olfactory receptor 1117
A_42_P529077	0.0489	1.5141	0.3259	1.1391	84477	Gab2	GRB2-associated binding protein 2
A_44_P156361	0.0115	2.27	0.9414	1.0139	295896	Olr694	olfactory receptor 694
A_43_P16050	0.0002	0.5582	0.7727	1.2007	140584	Wnt11	wingless-type MMTV integration site family, member 11
A_44_P285575	0.0042	0.5746	0.2846	1.2024	286962	Cox6c1	cytochrome c oxidase subunit VIc-1
A_44_P775185	0.0036	1.9632	0.058	1.9346	498827	RGD1562080	similar to Hypothetical protein CBG10141
A_44_P281772	0.0157	0.5519	0.2619	0.8403	288167	Senp7	SUMO1/sentrin specific protease 7
A_43_P17415	0.0158	1.779	0.3178	1.1562	303772	Slc16a6	solute carrier family 16, member 6 (monocarboxylic acid transporter 7)
A_43_P12955	0.046	2.1634	0.4655	0.8347	498276	LOC498276	Fc gamma receptor II beta
A_44_P1047259	0.0131	1.5162	0.1056	1.1895	116670	Ppp1r12a	protein phosphatase 1, regulatory (inhibitor) subunit 12A
A_44_P393391	0.0194	1.8396	0.1285	1.3067	288891	Olr1000	olfactory receptor 1000
A_44_P412344	0.0128	1.8972	0.1293	1.5187	288691	RGD1562674	similar to kinase suppressor of ras 2
A_44_P104948	0.0066	0.5846	0.0726	1.5764	294121	Taar2	trace amine-associated receptor 2
A_43_P21225	0.0377	0.4793	0.0581	0.6921	363062	Dixdc1	DIX domain containing 1
A_44_P553765	0.0177	0.5167	0.6639	0.9504	310352	Phf17	PHD finger protein 17
A_43_P20161	0.0178	0.494	0.2699	0.7979	307897	Sdr42e1	short chain dehydrogenase/reductase family 42E, member 1
A_44_P532249	0.0424	0.5779	0.1109	0.8606	361810	Fkbp5	FK506 binding protein 5
A_44_P152120	0.0383	0.6227	0.1957	0.8482	361351	Hdhd2	haloacid dehalogenase-like hydrolase domain containing 2
A_43_P17958	0.0356	1.6833	0.1166	1.3673	688555	Atg10	autophagy-related 10 (S. cerevisiae)
A_44_P190541	0	0.4897	0.3386	0.8555	303304	Sgsm2	small G protein signaling modulator 2
A_44_P108063	0.0476	0.2507	0.0868	0.4244	303008	Rhbdf1	rhomboid 5 homolog 1 (Drosophila)
A_42_P619056	0.0249	0.4675	0.356	0.8006	306860	Gcnt2	glucosaminyl (N-acetyl) transferase 2, I-branching enzyme
A_44_P399933	0.0127	1.9307	0.1123	1.3733	689988	Sox12	SRY (sex determining region Y)-box 12
A_44_P650885	0.034	0.4832	0.2743	0.7079	680308	Mthfd2	methylenetetrahydrofolate dehydrogenase (NADP+ dependent) 2, methenyltetrahydrofolate cyclohydrolase
A_44_P368049	0.0076	0.5233	0.6139	1.2358	690752	LOC690752	similar to mediator of RNA polymerase II transcription, subunit 12 homolog (S. cerevisiae)-like
A_44_P468519	0.0019	0.622	0.1985	1.0892	304300	Papolb	poly (A) polymerase beta (testis specific)
A_44_P308308	0.0214	0.6398	0.0741	0.6817	498941	Fbxl8	F-box and leucine-rich repeat protein 8
A_44_P122004	0.0031	1.5218	0.4416	1.2196	303586	Wnt9b	wingless-type MMTV integration site family, member 9B
A_43_P12915	0.0011	2.0318	0.0869	1.31	114552	Bcl2l10	BCL2-like 10 (apoptosis facilitator)
A_44_P301729	0.0404	1.523	0.0967	1.3416	25085	Th	tyrosine hydroxylase
A_44_P496685	0.0039	0.5088	0.0511	0.6006	365192	Zfp324	zinc finger protein 324
A_44_P606174	0	0.3289	0.8622	1.0683	500348	Bcl2l14	Bcl2-like 14 (apoptosis facilitator)
A_44_P307978	0.0369	0.6034	0.4801	0.8843	114490	Cited2	Cbp/p300-interacting transactivator, with Glu/Asp-rich carboxy-terminal domain, 2
A_44_P654754	0.0185	1.8744	0.439	1.3035	501391	LOC501391	hypothetical LOC501391
A_44_P472877	0.0184	4.3321	0.0544	2.912	293431	Olr276	olfactory receptor 276
A_44_P348922	0.0228	1.714	0.3268	1.1809	24253	Cebpb	CCAAT/enhancer binding protein (C/EBP), beta
A_44_P424723	0.0074	2.6141	0.1075	2.2047	59329	Snf1lk	SNF1-like kinase
A_44_P160785	0.0354	0.1744	0.8579	1.1305	362897	Uqcrb	ubiquinol-cytochrome c reductase binding protein
A_44_P515627	0.0177	0.3053	0.147	0.5574	360922	Igj	immunoglobulin joining chain
A_44_P474101	0.0282	0.5054	0.1672	0.6602	25648	Slc7a1	solute carrier family 7 (cationic amino acid transporter, y+ system), member 1
A_44_P482700	0.0403	1.8131	0.5281	1.1872	292597	Ttyh1	tweety homolog 1 (Drosophila)
A_44_P321075	0.0132	1.5015	0.0734	1.1958	304893	Rasal2	RAS protein activator like 2
A_43_P21462	0.0333	1.7128	0.3004	1.1697	500574	Pax7	paired box 7
A_44_P522524	0.004	6.381	0.0826	3.8701	54278	Nr4a2	nuclear receptor subfamily 4, group A, member 2
A_44_P552514	0.0276	1.6535	0.4069	1.1768	287673	Ccr7	chemokine (C-C motif) receptor 7
A_44_P335079	0.0438	0.6087	0.1617	0.7466	25563	Tff3	trefoil factor 3, intestinal
A_42_P493380	0.0349	3.4072	0.0657	2.5403	24577	Myc	myelocytomatosis oncogene
A_44_P231556	0.0474	0.0511	0.0772	0.1532	360857	Rgs16	regulator of G-protein signaling 16
A_44_P475829	0.0246	2.4598	0.269	1.4358	288151	Hoxd1	homeo box D1
A_44_P470976	0.0229	0.4309	0.0754	0.5911	306004	Rhobtb2	Rho-related BTB domain containing 2
A_44_P1053772	0.0102	1.5197	0.0802	1.1813	298003	Galt	galactose-1-phosphate uridylyltransferase
A_44_P440719	0.0361	1.5817	0.5905	1.1736	289227	Ly9	lymphocyte antigen 9
A_43_P18360	0.0247	1.5836	0.0648	1.3415	501563	Prkx	protein kinase, X-linked
A_44_P591548	0.0217	0.4845	0.0807	0.6924	306672	Pols	polymerase (DNA directed) sigma
A_44_P163271	0.0407	0.263	0.4161	0.6729	292728	Cyp2b21	cytochrome P450, family 2, subfamily b, polypeptide 21
A_44_P135224	0.014	2.1716	0.0675	1.803	58936	Plk3	polo-like kinase 3 (Drosophila)
A_43_P12709	0.0217	2.593	0.7245	0.9714	83810	Trpv1	transient receptor potential cation channel, subfamily V, member 1
A_44_P252728	0.0003	2.1856	0.0691	1.3032	290177	RGD1564240	similar to T cell receptor V delta 6
A_44_P411756	0.025	1.8352	0.5703	1.0563	25105	Nppb	natriuretic peptide precursor B
A_44_P391926	0.0375	0.3426	0.1007	0.5352	362930	Ptp4a3	protein tyrosine phosphatase 4a3
A_44_P442569	0.0254	1.6582	0.0531	1.4755	25149	Esr2	estrogen receptor 2 (ER beta)
A_44_P489569	0	0.1131	0.804	1.0473	450226	Ka11	type I keratin KA11
A_44_P819834	0.0149	1.6452	0.4378	1.052	308390	Fkrp	fukutin related protein
A_43_P16193	0.0387	2.6614	0.0756	1.8701	64358	Kcna6	potassium voltage gated channel, shaker related subfamily, member 6
A_44_P790417	0.0008	1.5848	0.0564	2.0936	498572	Spert	spermatid associated
A_44_P636808	0.0473	0.6575	0.0972	0.7625	689081	LOC689081	similar to cystatin E2
A_42_P636627	0.0018	0.6121	0.1448	0.8006	29131	Cartpt	CART prepropeptide
A_44_P104687	0.0041	0.3577	0.1174	0.8127	117101	Kcnc3	potassium voltage gated channel, Shaw-related subfamily, member 3
A_44_P177736	0.0484	0.5791	0.9695	0.9871	499010	Syne1	spectrin repeat containing, nuclear envelope 1
A_44_P397962	0.0285	2.6737	0.8394	1.0902	293201	Olr62	olfactory receptor 62
A_44_P288187	0.0302	0.5773	0.2498	0.8381	25679	Itpr3	inositol 1,4,5-triphosphate receptor, type 3
A_44_P357870	0.0108	0.5792	0.07	0.646	25757	Cpt1a	carnitine palmitoyltransferase 1a, liver
A_44_P309499	0.0103	2.0717	0.0867	1.3679	302703	Klhl34	kelch-like 34 (Drosophila)
A_43_P11503	0.0434	2.1024	0.1743	1.3612	24784	Slc9a3	solute carrier family 9 (sodium/hydrogen exchanger), member 3
A_44_P417018	0.0491	2.0837	0.1894	1.7191	292934	Dbx1	developing brain homeobox 1
A_44_P883270	0.0489	0.4853	0.2455	0.7664	100360528
A_44_P410140	0.0498	0.1657	0.7812	0.9327	311926	Lrp1b	low density lipoprotein-related protein 1B (deleted in tumors)
A_42_P465696	0.0396	0.5638	0.8983	1.006	445583	Reg4	regenerating islet-derived family, member 4
A_44_P402375	0.0437	0.5478	0.3706	0.8173	29441	Por	P450 (cytochrome) oxidoreductase
A_44_P448051	0.0104	2.3645	0.2389	1.839	365550	Vpreb3	pre-B lymphocyte 3
A_44_P443751	0.0114	0.6173	0.5032	0.9068	54320	Pdpn	podoplanin
A_44_P994238	0.0402	0.4698	0.0516	0.5192	291015	Ogn	osteoglycin
A_44_P945456	0.0421	2.4604	0.3882	0.7371	316351	Npas2	neuronal PAS domain protein 2
A_44_P138157	0.0293	0.635	0.3534	0.8336	362341	Zc3hav1l	zinc finger CCCH-type, antiviral 1-like
A_44_P412647	0.0353	0.4027	0.0956	0.5034	292058	RGD1311055	similar to HSPC037 protein
A_44_P100087	0.0313	1.9154	0.1311	1.4537	404957	Olr876	olfactory receptor 876
A_44_P491998	0.0181	0.5937	0.2885	0.8401	288486	Zfp12	zinc finger protein 12
A_43_P21541	0.0195	0.5186	0.17	0.6815	295325	Igsf3	immunoglobulin superfamily, member 3
A_44_P776556	0.0203	13.1743	0.1147	10.5244	362196	Chac1	ChaC, cation transport regulator homolog 1 (E. coli)
A_44_P469554	0.0309	2.101	0.27	1.186	360457	Figf	c-fos induced growth factor
A_44_P414544	0.028	0.3001	0.255	0.6218	502832	RGD1563231	similar to immunoglobulin kappa-chain VK-1
A_44_P435945	0.0283	4.4162	0.2177	2.3364	689975	Dppa1	developmental pluripotency associated 1
A_42_P506402	0.0491	4.0112	0.0978	2.6801	246771	Slc25a25	solute carrier family 25 (mitochondrial carrier, phosphate carrier), member 25
A_43_P15565	0.022	1.7348	0.1734	1.1837	64357	Cd200r1	CD200 receptor 1
A_44_P380300	0.0385	1.7098	0.927	1.0317	366953	Nfkbil2	nuclear factor of kappa light polypeptide gene enhancer in B-cells inhibitor-like 2
A_43_P10705	0.0361	4.4792	0.0652	3.6873	361675	Cend1	cell cycle exit and neuronal differentiation 1
A_42_P722644	0.047	0.6579	0.5622	1.0419	363000	RGD1565411	similar to 2610317D23Rik protein
A_43_P15473	0.0247	1.6037	0.0739	1.4675	60447	Clock	clock homolog (mouse)
A_43_P10082	0.0453	0.4096	0.8108	1.1712	313409	Dnajc6	DnaJ (Hsp40) homolog, subfamily C, member 6
A_44_P161846	0.0049	0.3914	0.0646	0.7323	303175	Hist3h2ba	histone cluster 3, H2ba
A_44_P452291	0.0044	2.1031	0.4247	1.0553	25059	Hk2	hexokinase 2
A_44_P449522	0.0414	1.5921	0.1076	1.167	310375	Zfp131	zinc finger protein 131
A_44_P430547	0.0305	0.29	0.2463	0.6082	59109	Ntrk1	neurotrophic tyrosine kinase, receptor, type 1
A_44_P998720	0.0206	1.6403	0.0925	1.3401	314640	Tjp3	tight junction protein 3
A_44_P203421	0.0354	1.5699	0.402	1.0566	85238	Synj1	synaptojanin 1
A_44_P405130	0.0468	2.7178	0.4029	1.172	80848	Cubn	cubilin (intrinsic factor-cobalamin receptor)
A_42_P750488	0.0485	1.5691	0.1211	1.3069	688843	Nap1l5	nucleosome assembly protein 1-like 5
A_44_P455160	0.0145	0.4333	0.0535	0.645	360482	Tcfap4	transcription factor AP4
A_42_P532444	0.0194	0.3171	0.4895	0.8066	54292	Rgs12	regulator of G-protein signaling 12
A_42_P475982	0.0484	1.8862	0.1583	1.523	337920	Naglt1	Na+ dependent glucose transporter 1
A_44_P375029	0.0365	0.5892	0.5875	0.9133	308212	Dact2	dapper, antagonist of beta-catenin, homolog 2 (Xenopus laevis)
A_44_P290257	0.0205	3.3421	0.6058	1.3813	405218	Olr1565	olfactory receptor 1565
A_44_P545816	0.033	2.0573	0.0972	1.622	64186	Ascl1	achaete-scute complex homolog 1 (Drosophila)
A_44_P1042668	0.002	0.6187	0.1297	1.1514	246769	Hint3	histidine triad nucleotide binding protein 3
A_44_P290375	0.0356	1.526	0.0849	1.3891	292661	Ptgir	prostaglandin I2 (prostacyclin) receptor
A_44_P267799 A_44_P761087	0.0209 0.0058	2.0796 2.2689	0.1806 0.0643	1.347 1.4171	304063	Ets2	v-ets erythroblastosis virus E26 oncogene homolog 2 (avian)
A_43_P14495	0.0302	4.1769	0.2551	3.0015	295531	Tnni3k	TNNI3 interacting kinase
A_44_P156582	0.0292	2.1129	0.1534	1.4232	25756	Cpt1b	carnitine palmitoyltransferase 1b, muscle
A_44_P151702	0.0042	0.1534	0.787	0.9961	297671	RGD1559532	RGD1559532
A_44_P899293	0.0052	0.5548	0.4821	0.9323	116490	Snai1	snail homolog 1 (Drosophila)
A_44_P395510	0.0343	2.0758	0.1044	1.3941	415062	Ly6g6d	lymphocyte antigen 6 complex, locus G6D
A_44_P158798	0.0452	0.5855	0.1539	0.697	114122	Vcan	versican
A_44_P512896	0.0019	0.3894	0.0784	0.5635	405311	Olr1305	olfactory receptor 1305
A_44_P608187	0.0165	2.5396	0.2715	1.3537	290562	Sema3g	sema domain, immunoglobulin domain (Ig), short basic domain, secreted, (semaphorin) 3G
A_42_P827480	0.0406	0.5932	0.0508	0.6807	502317	Aplp1	amyloid beta (A4) precursor-like protein 1
A_44_P696363	0.0192	2.0335	0.0929	1.5613	259224	Npw	neuropeptide W
A_43_P17999	0.0186	2.7842	0.6123	1.1819	293056	Cpeb1	cytoplasmic polyadenylation element binding protein 1
A_43_P12832	0.0112	1.8501	0.3926	1.1205	85383	Nol3	nucleolar protein 3 (apoptosis repressor with CARD domain)
A_44_P1070826	0.0431	1.6103	0.2122	1.0795	114119	Gng10	guanine nucleotide binding protein (G protein), gamma 10
A_44_P505869	0.0173	2.6994	0.1292	2.0476	100363867
A_43_P15824	0.0396	0.6545	0.0511	0.7474	25366	Acvr2b	activin A receptor, type IIB
A_44_P189329	0.0162	0.184	0.4141	0.8467	405974	Olr1225	olfactory receptor 1225
A_44_P375185	0.0404	1.9194	0.0955	1.7768	306009	Slc39a14	solute carrier family 39 (zinc transporter), member 14
A_44_P163995	0.0328	2.6281	0.4234	1.7355	297899	RGD1562036	similar to ornithine decarboxylase
A_43_P16842	0.0105	1.8181	0.1297	1.1823	300786	Clpx	ClpX caseinolytic peptidase X homolog (E. coli)
A_44_P121417	0.0228	1.6526	0.5978	0.9926	308429	RGD1565787	similar to RIKEN cDNA 1810065E05
A_44_P513511	0.0317	2.7836	0.0517	2.3395	291853	RGD1565601	similar to hypothetical protein
A_43_P19484	0.0167	1.8453	0.0645	1.3158	312316	Doxl1	diamine oxidase-like protein 1
A_44_P1020923	0.0241	0.5279	0.6268	1.1921	171107	Arr3	arrestin 3, retinal (X-arrestin)
A_43_P15801	0.0047	0.52	0.0859	0.756	114515	Lancl1	LanC lantibiotic synthetase component C-like 1 (bacterial)
A_43_P20339	0.0071	0.537	0.1155	0.6745	314618	Hmha1	histocompatibility (minor) HA-1
A_44_P197193	0.0093	3.6593	0.0544	1.6611	367315	Gpr35	G protein-coupled receptor 35
A_44_P149056	0.0104	2.7095	0.0891	1.7393	442921	Prm3	protamine 3
A_43_P13172	0.0066	2.1514	0.1798	1.2306	170904	Stk17b	serine/threonine kinase 17b
A_44_P516045	0.0017	0.2599	0.8337	1.4302	314586	Znf124	zinc finger protein 124 (HZF-16)
A_44_P360767	0.0366	2.9308	0.5363	1.0929	24833	Spink3	serine peptidase inhibitor, Kazal type 3
A_42_P579799	0.0224	0.6162	0.5779	0.9433	307067	RGD1560155	similar to mKIAA0934 protein
A_44_P395985	0.0304	0.6379	0.1276	0.7176	289264	Grem2	gremlin 2, cysteine knot superfamily, homolog (Xenopus laevis)
A_44_P387188	0.032	0.3852	0.8782	1.0621	298859	Rbj	rab and DnaJ domain containing
A_44_P821599	0.0086	0.534	0.2271	1.1705	679116	LOC679116	similar to HS1 binding protein
A_43_P13136	0.0313	2.112	0.0928	1.5528	170633	Fgf3	fibroblast growth factor 3
A_44_P814740	0.0091	0.5802	0.1114	0.7291	687399	LOC687399	hypothetical protein LOC687399
A_44_P198669	0.0054	1.5193	0.0556	1.2653	500684	LOC500684	hypothetical protein LOC500684
A_42_P543877	0.0021	0.5752	0.0616	0.7597	287472	Tlcd1	TLC domain containing 1
A_42_P472699	0.0235	1.5569	0.4284	1.0321	314459	Amn	amnionless homolog (mouse)
A_43_P13346	0.0047	0.3488	0.1068	0.8105	192649	Prokr2	prokineticin receptor 2
A_44_P945781	0.0022	0.3468	0.191	0.8303	688590	MGC124740	similar to Rap2-binding protein 9
A_44_P445465	0.0353	0.6637	0.1529	0.8093	314061	RGD1306371	similar to putative nuclear protein, with 2 coiled coil-4 domains, of eukaryotic origin (5I282)
A_44_P148308	0.027	0.5692	0.0673	0.6708	499171	Klf13	Kruppel-like factor 13
A_44_P541992	0.0117	0.5282	0.1474	0.6011	307585	Cables1	Cdk5 and Abl enzyme substrate 1
A_44_P698307	0.0126	2.6461	0.407	1.2598	679750	LOC679750	similar to Salivary gland secretion 1 CG3047-PA
A_43_P16059	0.046	0.6606	0.1822	0.8269	89811	Vegfb	vascular endothelial growth factor B
A_44_P110450	0.0197	0.5967	0.1614	0.8	288042	RGD1311861	similar to hypothetical protein MGC19444
A_44_P344999	0.0424	1.5793	0.0647	1.4856	299173	Mphosph6	M phase phosphoprotein 6
A_44_P347070	0.0345	0.3869	0.0829	0.5714	291675	RGD1310251	similar to RIKEN cDNA 2010001M09
A_44_P507571	0.0405	0.5373	0.1312	0.7113	25729	Ccne1	cyclin E1
A_44_P135641	0.0371	0.5315	0.1404	0.8489	362161	Rapsn	receptor-associated protein of the synapse
A_44_P997586	0.0053	0.2923	0.5661	1.5729	310344	Plk4	polo-like kinase 4 (Drosophila)
A_43_P11967	0.0253	0.5042	0.0595	0.6117	29333	Cd46	CD46 molecule, complement regulatory protein
A_44_P542933	0.0149	1.7264	0.2627	1.1985	29344	Zfp36l1	zinc finger protein 36, C3H type-like 1
A_44_P194614	0.0124	1.6333	0.4341	1.0128	690407	Rab36	RAB36, member RAS oncogene family
A_44_P541937	0.0303	1.5487	0.0776	1.2142	363502	Mid2	midline 2
A_44_P149880	0.0375	0.6423	0.3014	0.8332	298020	RGD1308958	similar to chromosome 9 open reading frame 5
A_44_P1054991 A_43_P16047	0.0317 0.0182	2.6992 1.7406	0.0914 0.2272	1.8835 1.3283	140589	Gli1	GLI-Kruppel family member GLI1
A_43_P19193	0.0096	3.8158	0.1949	1.6576	316758	Lama1	laminin, alpha 1
A_43_P20754	0.042	1.5959	0.1545	1.2462	688993	Kctd7	potassium channel tetramerisation domain containing 7
A_43_P11484	0.0214	0.3123	0.2399	0.7235	24590	Mme	membrane metallo endopeptidase
A_44_P417077	0.0332	0.5486	0.3289	0.7631	498416	Grb10	growth factor receptor bound protein 10
A_44_P438808	0.0398	0.5211	0.2592	0.7978	362925	Zfat	zinc finger and AT hook domain containing
A_44_P245998	0.0478	2.5381	0.3278	1.0844	366138	Ldlrad3	low density lipoprotein receptor class A domain containing 3
A_44_P561084	0.0412	0.3961	0.0545	0.4508	192248	Cdh13	cadherin 13
A_43_P11370	0.0373	0.6183	0.0984	0.7366	302562	Plp2	proteolipid protein 2 (colonic epithelium-enriched)
A_43_P13967	0.0052	0.4539	0.0558	0.6059	24422	Gsta2	glutathione S-transferase A2
A_44_P450556	0.0165	0.5971	0.6622	0.9404	363684	Meox1	mesenchyme homeobox 1
A_44_P384712	0.0165	0.4001	0.4578	1.808	313063	RGD1306507	similar to RAD54B homolog isoform 1; RAD54, S. cerevisiae, homolog of, B
A_44_P257867	0.0426	3.9277	0.2424	1.9634	365854	Tdpoz1	TD and POZ domain containing 1
A_44_P837142	0.0375	0.6515	0.1938	0.8562	500086	Ttc26	tetratricopeptide repeat domain 26
A_43_P11459 A_44_P914382	0.044 0.0473	2.2094 3.8388	0.3341 0.4178	1.2142 1.4431	24326	Ednra	endothelin receptor type A
A_44_P346931	0.027	0.6584	0.0832	0.8239	360992	Pnpt1	polyribonucleotide nucleotidyltransferase 1
A_44_P1040511	0.015	0.5997	0.9158	1.016	361476	Rshl2	radial spokehead-like 2
A_43_P19847	0.0034	0.6522	0.1736	0.9022	308864	Fchsd2	FCH and double SH3 domains 2
A_44_P241909	0.0388	0.2595	0.9756	1.3394	171287	Epha7	Eph receptor A7
A_44_P123450	0.0277	1.7148	0.0681	1.3665	295869	Olr663	olfactory receptor 663
A_44_P416824	0.0293	2.2218	0.6826	0.9013	305858	Otx2	orthodenticle homolog 2 (Drosophila)
A_44_P238424	0.0119	0.488	0.1604	0.7578	171026	Akap5	A kinase (PRKA) anchor protein 5
A_44_P407567	0.0239	0.5667	0.0679	0.8061	308318	RGD1308782	similar to Zinc finger protein OZF (POZF-1)
A_44_P668373	0.0153	0.5544	0.0619	0.6986	679921	Vasn	vasorin
A_44_P459202	0.0164	1.7896	0.0834	1.2791	117552	Ptpn23	protein tyrosine phosphatase, non-receptor type 23
A_44_P163301	0.0033	3.2641	0.2666	1.052	405160	Olr1177	olfactory receptor 1177
A_44_P161052	0.0285	1.8497	0.3671	1.3773	501072	RGD1562373	similar to 3-ketoacyl-CoA thiolase B, peroxisomal precursor (Beta-ketothiolase B)
A_43_P11674	0.0481	0.4219	0.0563	0.4909	25559	Abcc8	ATP-binding cassette, sub-family C (CFTR/MRP), member 8
A_44_P513499	0.0386	1.5104	0.476	1.225	311210	Tspan18	tetraspanin 18
A_44_P1039176	0.0116	0.4748	0.5145	0.8798	312052	Steap2	six transmembrane epithelial antigen of the prostate 2
A_44_P837289	0.0245	0.6182	0.5666	1.0568	500582	RGD1565622	RGD1565622
A_43_P15924	0.0118	0.5424	0.5095	0.8874	85241	Pola1	polymerase (DNA directed), alpha 1
A_44_P575212	0.0101	2.1578	0.2758	1.636	689907	LOC689907	similar to Ankyrin CG1651-PC, isoform C
A_44_P175893	0.0234	0.6211	0.4651	0.9041	314214	RGD1305721	similar to RIKEN cDNA 2810055F11
A_44_P459059	0.0115	1.9226	0.3202	1.4496	368057	Hoxa10	homeo box A10
A_44_P309008	0.0214	0.3483	0.068	0.4702	171304	Kif11	kinesin family member 11
A_44_P1011898	0.0172	0.2223	0.1899	1.2624	29739	Gclm	glutamate cysteine ligase, modifier subunit
A_44_P501923	0.0258	0.5158	0.3687	0.8197	367304	Ap1s3	adaptor-related protein complex 1, sigma 3 subunit
A_44_P252517	0.0292	1.7551	0.648	0.9409	286934	Havcr1	hepatitis A virus cellular receptor 1
A_44_P172901	0.0123	3.901	0.2749	1.722	24255	Cftr	cystic fibrosis transmembrane conductance regulator homolog
A_44_P395757	0.0338	2.3479	0.2952	1.4328	24417	Grm4	glutamate receptor, metabotropic 4
A_43_P18218	0.0428	1.9216	0.8395	0.9988	360606	Itga3	integrin alpha 3
A_44_P1050554	0.0128	0.6278	0.1758	0.8275	308337	RGD1565545	similar to zinc finger protein ZFP
A_42_P758810	0.0341	2.0053	0.1081	1.4915	25245	Bdkrb2	bradykinin receptor B2
A_42_P564712	0.0089	1.6606	0.9931	1.0001	64666	Taok2	TAO kinase 2
A_43_P20443	0.0381	1.6624	0.1841	1.481	317297	MGC114427	similar to melanoma antigen family A, 5
A_44_P262556	0.0072	0.6079	0.1451	0.7068	305269	Stap1	signal transducing adaptor family member 1
A_44_P252921	0.0238	1.6239	0.0507	1.4095	309010	Sec23ip	SEC23 interacting protein
A_44_P395708	0.0361	0.4882	0.8244	1.062	619476	Apeg3	antisense paternally expressed gene 3
A_44_P459613	0.0431	1.7428	0.2106	1.2999	362489	Runx1t1	runt-related transcription factor 1; translocated to, 1 (cyclin D-related)
A_44_P550191	0.0216	0.647	0.0746	0.7598	85256	Slc2a8	solute carrier family 2, (facilitated glucose transporter) member 8
A_44_P373483	0.0176	0.6383	0.1065	0.8019	24546	Slco2a1	solute carrier organic anion transporter family, member 2a1
A_44_P267789	0.0262	1.6267	0.3972	1.3868	363672	Sp6	Sp6 transcription factor
A_44_P208157	0.0438	1.6952	0.0646	1.2018	79130	Dnajc5	DnaJ (Hsp40) homolog, subfamily C, member 5
A_44_P370817	0.0119	3.3905	0.1805	1.6183	315320	Krt84	keratin 84
A_44_P478638	0.0329	1.6986	0.1768	1.5009	685479	S100a7a	S100 calcium binding protein A7A
A_44_P484579	0.0156	2.1719	0.0782	1.7858	192363	Nos1ap	nitric oxide synthase 1 (neuronal) adaptor protein
A_44_P348941	0.0357	2.1153	0.6157	0.9405	289247	Olr1584	olfactory receptor 1584
A_44_P555271	0.0488	0.3053	0.178	0.4947	117033	Mmp12	matrix metallopeptidase 12
A_44_P757948	0.0271	0.5699	0.0663	0.6499	309362	Dnmbp	dynamin binding protein
A_44_P299571	0.0486	1.8123	0.0552	1.7742	64669	Olah	oleoyl-ACP hydrolase
A_44_P363736	0.043	2.0361	0.0592	1.7149	313582	Fhl3	four and a half LIM domains 3
A_44_P385014	0.0039	0.4429	0.2253	0.8313	314993	Atad2	ATPase family, AAA domain containing 2
A_44_P214017	0.0158	2.756	0.2083	1.5052	140928	Pde11a	phosphodiesterase 11A
A_44_P175240	0.0156	2.4064	0.2864	212.254	25429	Cyp7b1	cytochrome P450, family 7, subfamily b, polypeptide 1
A_44_P341075	0.0198	0.6458	0.1033	0.7749	84050	Enpp2	ectonucleotide pyrophosphatase/phosphodiesterase 2
A_44_P173554	0.0137	2.2792	0.0611	1.6911	315711	Sema7a	sema domain, immunoglobulin domain (Ig), and GPI membrane anchor, (semaphorin) 7A
A_44_P135356	0.0109	3.4174	0.2308	1.9741	317486	RGD1565844	similar to RIKEN cDNA 1700045I19
A_44_P220533	0.0152	2.1923	0.0664	1.4946	300520	Vsig2	V-set and immunoglobulin domain containing 2
A_44_P175751	0.0398	1.6495	0.2418	1.4288	690211	Dip2a	DIP2 disco-interacting protein 2 homolog A (Drosophila)
A_44_P442695	0.0053	1.8456	0.2091	1.3539	295914	Olr721	olfactory receptor 721
A_43_P20646	0.0365	0.3966	0.1878	0.6827	300679	Mpzl2	myelin protein zero-like 2
A_44_P503835	0.0295	2.0886	0.4398	1.0268	364513	Antxrl	anthrax toxin receptor-like
A_44_P1007689	0.0335	0.4612	0.0659	1.734	363463	RGD1563952	similar to Mospd2 protein
A_44_P200858	0.0004	1.5049	0.2038	1.3848	369018	Ldhal6b	lactate dehydrogenase A-like 6B
A_44_P961703	0.0365	3.1075	0.0791	5.9674	360272	Slit2	slit homolog 2 (Drosophila)
A_44_P102197	0.0168	1.5023	0.8262	0.9814	29624	Alox5ap	arachidonate 5-lipoxygenase activating protein
A_44_P422144	0.0307	1.7016	0.6329	0.9603	501370	LOC501370	hypothetical gene supported by BC082068
A_44_P1059556	0.0454	1.9281	0.2079	1.529	170544	Cyp4a1	cytochrome P450, family 4, subfamily a, polypeptide 1
A_42_P631685	0.0128	1.8613	0.0673	1.6638	50546	Insl6	insulin-like 6
A_44_P1050595	0.0371	0.5366	0.1341	0.765	24331	Ela1	elastase 1, pancreatic
A_44_P173151	0.0234	0.4579	0.2753	0.7468	305604	Efemp1	EGF-containing fibulin-like extracellular matrix protein 1
A_44_P189393	0.0037	11.9224	0.1069	6.0757	367060	Olr1230	olfactory receptor 1230
A_43_P14436	0.0125	0.2727	0.0738	0.4686	690528	Pou2af1	POU class 2 associating factor 1
A_42_P648652	0.0061	1.9121	0.2209	1.543	362053	Clca4	chloride channel calcium activated 4
A_44_P433519	0.036	0.5837	0.3208	1.1431	360793	Rhbdd2	rhomboid domain containing 2
A_44_P551081	0.0084	1.7708	0.1302	1.8682	315323	Krt4	keratin 4
A_44_P337883	0.011	4.0341	0.0589	2.5798	297804	Plag1	pleiomorphic adenoma gene 1
A_44_P527644	0.0377	0.6034	0.8142	0.9758	685584	LOC685584	hypothetical protein LOC685584
A_43_P12436	0.0398	2.2801	0.6984	1.1463	79225	Hes5	hairy and enhancer of split 5 (Drosophila)
A_42_P497323	0.0096	2.2467	0.1094	1.6009	65045	Ppp1r10	protein phosphatase 1, regulatory subunit 10
A_42_P808973	0.0126	0.624	0.1279	0.7061	81520	Marcksl1	MARCKS-like 1
A_44_P194591	0.023	1.8356	0.3745	1.2029	311592	RGD1563354	similar to hypothetical protein D630003M21
A_44_P142401	0.0077	0.546	0.1261	0.6925	289671	Fam184b	family with sequence similarity 184, member B
A_44_P242493	0.0153	3.0977	0.0564	2.5471	29376	Irs2	insulin receptor substrate 2
A_43_P12196	0.0461	2.1292	0.6784	1.8579	64042	Nmur2	neuromedin U receptor 2
A_44_P538328	0.0361	1.745	0.4196	1.1786	81742	Pde1c	phosphodiesterase 1C
A_44_P375125	0.0091	1.9968	0.274	3.1898	365391	Trpm5	transient receptor potential cation channel, subfamily M, member 5
A_42_P683614	0.0437	0.3737	0.0615	0.4553	83535	Kcnj11	potassium inwardly rectifying channel, subfamily J, member 11
A_44_P605240	0.0044	2.4382	0.0985	3.1047	100361688
A_42_P620762	0.0065	1.5436	0.2702	1.1343	79255	Atf4	activating transcription factor 4 (tax-responsive enhancer element B67)
A_43_P18400	0.0201	2.2079	0.2177	1.5126	289021	Pik3c2b	phosphoinositide-3-kinase, class 2, beta polypeptide
A_43_P12079	0.0488	4.321	0.1226	2.54	59103	Ptges	prostaglandin E synthase
A_44_P503326	0.0356	2.4354	0.229	1.6565	404887	Olr486	olfactory receptor 486
A_44_P187326	0.0325	0.4882	0.063	0.5915	361702	RGD1563323	similar to hypothetical protein FLJ22531
A_44_P304265	0.0398	1.9905	0.0868	1.9504	361512	Ehd2	EH-domain containing 2
A_43_P17093	0.01	0.5336	0.1439	0.8057	679342	LOC679342	hypothetical protein LOC679342
A_44_P338021	0.0012	2.8417	0.1268	1.5391	299685	Bpil2	bactericidal/permeability-increasing protein-like 2
A_44_P759216	0.0263	0.6508	0.303	0.8025	94272	Clic5	chloride intracellular channel 5
A_44_P422836	0.0279	5.3907	0.1948	3.9739	25685	Igfbp1	insulin-like growth factor binding protein 1
A_44_P642946	0.0003	1.8792	0.0716	1.6573	365985	LOC365985	similar to adenylate kinase 5 isoform 1
A_44_P299293	0.0202	0.648	0.0781	0.59	286975	Skap1	src kinase associated phosphoprotein 1
A_44_P169307	0.0048	0.6244	0.164	0.8549	64012	Rad50	RAD50 homolog (S. cerevisiae)
A_44_P532570	0.0189	0.3085	0.0904	0.5754	360711	RGD1310335	similar to RIKEN cDNA C330027C09
A_44_P233677	0.0031	0.1046	0.2026	0.5778	406011	Olr1699	olfactory receptor 1699
A_44_P417179	0.0013	0.6253	0.1422	0.7005	306695	Zfp367	zinc finger protein 367
A_43_P12635	0.0457	3.0822	0.0667	2.5939	63843	P2ry4	pyrimidinergic receptor P2Y, G-protein coupled, 4
A_44_P517591	0.0396	0.6616	0.544	0.9398	25435	Eef2k	eukaryotic elongation factor-2 kinase
A_43_P20782	0.0239	0.5789	0.0928	0.7849	363885	RGD1564846	similar to RIKEN cDNA 2310015N07
A_44_P473074	0.0202	0.6458	0.137	0.7868	29726	Slc22a5	solute carrier family 22 (organic cation/carnitine transporter), member 5
A_43_P20320	0.0425	0.6543	0.139	0.7823	360867	RGD1309708	similar to RIKEN cDNA 4930455F23
A_43_P12112	0.0282	1.8168	0.1885	1.6744	60353	Acrv1	acrosomal vesicle protein 1
A_44_P273901	0.0306	3.2475	0.1833	1.6372	290493	Oxgr1	oxoglutarate (alpha-ketoglutarate) receptor 1
A_44_P337682	0.0393	2.3658	0.2649	1.519	290571	Znf488	zinc finger protein 488
A_44_P214873	0.0038	8.1811	0.0564	2.7543	29657	Arntl	aryl hydrocarbon receptor nuclear translocator-like
A_44_P178445	0.012	0.2927	0.67	1.0251	373540	Il18rap	interleukin 18 receptor accessory protein
A_43_P18903	0.0341	0.5374	0.1461	0.7275	316384	Sdpr	serum deprivation response
A_44_P104652 A_44_P463878	0.0067 0.0148	3.216 2.7847	0.0677 0.0659	3.2965 2.8347	29642	Slc38a2	solute carrier family 38, member 2
A_42_P806395	0.0456	0.4706	0.1745	0.6172	301562	Col4a4	procollagen, type IV, alpha 4
A_42_P754715 A_44_P102523	0.0279 0.0319	0.1175 0.0917	0.0508 0.0592	0.2803 0.2522	65202	Slc13a2	solute carrier family 13 (sodium-dependent dicarboxylate transporter), member 2
A_44_P638638	0.0288	0.5744	0.241	0.7655	689711	Fam101a	family with sequence similarity 101, member A
A_44_P591118	0.0476	2.878	0.0753	2.5075	680452	Arrdc5	arrestin domain containing 5
A_43_P14764	0.025	2.646	0.0673	2.2076	60391	Nrxn1	neurexin 1
A_44_P515754	0.0362	0.5507	0.8261	1.0313	641639	Defb50	defensin beta 50
A_44_P493911	0.0301	4.87	0.0566	2.3992	266998	Slc13a5	solute carrier family 13 (sodium-dependent citrate transporter), member 5
A_44_P550423	0.0217	3.2957	0.0898	4.111	113894	Sqstm1	sequestosome 1
A_44_P242904	0.0276	2.7467	0.0823	1.9458	298521	Grik3	glutamate receptor, ionotropic, kainate 3
A_44_P308898	0.0027	0.0201	0.3585	0.7624	246073	Foxi2	forkhead box I2
A_44_P311322	0.0328	0.2432	0.2621	0.5851	24300	Cyp2b1	cytochrome P450, family 2, subfamily b, polypeptide 1
A_44_P459615	0.0298	0.5237	0.0912	0.6291	302373	Gpr174	G protein-coupled receptor 174
A_44_P484966	0.034	0.6153	0.7324	0.9752	497787	V1rb5	vomeronasal 1 receptor, B5
A_44_P206505	0.0246	0.2463	0.3538	0.7138	315250	Pdzrn4	PDZ domain containing RING finger 4
A_44_P147138	0.0391	1.6953	0.7501	1.0105	289229	Vangl2	vang-like 2 (van gogh, Drosophila)
A_44_P387086	0.0033	0.3148	0.14	0.7399	297099	Hoxa9l	homeobox A9-like
A_44_P417595	0.0404	6.8362	0.0597	2.1701	360654	Dnai2	dynein, axonemal, intermediate chain 2
A_43_P11991 A_44_P203106	0.0021 0.0036	2.4828 2.2814	0.2239 0.2514	1.7184 1.6337	29596	Ifrd1	interferon-related developmental regulator 1
A_43_P21845	0.0204	1.751	0.2339	5.672	361747	RGD1310039	similar to hypothetical protein FLJ10058
A_44_P325657	0.0338	0.5935	0.2318	0.8083	306766	LOC306766	hypothetical LOC306766
A_44_P487058	0.0209	3.0498	0.0808	1.7954	293244	Olr105	olfactory receptor 105
A_44_P539136	0.0097	2.3584	0.3913	7.3912	302368	RGD1559589	similar to family with sequence similarity 46, member D
A_44_P108728 A_44_P883869	0.0159 0.0182	0.5052 0.5882	0.5128 0.4583	0.8915 0.9065	100363005
A_44_P178213	0.0178	1.8282	0.6548	1.0476	309860	Sobpl	sine oculis-binding protein homolog-like (Drosophila)
A_43_P20593	0.0491	1.5126	0.7192	1.0435	314441	Slc25a29	solute carrier family 25, member 29
A_44_P111723	0.0109	1.7733	0.6137	1.0462	29430	Hap1	huntingtin-associated protein 1
A_44_P557246	0.0244	0.4026	0.3489	0.7793	29496	Erbb3	v-erb-b2 erythroblastic leukemia viral oncogene homolog 3 (avian)
A_44_P149588	0.0021	0.5757	0.103	0.7282	305586	Papolg	poly(A) polymerase gamma
A_44_P262458	0.0067	2.7343	0.0994	2.0197	288375	Cd209a	CD209a molecule
A_43_P21130	0.0146	0.436	0.4	0.8346	305450	Sh3bp2	SH3-domain binding protein 2
A_44_P992780	0.022	0.3423	0.0629	0.4324	289827	Ugp2	UDP-glucose pyrophosphorylase 2
A_44_P506635	0.033	0.6573	0.0824	0.8327	300994	Ifrd2	interferon-related developmental regulator 2
A_43_P16196	0.0136	0.179	0.2133	0.6319	64133	Xylt1	xylosyltransferase 1
A_44_P177530	0.0412	4.1715	0.1112	2.2906	405061	Olr1411	olfactory receptor 1411
A_44_P424396	0.0389	1.73	0.1961	1.287	312777	Etv6	ets variant 6
A_44_P339987	0.0335	3.591	0.2595	1.5654	309208	RGD1564983	similar to leucine rich repeat containing 10
A_43_P21582	0.0436	2.64	0.828	0.9045	299762	Tmtc2	transmembrane and tetratricopeptide repeat containing 2
A_44_P212813	0.0206	0.5256	0.2915	0.8116	361637	Acsm5	acyl-CoA synthetase medium-chain family member 5
A_43_P17941	0.0404	1.5857	0.816	1.0437	314930	Zfpm2	zinc finger protein, multitype 2
A_44_P100139	0.0007	1.801	0.088	1.2405	292560	Olr4	olfactory receptor 4
A_44_P492094	0.0143	2.4943	0.2705	1.2798	308868	Tomt	transmembrane O-methyltransferase
A_44_P356003	0.0323	2.2152	0.8569	0.9805	300557	Olr1232	olfactory receptor 1232
A_44_P464404	0.0277	2.4138	0.2627	1.3029	315695	Odf3l1	outer dense fiber of sperm tails 3-like 1
A_44_P171427	0.0222	0.3705	0.1192	0.5821	298404	RGD1310376	similar to hypothetical protein FLJ14642
A_43_P11883	0.005	1.8895	0.1218	1.8752	29610	Tgfbr3	transforming growth factor, beta receptor III
A_44_P424633	0.0155	0.6121	0.0919	0.7245	360602	Crop	cisplatin resistance-associated overexpressed protein
A_43_P11005	0.0247	2.6029	0.4461	1.1481	314465	Ppp1r13b	protein phosphatase 1, regulatory (inhibitor) subunit 13B
A_44_P477871	0.0332	4.6019	0.5837	1.1186	25553	Slc6a4	solute carrier family 6 (neurotransmitter transporter, serotonin), member 4
A_44_P121003	0.0251	1.8144	0.2308	1.3117	79251	Aspa	aspartoacylase
A_43_P15529	0.0172	1.8125	0.9198	1.0155	25526	Ptgds	prostaglandin D2 synthase (brain)
A_44_P171629	0.0141	1.8597	0.3856	2.4713	360899	Sertad4	SERTA domain containing 4
A_44_P273796	0.0307	0.5729	0.0909	0.7445	314587	Zfp472	zinc finger protein 472
A_44_P370673	0.0341	5.9838	0.248	1.9546	301137	Vom2r79	vomeronasal 2 receptor, 79
A_44_P470772	0.0139	2.0331	0.2005	1.1864	29209	Casq2	calsequestrin 2 (cardiac muscle)
A_44_P318661	0.0014	1.7838	0.1	1.6348	362657	Mthfr	5,10-methylenetetrahydrofolate reductase (NADPH)
A_44_P128101	0.0162	2.8406	0.2353	3.1175	300205	Olr1111	olfactory receptor 1111
A_44_P332021	0.0134	2.4594	0.0952	1.4397	24615	S100a4	S100 calcium-binding protein A4
A_44_P182296	0.032	1.7743	0.2771	1.3542	404877	Olr529	olfactory receptor 529
A_44_P236001	0.0465	2.4778	0.2541	1.3317	404815	Olr715	olfactory receptor 715
A_43_P12972	0.0153	2.0541	0.3478	1.1914	116673	Sdc3	syndecan 3
A_44_P184505	0.0042	2.5045	0.1913	1.7345	25433	Hbegf	heparin-binding EGF-like growth factor
A_44_P652899 A_44_P177434	0.0105 0.0491	2.2957 1.8614	0.0706 0.3731	1.6756 1.4077	306439	Gpm6a	glycoprotein m6a
A_42_P502271	0.0438	2.217	0.2624	1.3171	315789	Fam81a	family with sequence similarity 81, member A
A_44_P279285	0.0373	0.5359	0.1695	0.6208	300880	RGD1307365	similar to KIAA1009 protein
A_44_P304966	0.0017	1.841	0.06	1.1833	367080	Ankk1	ankyrin repeat and kinase domain containing 1
A_44_P1010260	0.0004	0.082	0.2129	0.6466	679958	LOC679958	similar to CG10806-PB, isoform B
A_44_P667524	0.0313	0.642	0.1408	0.8099	499630	RGD1565059	similar to hypothetical protein E130311K13
A_44_P124250	0.0232	0.6512	0.3794	0.886	301111	Ano10	anoctamin 10
A_44_P997825	0.0244	3.2672	0.3195	1.963	171071	Ppp1r15a	protein phosphatase 1, regulatory (inhibitor) subunit 15A
A_44_P381690	0.0225	3.583	0.5166	1.2308	366100	Olr522	olfactory receptor 522
A_44_P142573	0.0205	2.8895	0.2867	2.8332	291549	RGD1304731	similar to RIKEN cDNA 5330437I02 gene
A_42_P707132	0.0169	3.8106	0.9287	0.9552	60574	Prap1	proline-rich acidic protein 1
A_44_P168917	0.0257	3.4341	0.6403	1.3865	302962	Zscan10	zinc finger and SCAN domain containing 10
A_44_P215444	0.0311	0.0592	0.0768	0.172	294979	Adad1	adenosine deaminase domain containing 1 (testis specific)
A_43_P19706	0.049	0.4625	0.1716	0.7554	291245	Actn2	actinin alpha 2
A_44_P409950	0.0311	2.3144	0.6351	2.1353	365277	Asb7	ankyrin repeat and SOCS box-containing 7
A_44_P852728	0.0429	2.7975	0.0802	3.0675	363483	Dmrtc1c	DMRT-like family C1c
A_44_P459144	0.0377	2.018	0.2426	1.3025	29200	Inhba	inhibin beta-A
A_44_P1037953	0.0032	0.4675	0.1112	0.7478	24483	Igf2	insulin-like growth factor 2
A_44_P621338	0.0232	0.6584	0.9695	1.0418	499563	Zfp458	zinc finger protein 458
A_44_P391126	0.032	4.1468	0.4262	1.1524	293205	Olr56	olfactory receptor 56
A_42_P591344	0.0272	1.8726	0.4052	1.1393	309684	Itgb2	integrin beta 2
A_44_P541020	0.0299	0.5551	0.093	0.7122	171079	B3galt4	UDP-Gal:betaGlcNAc beta 1,3-galactosyltransferase, polypeptide 4
A_44_P515484	0.0324	2.808	0.0778	2.2458	24813	Tat	tyrosine aminotransferase
A_43_P15984	0.0434	0.5732	0.163	0.6747	309225	Olr337	olfactory receptor 337
A_44_P228932	0.0362	1.8314	0.0901	1.3427	25638	Pde4a	phosphodiesterase 4A, cAMP-specific (phosphodiesterase E2 dunce homolog, Drosophila)
A_44_P502793	0.0033	0.3923	0.0573	0.565	363219	Mitd1	MIT, microtubule interacting and transport, domain containing 1
A_44_P423938 A_44_P515381	0.0272 0.0486	0.5245 5.4466	0.734 0.4693	1.1741 1.696	25495	Nog	noggin
A_44_P480916	0.0404	0.5939	0.0527	0.7668	303016	RGD1310862	similar to adult retina protein
A_43_P17976	0.018	0.5773	0.082	0.7367	362358	Krba1	KRAB-A domain containing 1
A_43_P16892	0.0454	0.503	0.5608	0.9532	681309	LOC681309	similar to Thrombospondin-3 precursor
A_44_P874677	0.0419	2.1923	0.1307	1.3546	361744	RGD1359349	similar to hypothetical protein MGC34760
A_44_P240973 A_44_P1070538	0.0172 0.0381	0.5084 2.5819	0.7461 0.1819	0.9464 1.558	64030	Kit	v-kit Hardy-Zuckerman 4 feline sarcoma viral oncogene homolog
A_44_P422335	0.0022	0.5523	0.1398	0.8478	363662	Bcas3	breast carcinoma amplified sequence 3
A_44_P121092	0.0215	0.597	0.2643	0.8687	308776	Pde8a	phosphodiesterase 8A
A_43_P18346	0.0037	1.826	0.9922	1.113	303076	Surf6	surfeit 6
A_44_P210410 A_44_P187167	0.0262 0.0472	1.8872 1.8876	0.0624 0.1187	1.5496 1.4285	291081	Tubb2b	tubulin, beta 2b
A_44_P499156	0.0139	0.4038	0.2171	0.7314	361943	Pcdh10	protocadherin 10
A_43_P10723	0.0142	0.117	0.2571	0.6943	171576	Bub1b	budding uninhibited by benzimidazoles 1 homolog, beta (S. cerevisiae)
A_44_P231327	0.0396	4.5102	0.0727	3.6099	405331	Olr806	olfactory receptor 806
A_44_P454580	0.0491	4.0617	0.2792	1.8745	288447	Uspl1	ubiquitin specific peptidase like 1
A_44_P991662	0.0239	0.6256	0.0771	0.7288	117548	Kif1b	kinesin family member 1B
A_44_P365303	0.0327	2.6631	0.7335	1.4711	405032	Olr336	olfactory receptor 336
A_44_P515410	0.0417	0.614	0.2308	0.9003	81524	Nfix	nuclear factor I/X (CCAAT-binding transcription factor)
A_44_P194097	0.0267	0.5365	0.0626	0.6795	66012	Gucy1a2	guanylate cyclase 1, soluble, alpha 2
A_44_P352123	0.0153	0.4116	0.4231	6.5098	363198	Cenpq	centromere protein Q
A_44_P260475	0.0391	0.4779	0.8784	2.2618	297453	Hdac11	histone deacetylase 11
A_44_P178616	0.0051	2.9832	0.1572	2.2258	361070	Xpo7	exportin 7
A_42_P623925	0.0355	1.8109	0.3551	22.3249	296608	RGD1306233	similar to hypothetical protein MGC29761
A_44_P575255 A_44_P746348	9.0E-4 0.0016	0.4069 0.2609	0.7719 0.6365	0.9973 0.9493	498278	RGD1562658	similar to RIKEN cDNA 1700009P17
A_43_P15750	0.027	2.2221	0.3192	1.2317	54249	Cfd	complement factor D (adipsin)
A_42_P498149	0.0098	0.6268	0.0621	0.7361	114200	Lepre1	leucine proline-enriched proteoglycan (leprecan) 1
A_44_P125803	0.0008	0.0991	0.817	1.0282	293282	Olr144	olfactory receptor 144
A_44_P728149	0.0178	0.5197	0.0712	0.6686	499689	Gstm4	glutathione S-transferase mu 4
A_44_P526795	0.0427	0.3097	0.7771	0.9667	307217	Tshz1	teashirt zinc finger homeobox 1
A_44_P469527	0.0177	1.7671	0.7123	0.9981	498987	Tmem200a	transmembrane protein 200A
A_44_P429476	0.0379	2.0181	0.1523	1.3076	304056	Znf295	zinc finger protein 295
A_44_P491732	0.0485	2.7488	0.221	1.5955	293083	Olr20	olfactory receptor 20
A_44_P634470 A_44_P173299	0.0069 0.0369	3.7526 2.5734	0.3804 0.2059	0.843 2.8331	362171	RGD1309969	similar to RIKEN cDNA 2600010E01
A_44_P698400	0.0044	2.3563	0.1352	1.323	498533	Fam167a	family with sequence similarity 167, member A
A_42_P775256	0.0139	1.5395	0.9422	1.0017	29201	Ctf1	cardiotrophin 1
A_44_P182835	0.0376	4.4293	0.377	2.3024	291069	RGD1308930	similar to Protein phosphatase 1, regulatory subunit 3D (Protein phosphatase 1, regulatory subunit 6
A_44_P470794	0.0057	0.4229	0.1294	1.5223	155192	Abcg8	ATP-binding cassette, sub-family G (WHITE), member 8
A_44_P555005	0.0223	4.2523	0.2027	1.1935	405286	Olr1472	olfactory receptor 1472
A_44_P718045	0.005	0.6493	0.0971	0.8642	303292	Ankfy1	ankyrin repeat and FYVE domain containing 1
A_44_P125913	0.0392	0.4243	0.2079	0.6547	25716	Syt1	synaptotagmin I
A_43_P19475	0.0475	3.4092	0.212	1.6473	360539	Slc47a1	solute carrier family 47, member 1
A_44_P257178	0.0465	0.3404	0.2388	2.3806	499191	Ngrn	neugrin, neurite outgrowth associated
A_44_P315937	0.0002	2.7863	0.1209	1.2633	24273	Cryaa	crystallin, alpha A
A_44_P337959	0.0319	2.6077	0.8117	0.9761	366432	Slc1a7	solute carrier family 1 (glutamate transporter), member 7
A_44_P438024	0.0279	2.0245	0.4448	1.0291	366105	Olr542	olfactory receptor 542
A_43_P16374	0.0361	3.0089	0.137	1.6285	641659	Tpcr12	putative olfactory receptor
A_44_P762596	0.0245	0.477	0.5163	1.046	316403	Mars2	methionyl-tRNA synthetase 2, mitochondrial
A_44_P361809	0.0059	1.7381	0.0657	1.2722	81686	Mmp2	matrix metallopeptidase 2
A_43_P17743	0.035	0.5959	0.4749	0.9135	363465	Pir	pirin (iron-binding nuclear protein)
A_44_P135260	0	1.7415	0.3964	20.0095	308773	Hapln3	hyaluronan and proteoglycan link protein 3
A_44_P469088	0.0434	1.7896	0.0574	1.6734	301518	Prkag3	protein kinase, AMP-activated, gamma 3 non-catalytic subunit
A_44_P140003	0.0362	0.6375	0.2464	1.3089	312195	Nrf1	nuclear respiratory factor 1
A_43_P13248	0.0421	2.1813	0.7359	1.0995	171384	Trpm8	transient receptor potential cation channel, subfamily M, member 8
A_44_P102481	0.0322	1.8444	0.7231	1.1518	140586	Sox9	SRY-box containing gene 9
A_43_P12275	0.0049	0.2673	0.0565	0.6073	64570	Cml4	camello-like 4
A_43_P16688	0.0018	0.5962	0.2636	0.864	291852	Katnb1	katanin p80 (WD repeat containing) subunit B 1
A_44_P199392	0.0421	2.1971	0.3871	1.5033	298959	Agr3	anterior gradient homolog 3 (Xenopus laevis)
A_44_P1031457	0.0064	1.7848	0.2981	0.8839	296610	Rsb66	Rsb-66 protein
A_44_P398128	0.0476	0.584	0.0638	0.7696	365398	Slc22a12	solute carrier family 22 (organic anion/urate transporter), member 12
A_43_P12967	0.0003	0.5197	0.3054	0.7932	116653	Cap2	CAP, adenylate cyclase-associated protein, 2 (yeast)
A_44_P482629 A_44_P395764	0.0425 0.0454	2.0588 2.0956	0.3196 0.3003	1.5995 1.3262	25121	Pcsk2	proprotein convertase subtilisin/kexin type 2
A_44_P381686	0.0467	2.9234	0.9932	1.0451	25699	Dbh	dopamine beta-hydroxylase (dopamine beta-monooxygenase)
A_44_P480285	0.0386	0.307	0.139	0.5205	171529	Kif2c	kinesin family member 2C
A_44_P247081	0.0104	5.6473	0.0865	2.1172	29692	Pla2g2a	phospholipase A2, group IIA (platelets, synovial fluid)
A_44_P793591	0.0136	2.5183	0.081	1.7257	679357	LOC679357	similar to interferon regulatory factor 2 binding protein 2
A_44_P397927	0.0011	2.6445	0.1963	1.2893	406018	Olr1734	olfactory receptor 1734
A_44_P522355	0.0272	2.886	0.3676	4.6689	140448	Slc8a3	solute carrier family 8 (sodium/calcium exchanger), member 3
A_43_P21885	0.0435	3.5966	0.513	1.1148	362393	Antxr1	anthrax toxin receptor 1
A_44_P440439	0.006	1.8349	0.2911	1.1604	79123	Accn2	amiloride-sensitive cation channel 2, neuronal
A_44_P315977	0.0189	1.8452	0.8767	1.0266	50622	Slc23a2	solute carrier family 23 (nucleobase transporters), member 2
A_44_P137322	0.0092	2.1435	0.6744	1.2105	289048	Lhx9	LIM homeobox 9
A_44_P225206	0.0362	1.8941	0.8364	0.9556	299656	RGD1560291	similar to NACHT, leucine rich repeat and PYD containing 4A
A_43_P19089	0.0225	0.5987	0.2225	0.8382	306030	Med4	mediator complex subunit 4
A_44_P374902	0.0131	1.628	0.6384	0.9448	171018	Zfp384	zinc finger protein 384
A_43_P18464	0.022	4.1745	0.7807	1.1482	498136	RGD1562533	similar to mKIAA0774 protein
A_44_P418995	0.0433	4.7632	0.6519	1.2027	286936	Pcyt1b	phosphate cytidylyltransferase 1, choline, beta
A_44_P394239	0.0228	5.3473	0.1781	1.7709	363618	Hs3st3a1	heparan sulfate (glucosamine) 3-O-sulfotransferase 3A1
A_44_P503395	0.0077	3.6829	0.4407	1.2834	365323	Olr63	olfactory receptor 63
A_44_P368279	0.0467	1.8887	0.9177	1.0361	306451	Odz3	odz, odd Oz/ten-m homolog 3 (Drosophila)
A_44_P186919	0.0004	1.9784	0.0748	1.1673	405942	Olr546	olfactory receptor 546
A_44_P377418	0.0106	0.5336	0.9414	1.02	54286	Prkg1	protein kinase, cGMP-dependent, type 1
A_44_P354480	0.0013	1.632	0.1731	1.1101	303700	Usp36	ubiquitin specific peptidase 36
A_44_P224705	0.0428	0.6231	0.0517	0.6709	80849	Inpp4a	inositol polyphosphate-4-phosphatase, type 1
A_44_P375309	0.0392	0.3877	0.9191	0.9844	307615	Ccdc79	coiled-coil domain containing 79
A_43_P16143 A_44_P196198 A_44_P407318	0.0485 0.0284 0.0049	0.6553 0.466 0.2606	0.48 0.6074 0.1413	0.8899 0.9037 0.6075	78962	Per3	period homolog 3 (Drosophila)
A_43_P19094	0.0111	3.0275	0.0515	1.8577	361895	Elovl7	ELOVL family member 7, elongation of long chain fatty acids (yeast)
A_44_P465480	0.0227	0.6283	0.2372	0.8594	363130	Aste1	asteroid homolog 1 (Drosophila)
A_44_P530060	0.008	0.6598	0.9178	1.0053	689591	LOC689591	similar to esterase 2
A_43_P18148	0.0079	2.1141	0.9641	1.0046	308862	Arhgef17	Rho guanine nucleotide exchange factor (GEF) 17
A_42_P584734	0.0338	0.3725	0.0634	0.5342	79216	Gdf10	growth differentiation factor 10
A_44_P295522	0.0494	0.6367	0.1472	0.759	315606	Mll1	myeloid/lymphoid or mixed-lineage leukemia 1
A_44_P348912	0.0088	1.7487	0.3393	1.755	405290	Olr260	olfactory receptor 260
A_44_P485376	0.038	1.9704	0.5236	2.3156	312727	Tspan11	tetraspanin 11
A_44_P823711	0.0076	0.5213	0.5109	0.9079	685326	LOC685326	hypothetical protein LOC685326
A_44_P482710	0.0169	3.4449	0.4382	1.1693	308458	Sptbn4	spectrin, beta, non-erythrocytic 4
A_43_P11727	0.0238	2.2796	0.3605	2.9531	25665	Scn5a	sodium channel, voltage-gated, type 5, alpha subunit
A_44_P194439	0.0026	0.6267	0.7153	1.3464	364240	Dnajc9	DnaJ (Hsp40) homolog, subfamily C, member 9
A_43_P11990	0.0144	2.221	0.9316	1.0098	29586	Gjb5	gap junction protein, beta 5
A_44_P307625	0.0058	0.5759	0.8868	1.0579	25652	Ptgfr	prostaglandin F receptor
A_44_P214837	0.0136	0.6299	0.4043	0.9062	64637	Hand2	heart and neural crest derivatives expressed 2
A_44_P443271	0.0141	2.2885	0.3477	1.2157	362268	Rbpjl	recombination signal binding protein for immunoglobulin kappa J region-like
A_44_P170755	0.0385	1.955	0.2859	3.1078	25521	Prkar1b	protein kinase, cAMP dependent regulatory, type I, beta
A_44_P504568	0.0363	2.4554	0.3803	7.0745	498726	Rnf182	ring finger protein 182
A_44_P272847	0.0035	0.5344	0.1028	0.8168	361856	Tube1	tubulin, epsilon 1
A_43_P12136	0.006	2.7497	0.2408	2.3165	60446	Crx	cone-rod homeobox
A_43_P22368	0.043	1.9549	0.0642	0.6094	308850	Klhl35	kelch-like 35 (Drosophila)
A_43_P15902	0.0162	0.6052	0.3004	0.8622	116669	Vwf	Von Willebrand factor homolog
A_44_P525486	0.0135	6.4685	0.8557	1.4234	363517	Plxnb3	plexin B3
A_44_P438362	0.0177	0.4622	0.1685	0.7281	685076	Pgm2l1	phosphoglucomutase 2-like 1
A_43_P16139	0.0009	0.5086	0.7819	0.9842	304887	Ralgps2	Ral GEF with PH domain and SH3 binding motif 2
A_44_P397725	0.0001	2.922	0.9625	1.0401	24558	Mog	myelin oligodendrocyte glycoprotein
A_44_P393521	0	2.1053	0.1324	1.2428	353303	Col23a1	collagen, type XXIII, alpha 1
A_44_P259977	0.0453	0.2692	0.1147	0.4088	362464	LOC362464	similar to aryl hydrocarbon receptor nuclear translocator-like 2
A_44_P393325	0.0398	2.9285	0.8719	1.0709	405121	Olr1642	olfactory receptor 1642
A_44_P388763	0.0087	1.9162	0.2971	1.2059	405287	Olr1535	olfactory receptor 1535
A_42_P649121	0.024	3.0564	0.7956	0.9922	83589	Apba1	amyloid beta (A4) precursor protein-binding, family A, member 1
A_43_P10303	0.0145	3.9194	0.5463	1.3204	499818	Ppp1r1c	protein phosphatase 1, regulatory (inhibitor) subunit 1C
A_44_P883893	0.0245	1.8476	0.6941	0.9282	296259	Acss1	acyl-CoA synthetase short-chain family member 1
A_44_P480042	0.0008	5.326	0.1869	2.3341	288808	Olr903	olfactory receptor 903
A_43_P19891	0.0431	1.8889	0.4152	1.1534	310869	Rrh	retinal pigment epithelium derived rhodopsin homolog
A_44_P366142 A_44_P189428	0.0177 0.0396	0.1991 0.3657	0.4517 0.2814	0.866 0.865	353227	Zbtb16	zinc finger and BTB domain containing 16
A_44_P241241	0.0166	0.4705	0.2613	1.5718	361992	Them4	thioesterase superfamily member 4
A_44_P310851	0.0365	0.6519	0.0759	0.7236	689852	rCG_37297	similar to Proteasome inhibitor PI31 subunit
A_44_P178417	0.0051	3.1728	0.0872	1.5326	315163	RGD1563996	similar to Protein UNQ9166/PRO28631 precursor
A_44_P461291	0.0143	1.5628	0.1582	2.2334	100362040
A_44_P457203	0.003	3.8086	0.3961	1.2399	296198	Banf2	barrier to autointegration factor 2
A_44_P107596	0.0054	0.5285	0.1342	0.5473	293676	Ctsw	cathepsin W
A_44_P382482	0.0423	0.6316	0.4017	1.1169	362802	Atp6v1c2	ATPase, H+ transporting, lysosomal V1 subunit C2
A_44_P347273	0.0461	11.3331	0.5669	0.8301	313686	Aadacl3	arylacetamide deacetylase-like 3
A_44_P135142	0.0396	1.6722	0.9113	1.0145	498460	LOC498460	LRRGT00055
A_44_P550453	0.034	3.4355	0.954	1.0184	83568	Naaladl1	N-acetylated alpha-linked acidic dipeptidase-like 1
A_44_P105163	0.0494	1.7041	0.2818	1.4578	309081	Dock1	dedicator of cyto-kinesis 1
A_44_P354431	0.0498	2.3041	0.1218	1.6014	303021	RGD1309926	similar to RIKEN cDNA G431001E03 gene
A_43_P12294	0.0371	1.7823	0.2239	1.5109	64626	Rem2	RAS (RAD and GEM) like GTP binding 2
A_44_P311216	0.0442	3.4027	0.8434	1.0531	405372	Olr801	olfactory receptor 801
A_44_P215108	0.0197	0.1914	0.0924	0.3933	24536	Lepr	leptin receptor
A_44_P552594	0.0014	3.1355	0.9031	1.0548	405118	Olr401	olfactory receptor 401
A_44_P236036	0.0278	2.6369	0.5614	0.8479	304990	Olr1595	olfactory receptor 1595
A_44_P518764	0.0038	2.421	0.4399	0.9402	363060	LOC363060	similar to RIKEN cDNA 1600029D21
A_44_P220334	0.0387	3.2975	0.3663	2.389	294186	Olr1729	olfactory receptor 1729
A_44_P549198	0.04	0.6612	0.5778	0.9228	305918	Ift88	intraflagellar transport 88 homolog (Chlamydomonas)
A_43_P16163	0.0222	2.1108	0.7992	1.0778	114500	Gbx2	gastrulation brain homeobox 2
A_44_P993051	0.0082	1.7558	0.0592	1.9497	246238	Plunc	palate, lung, and nasal epithelium associated
A_44_P273948	0.017	1.7495	0.1818	3.0768	25459	Hmgb1	high mobility group box 1
A_44_P486312	0.0414	0.579	0.9831	0.9926	246245	Fmo2	flavin containing monooxygenase 2
A_44_P996081	0.0103	0.3577	0.1298	0.6596	361034	RGD1308093	similar to FLJ00128 protein
A_42_P671348	0.0032	2.4892	0.2675	1.4224	301073	Hhatl	hedgehog acyltransferase-like
A_44_P522047	0.0303	3.6028	0.0584	2.9438	684871	LOC684871	similar to Protein C8orf4 (Thyroid cancer protein 1) (TC-1)
A_43_P11451	0.0255	1.995	0.9269	1.0006	24291	Ctrb1	chymotrypsinogen B1
A_44_P362958	0.032	1.8317	0.8283	0.9868	79219	Grid1	glutamate receptor, ionotropic, delta 1
A_43_P22274	0.0299	4.6475	0.732	1.4743	362018	Sypl2	synaptophysin-like 2
A_44_P262863	0.0368	2.1875	0.6427	1.074	317258	Itgb1bp2	integrin beta 1 binding protein 2
A_44_P291147	0.0207	2.4091	0.6836	1.2665	252893	Dnah7	dynein, axonemal, heavy polypeptide 7
A_44_P328421	0.0077	0.627	0.5468	0.9417	365793	Rab33b	RAB33B, member of RAS oncogene family
A_44_P191692	0.0386	2.9959	0.8954	0.9992	295776	Olr528	olfactory receptor 528
A_44_P165612	0.0324	2.9865	0.538	0.8724	405059	Olr1415	olfactory receptor 1415
A_43_P10919	0.0061	0.6317	0.6453	0.9645	295050	Exosc8	exosome component 8
A_44_P251692	0.0061	0.6384	0.0614	0.8092	29667	Sfrs5	splicing factor, arginine/serine-rich 5
A_44_P180519	0.0015	1.8881	0.2028	1.1833	307868	Mon1b	MON1 homolog b (yeast)
A_44_P276242	0.0099	3.4437	0.9008	0.9943	295910	Olr718	olfactory receptor 718
A_44_P319238	0.0052	0.126	0.2473	0.7565	367160	Cpne4	copine IV
A_44_P464436	0.046	2.587	0.6002	1.0362	315174	Scube1	signal peptide, CUB domain, EGF-like 1
A_44_P488022	0.0399	1.6771	0.2861	1.2888	501039	Slc25a36	solute carrier family 25, member 36
A_44_P238927	0.0047	0.5036	0.051	0.7374	362186	Kif18a	kinesin family member 18A
A_44_P494221	0.002	2.4243	0.1844	1.3364	497913	Gjc2	gap junction protein, gamma 2
A_44_P433349	0.0028	0.6349	0.0511	0.8097	286919	Cdk5rap2	CDK5 regulatory subunit associated protein 2
A_44_P440686 A_44_P440691	0.027 0.0095	2.1299 2.4272	0.9872 0.0986	1.0197 1.4767	308463	Map3k10	mitogen activated protein kinase kinase kinase 10
A_43_P10283	0.0461	0.4447	0.2673	0.6959	316021	Epm2aip1	EPM2A (laforin) interacting protein 1
A_44_P557731	0.0224	0.581	0.8487	1.0332	306000	Slc25a37	solute carrier family 25, member 37
A_44_P501005	0.0481	1.8736	0.41	0.837	293761	Olr323	olfactory receptor 323
A_43_P21451 A_43_P17583	0.0289 0.027	0.6439 1.9444	0.1017 0.6251	0.7566 1.0448	362015	Ampd2	adenosine monophosphate deaminase 2 (isoform L)
A_44_P149352	0.0495	0.5149	0.2344	0.719	50664	Gnao1	guanine nucleotide binding protein, alpha O polypeptide 1
A_44_P238210 A_44_P238204	0.0328 0.0311	1.9616 1.8418	0.0521 0.0526	1.5856 1.5584	404280	Mid1ip1	MID1 interacting protein 1 (gastrulation specific G12 homolog (zebrafish))
A_44_P226726	0.0006	2.2944	0.1787	1.1533	293590	Olr288	olfactory receptor 288
A_44_P269808	0.003	1.7204	0.4001	1.0903	311651	Slc9a8	solute carrier family 9 (sodium/hydrogen exchanger), member 8
A_44_P256786	0.0084	2.2446	0.4764	0.8807	307997	Hspa12a	heat shock 70kDa protein 12A
A_44_P101792	0.0055	1.8958	0.3473	1.5288	25446	Fosl2	fos-like antigen 2
A_44_P513246	0.0149	0.5356	0.6628	0.9846	360818	Fbxo21	F-box protein 21
A_44_P161723	0.0266	1.7349	0.6289	1.1254	299330	RGD1305298	hypothetical LOC299330
A_44_P436808	0.0244	3.088	0.1034	1.8571	315761	Cilp	cartilage intermediate layer protein, nucleotide pyrophosphohydrolase
A_44_P135401	0.0197	2.9617	0.1962	1.4794	292543	LOC292543	similar to solute carrier family 7 (cationic amino acid transporter, y+ system), member 3
A_44_P358782	0.0035	3.0035	0.3784	1.2176	310785	Wdr47	WD repeat domain 47
A_44_P450455	0.0315	0.5305	0.1012	0.6357	299824	Tbc1d30	TBC1 domain family, member 30
A_42_P509314	0.0007	2.309	0.1337	1.2176	246118	Tubb3	tubulin, beta 3
A_44_P290391	0.0185	1.8259	0.7572	1.0546	29715	Slc8a1	solute carrier family 8 (sodium/calcium exchanger), member 1
A_44_P454264	0.0312	2.8999	0.3624	1.2501	405966	Olr1064	olfactory receptor 1064
A_44_P438701	0.0342	2.8225	0.7816	1.0902	288979	C1ql2	complement component 1, q subcomponent-like 2
A_44_P142265	0.0069	2.0271	0.8725	1.0222	65205	Mmp16	matrix metallopeptidase 16
A_44_P346637	0.0079	0.4995	0.9576	1.1882	25510	Pcp4	Purkinje cell protein 4
A_44_P333146	0.006	1.9972	0.4473	1.0653	499903	Napb	N-ethylmaleimide-sensitive factor attachment protein, beta
A_43_P13675	0.0405	1.9595	0.0683	1.503	362384	Reep1	receptor accessory protein 1
A_44_P253108	0.0107	0.2917	0.0736	0.4375	295661	Spc25	SPC25, NDC80 kinetochore complex component, homolog (S. cerevisiae)
A_44_P321021	0.0228	2.6924	0.2526	1.6588	100361588
A_44_P304082	0.0097	3.1516	0.2079	1.2415	445371	Kcnk18	potassium channel, subfamily K, member 18
A_44_P555890	0.0225	2.0804	0.8594	1.053	287521	Mnt	max binding protein
A_44_P866810	0.012	0.6146	0.3319	0.8301	308582	Tead2	TEA domain family member 2
A_43_P22177	0.0003	1.8634	0.0736	1.1507	316012	Klhl18	kelch-like 18 (Drosophila)
A_44_P447394	0.0071	1.8133	0.6671	1.0461	29361	Sox10	SRY (sex determining region Y)-box 10
A_43_P11733	0.0458	1.8827	0.6984	0.9235	25682	Ppard	peroxisome proliferator-activated receptor delta
A_44_P280813	0.0119	2.1626	0.6992	1.2752	405138	Olr811	olfactory receptor 811
A_43_P22166	0.0311	2.2211	0.4902	1.206	316218	Guca1b	guanylate cyclase activator 1B
A_42_P495741	0.0033	2.1863	0.3318	0.8565	499281	Lrrc27	leucine rich repeat containing 27
A_44_P253001	0.0151	3.3962	0.7634	1.0024	364361	RGD1563700	similar to RIKEN cDNA A430107P09 gene
A_44_P198926	0.0149	2.3005	0.6861	0.9349	304558	LOC304558	similar to TPR repeat-containing protein KIAA1043
A_44_P1042754	0.0466	1.5715	0.2546	1.1444	114518	Slc7a10	solute carrier family 7, (neutral amino acid transporter, y+ system) member 10
A_44_P347340	0.0034	1.8995	0.405	1.1473	367056	Ccdc15	coiled-coil domain containing 15
A_44_P255177	0.0122	3.3043	0.8719	1.1345	682930	Cacna1s	calcium channel, voltage-dependent, L type, alpha 1S subunit
A_42_P817417	0.0361	1.8392	0.3629	1.2482	25066	PVR	poliovirus receptor
A_42_P529319	0.0135	1.6948	0.1984	1.4926	24766	Scn2a1	sodium channel, voltage-gated, type II, alpha 1
A_44_P334851	0.041	10.4796	0.0541	9.7023	293794	Olr357	olfactory receptor 357
A_44_P264915	0.05	1.9675	0.1089	1.5189	309105	B4galnt4	beta-1,4-N-acetyl-galactosaminyl transferase 4
A_44_P236713	0.0331	2.0109	0.8982	1.035	313892	Fam179a	family with sequence similarity 179, member A
A_44_P1014659	0.0275	0.4359	0.1163	0.6314	314260	Plek2	pleckstrin 2
A_42_P645186	0.0118	1.6934	0.3618	2.0842	65039	Vegp1	von Ebners gland protein 1
A_43_P18792	0.0219	1.971	0.1391	0.7625	363331	LOC363331	similar to plasma membrane associated protein, S3-12
A_44_P557172	0.0095	2.9485	0.3754	1.1173	338443	Gpbar1	G protein-coupled bile acid receptor 1
A_44_P494137	0.0126	2.6159	0.9777	1.0294	25376	Ambn	ameloblastin
A_44_P196894	0.0099	2.3919	0.3257	1.3425	311505	Pax1	paired box 1
A_44_P720147	0.0154	2.9841	0.3756	1.1961	689019	LOC689019	hypothetical protein LOC689019
A_44_P110972	0.0019	2.1076	0.8327	1.1222	117257	Gpr176	G protein-coupled receptor 176
A_44_P381599	0.0058	0.2097	0.3236	0.7276	59327	Twist2	twist homolog 2 (Drosophila)
A_44_P541538	0.0029	3.6002	0.4625	1.548	683598	LOC683598	similar to Uromodulin precursor (Tamm-Horsfall urinary glycoprotein) (THP)
A_44_P270133	0.0152	4.0366	0.6449	1.5479	303965	RGD1565858	similar to KIAA1000 protein
A_44_P463831	0.0015	2.0351	0.8955	1.0069	94188	Zfp423	zinc finger protein 423
A_44_P212575	0.0317	2.9643	0.3431	1.3806	406159	Btnl7	butyrophilin-like 7
A_44_P438399	0.0394	2.2408	0.2919	1.3867	305475	Osbp2	oxysterol binding protein 2
A_43_P11932	0.0112	6.2308	0.2738	8.4994	58853	Nr4a3	nuclear receptor subfamily 4, group A, member 3
A_44_P515197	0.0336	3.6676	0.429	3.8424	114105	Cxcl2	chemokine (C-X-C motif) ligand 2
A_44_P191941	0.0456	0.5438	0.1463	0.7174	117265	Pex6	peroxisomal biogenesis factor 6
A_44_P354415	0.0368	2.9692	0.9341	0.9827	301229	Trem1	triggering receptor expressed on myeloid cells 1
A_44_P118688	0.018	0.5898	0.0961	0.756	170943	Slc25a10	solute carrier family 25 (mitochondrial carrier; dicarboxylate transporter), member 10
A_43_P19969	0.0202	5.1134	0.5925	1.1601	683313	LOC683313	similar to keratin complex 2, basic, gene 6a
A_44_P204758	0.0018	2.6132	0.3795	1.2185	58953	Sult4a1	sulfotransferase family 4A, member 1
A_43_P12607	0.02	2.4603	0.7235	1.1084	29714	Ptprn2	protein tyrosine phosphatase, receptor type, N polypeptide 2
A_43_P19279	0.0209	2.2286	0.3917	2.7434	363168	Lyzl4	lysozyme-like 4
A_44_P281492	0.0382	2.1371	0.2476	1.3164	302575	RGD1564931	similar to Germ cell-less protein-like 2 (mGclh)
A_44_P426904	0.0158	0.3647	0.0788	0.5503	298533	Eif2c4	eukaryotic translation initiation factor 2C, 4
A_43_P15246	0.0123	1.7746	0.1421	1.4207	24695	Pthlh	parathyroid hormone-like hormone
A_44_P110035	0.0433	0.6312	0.0713	0.8085	365894	Trim33	tripartite motif-containing 33
A_44_P189879	0.0053	2.1598	0.6902	1.0805	366078	Sp9	trans-acting transcription factor 9
A_44_P504274	0.0289	0.5976	0.0932	0.8084	301624	D2hgdh	D-2-hydroxyglutarate dehydrogenase
A_44_P290570	0.0473	1.6464	0.084	1.7016	360772	Zfand2a	zinc finger, AN1-type domain 2A
A_42_P682589	0.0078	13.5617	0.2702	6.7836	79240	Nr4a1	nuclear receptor subfamily 4, group A, member 1
A_44_P536370	0.041	2.7918	0.8675	1.0303	114504	Msx3	homeo box, msh-like 3
A_42_P511375	0.02	0.6608	0.0791	0.7841	300982	Abhd14a	abhydrolase domain containing 14A
A_44_P536192	0.0065	2.449	0.6366	0.9779	404818	Olr704	olfactory receptor 704
A_44_P475921	0.0496	3.4391	0.8606	1.0397	297380	Ccdc142	coiled-coil domain containing 142
A_44_P807034	0.045	2.1211	0.6193	0.8519	683751	LOC683751	similar to trophinin isoform 1
A_44_P351252	0.0484	3.0038	0.2138	2.0205	405020	Olr1353	olfactory receptor 1353
A_44_P323496	0.0462	1.6742	0.2718	0.8042	54259	Inpp5d	inositol polyphosphate-5-phosphatase D
A_44_P532436	0.0105	0.2933	0.9066	1.0595	362865	Gnptab	N-acetylglucosamine-1-phosphate transferase, alpha and beta subunits
A_44_P316742	0.0161	0.6535	0.6891	1.0547	314168	RGD1307621	hypothetical LOC314168
A_44_P174278	0.0046	0.436	0.1753	0.7045	365748	Bhlhe22	basic helix-loop-helix family, member e22
A_44_P370240	0.0022	1.6066	0.2716	1.1469	360801	Ncor2	nuclear receptor co-repressor 2
A_44_P555153	0.0304	0.6207	0.3805	0.8317	25583	Cryba1	crystallin, beta A1
A_44_P433359	0.0033	2.2074	0.6799	1.1859	29691	Pde1b	phosphodiesterase 1B, calmodulin-dependent
A_44_P391345	0.0055	2.5286	0.3121	1.1756	79213	Slc6a11	solute carrier family 6 (neurotransmitter transporter, GABA), member 11
A_44_P185441	0.0184	2.2388	0.8517	1.0786	316256	Tnfrsf21	tumor necrosis factor receptor superfamily, member 21
A_44_P412763	0.0185	1.8222	0.2053	1.3072	303729	Enpp7	ectonucleotide pyrophosphatase/phosphodiesterase 7
A_42_P553706	0.0081	0.3765	0.164	0.6623	494320	MGC72567	similar to coiled-coil domain containing 8
A_44_P215620	0.0043	2.3616	0.4069	1.7041	312502	LOC312502	similar to RAB11 family interacting protein 5 (class I) isoform 1
A_44_P481892	0.0177	2.7609	0.0713	1.5448	315891	RGD1309079	similar to Ab2-095
A_44_P255068	0.0049	2.498	0.319	1.1773	300392	Olr1124	olfactory receptor 1124
A_44_P356876	0.0072	2.0984	0.1466	1.4659	288031	Fam43a	family with sequence similarity 43, member A
A_44_P138120	0.0374	0.3955	0.9577	0.9723	302776	RGD1561230	similar to RIKEN cDNA 4921511C20 gene
A_42_P666663	0.0203	1.5384	0.5136	1.0691	362115	Fam129b	family with sequence similarity 129, member B
A_43_P12065	0.014	1.8838	0.4481	1.3094	56816	Park2	Parkinson disease (autosomal recessive, juvenile) 2, parkin
A_44_P871726	0.0113	0.4757	0.1176	0.7754	360775	Zfp157	zinc finger protein 157
A_44_P391426	0.0274	1.531	0.5233	1.2078	292849	Klk11	kallikrein related-peptidase 11
A_44_P524779	0.0153	2.02	0.2381	1.4084	297386	Slc4a5	solute carrier family 4, sodium bicarbonate cotransporter, member 5
A_44_P382201	0.0373	2.5299	0.149	2.9709	364621	RGD1564690	similar to ribosomal protein L36
A_44_P170939	0.0035	0.5143	0.8973	1.1433	310506	Ppm1l	protein phosphatase 1 (formerly 2C)-like
A_44_P735674	0.0064	2.0897	0.3382	1.1814	502225	RGD1564978	similar to LOC432779 protein
A_44_P281352	0.0429	2.2376	0.1328	1.6229	295549	Dnajb4	DnaJ (Hsp40) homolog, subfamily B, member 4
A_44_P102570	0.0002	1.8129	0.3825	1.2018	116462	Ptcra	pre T-cell antigen receptor alpha
A_44_P1013006	0.0013	0.522	0.0527	0.6984	297738	Steap1	six transmembrane epithelial antigen of the prostate 1
A_44_P316286	0.0013	2.0155	0.3108	0.8916	288559	RGD1562406	similar to FLJ00248 protein
A_44_P337473	0.0287	2.1603	0.165	2.4764	65208	Dpysl5	dihydropyrimidinase-like 5
A_42_P663744	0.0131	2.4289	0.441	1.1908	296483	RGD1306208	hypothetical LOC296483
A_44_P761492	0.0157	0.6652	0.0937	0.8157	688174	Perld1	per1-like domain containing 1
A_43_P13291	0.0153	2.4642	0.0738	1.7556	171571	Grip2	glutamate receptor interacting protein 2
A_44_P1005199	0.0058	0.4862	0.1159	1.7547	299830	Lrig3	leucine-rich repeats and immunoglobulin-like domains 3
A_44_P487112 A_44_P409977 A_44_P409975	0.0091 0.0477 0.0225	0.4408 0.2368 0.5146	0.0795 0.0504 0.0697	0.726 0.5871 0.6706	308937	Wee1	wee 1 homolog (S. pombe)
A_44_P363874	0.0056	0.6142	0.377	0.8081	690898	Sh3bp5l	SH3 binding domain protein 5 like
A_44_P180099	0.0121	1.7615	0.1065	1.1905	85258	Cnga4	cyclic nucleotide gated channel alpha 4
A_43_P16529	0.0014	2.994	0.3773	1.5256	299626	Gadd45b	growth arrest and DNA-damage-inducible, beta
A_44_P334953	0.0328	1.9121	0.1172	1.7688	81730	Fez1	fasciculation and elongation protein zeta 1 (zygin I)
A_44_P354202	0.0195	2.5983	0.8733	1.0331	298159	Wdr40c	WD repeat domain 40C
A_44_P228972	0.0003	3.4829	0.584	1.1101	405027	Olr358	olfactory receptor 358
A_43_P19263	0.0205	3.5075	0.8327	1.1182	362291	Myt1	myelin transcription factor 1
A_44_P431049	0.0256	1.568	0.8141	0.979	83521	Rrad	Ras-related associated with diabetes
A_42_P604382	0.0101	2.0928	0.7298	1.0831	498440	Myoz1	myozenin 1
A_44_P326366	0.0047	0.5521	0.183	0.8084	314259	Mpp5	membrane protein, palmitoylated 5 (MAGUK p55 subfamily member 5)
A_44_P342520	0.0333	2.1012	0.1175	1.466	296469	Nkain4	Na+/K+ transporting ATPase interacting 4
A_44_P148071	0.0452	1.5225	0.3403	1.1593	79223	Gk	glycerol kinase
A_42_P778560	0.0002	3.1036	0.6452	1.0791	310782	Mybphl	myosin binding protein H-like
A_44_P116381	0.0198	2.9773	0.6656	1.186	295892	Olr687	olfactory receptor 687
A_44_P547882	0.0073	2.8476	0.2243	1.6023	404866	Olr569	olfactory receptor 569
A_42_P787160	0.0377	4.7399	0.0637	3.1129	64576	Ptprv	protein tyrosine phosphatase, receptor type, V
A_44_P293512	0.0042	0.4871	0.0619	0.6143	305940	Sacs	spastic ataxia of Charlevoix-Saguenay (sacsin)
A_44_P1051894	0.0028	2.8691	0.842	1.026	363915	rCG_21827	similar to CG14446-PA
A_44_P552738	0.0217	2.2903	0.0651	1.65	170568	Dmbt1	deleted in malignant brain tumors 1
A_44_P531137	0.0189	0.2971	0.177	0.6294	498034	Fn3k	fructosamine 3 kinase
A_44_P389216	0.0186	2.1181	0.1779	1.2963	365494	Nanos1	nanos homolog 1 (Drosophila)
A_44_P330342 A_44_P384066	0.0101 0.0021	1.83 2.0574	0.6244 0.8644	0.9436 1.0807	25634	G6pc	glucose-6-phosphatase, catalytic subunit
A_44_P483190	0.0367	0.6452	0.0703	0.7866	315804	Rfx7	regulatory factor X, 7
A_44_P534269	0.0174	1.8607	0.1493	1.1988	289720	RGD1307368	similar to prosaposin (variant Gaucher disease and variant metachromatic leukodystrophy); Prosaposin
A_44_P463504	0.0286	1.6683	0.2566	1.1683	78967	Mcam	melanoma cell adhesion molecule
A_44_P292462	0.0267	3.3546	0.2872	1.5215	25321	Ghrhr	growth hormone releasing hormone receptor
A_43_P22415	0.0469	2.9959	0.4574	0.7413	309266	Pnma5	paraneoplastic antigen like 5
A_44_P334830	0.0041	3.8866	0.2455	1.7476	405277	Olr894	olfactory receptor 894
A_44_P409574	0.0023	3.8027	0.6122	0.9547	405066	Olr1388	olfactory receptor 1388
A_42_P792817	0.0304	0.6656	0.2381	0.8785	24552	Me1	malic enzyme 1, NADP(+)-dependent, cytosolic
A_44_P592667	0	5.2068	0.7748	1.0179	361319	Spink5	serine peptidase inhibitor, Kazal type 5
A_44_P441252	0.013	4.4952	0.1584	1.6758	303205	Slc5a10	solute carrier family 5 (sodium/glucose cotransporter), member 10
A_44_P100197	0.0109	0.6003	0.0874	0.803	494339	Zpf799	zinc finger protein 799
A_43_P12808	0.0009	3.5776	0.3027	1.5094	84588	Cldn11	claudin 11
A_42_P823351	0.0321	5.4505	0.3545	0.9207	315524	Tmem45b	transmembrane protein 45b
A_43_P22468	0.0461	4.9519	0.1663	2.2442	310836	Abca4	ATP-binding cassette, sub-family A (ABC1), member 4
A_44_P416968 A_44_P229289	0.0015 0.0143	0.4232 0.6146	0.1014 0.1776	0.7558 0.8595	365057	RGD1306565	similar to apoptosis signal-regulating kinase 1
A_42_P733814	0.0026	1.5591	0.4653	1.047	362481	Tox	thymocyte selection-associated high mobility group box
A_42_P665084	0.0037	6.974	0.6735	1.3245	155268	Cldn16	claudin 16
A_43_P19626 A_44_P368134	0.0132 0.0027	1.5602 1.8306	0.127 0.2366	1.2934 0.9036	307309	Sncaip	synuclein, alpha interacting protein
A_42_P641587	0.0223	2.1213	0.2188	1.5981	25451	Gabrb2	gamma-aminobutyric acid (GABA) A receptor, beta 2
A_44_P297167	0.01	2.137	0.6679	1.075	54234	Cacna1e	calcium channel, voltage-dependent, R type, alpha 1E subunit
A_44_P1026123	0.0481	1.6905	0.1062	1.6412	100359879
A_44_P412641	0.0036	2.4765	0.5537	0.9138	291964	Fhod1	formin homology 2 domain containing 1
A_44_P480030	0.0005	5.5943	0.3798	1.2639	296661	Olr400	olfactory receptor 400
A_44_P443034	0.0291	6.1296	0.7341	1.1621	100361528
A_44_P278938	0.0008	2.3364	0.4591	0.9234	361944	Elf2	E74-like factor 2
A_44_P116904	0.0121	4.0305	0.5412	1.1877	291129	Nrsn1	neurensin 1
A_44_P288347	0.0251	4.7801	0.1701	2.5973	361739	Tmc1	transmembrane channel-like 1
A_43_P21228	0.0206	2.3315	0.5822	1.3391	288563	Actl6b	actin-like 6B
A_44_P344444	0.0091	0.4585	0.0623	0.6812	64521	Tspan2	tetraspanin 2
A_44_P171321	0.0462	2.6153	0.0594	2.3537	301416	Coq10b	coenzyme Q10 homolog B (S. cerevisiae)
A_44_P341298	0.0328	1.593	0.0844	1.6091	361849	Ccar1	cell division cycle and apoptosis regulator 1
A_43_P16916	0.0003	2.472	0.2327	1.2855	297065	Znf282	zinc finger protein 282
A_44_P381764	0.0231	4.6092	0.8226	0.9118	365328	Olr82	olfactory receptor 82
A_44_P284145	0.0033	3.8878	0.9767	1.0039	367216	RGD1311406	similar to RIKEN cDNA B430306N03 gene
A_44_P1024900	0.0186	1.5743	0.3273	1.1	293649	Lrp5	low density lipoprotein receptor-related protein 5
A_42_P792971	0.0312	1.688	0.9848	1.0049	360750	Ccl25	chemokine (C-C motif) ligand 25
A_43_P21196	0.0258	1.8089	0.0786	1.1425	681234	Dbr1	debranching enzyme homolog 1 (S. cerevisiae)
A_44_P339594	0.0051	2.5436	0.8022	1.0574	405017	Olr60	olfactory receptor 60
A_43_P20143	0.0351	1.9107	0.5593	0.8837	292701	Ceacam20	carcinoembryonic antigen-related cell adhesion molecule 20
